# Supplementary material for: QTL mapping and BSA-seq map a major QTL for the node of the first fruiting branch in cotton
Source: Front Plant Sci. 2023 Jan 25;14:1113059. doi: 10.3389/fpls.2023.1113059 (PMC9905821; doi:10.3389/fpls.2023.1113059)
Supplement: Supplementary file 1 [file Table_1.xls]

## Sheet: Sheet1
Sample ID	Raw Reads	Raw Bases (bp)	Raw GC (%)	Raw Q30 (%)	Clean Reads	Clean Bases (bp)	Clean GC (%)	Clean Q30(%)	Mapped Ratio(%)	Proper Ratio(%)	Duplicate Ratio(%)	Average Insert Size	Average Depth	Real Depth	Genome Coverage(1X)(%)	Genome Coverage(5X)(%)
F2_1	11496250	1643503310	41.64	95.67	11496076	1643380284	41.64	95.67	99.54	87.7	0	299.5	0.7	4.85	14.38	4.2
F2_10	12082240	1729215899	41.54	95.69	12081974	1729057048	41.54	95.7	99.62	93.88	0	297.8	0.73	5.46	13.44	4.51
F2_100	11187376	1579164179	41.51	96	11187134	1579041532	41.51	96	99.77	88.28	0	298.6	0.67	4.84	13.85	4.07
F2_101	13666120	1962027061	42.01	96.02	13665952	1961885641	42.01	96.02	99.58	87.9	0	301.8	0.83	5.57	14.93	4.9
F2_102	13618284	1947858353	41.27	95.93	13617872	1947681811	41.27	95.94	99.73	93.12	0	300.4	0.83	5.93	13.96	4.98
F2_103	14464722	2061439855	41.52	96.08	14464364	2061256853	41.52	96.08	99.61	93.58	0	298	0.87	6.26	13.97	5.26
F2_104	10929158	1549118906	41.64	96.06	10928870	1548998386	41.64	96.06	99.7	82.92	0	298.3	0.66	4.52	14.55	3.95
F2_105	15609628	2249204980	41.92	95.93	15609370	2249032452	41.92	95.93	99.46	86.67	0	301.4	0.95	5.92	16.09	5.49
F2_106	19586312	2812947575	41.46	95.94	19585770	2812706632	41.46	95.94	99.76	88.55	0	301.3	1.19	6.78	17.64	7.14
F2_107	14366284	2054289198	41.77	96.01	14365988	2054111736	41.77	96.02	99.61	90.09	0	298.7	0.87	5.8	15.02	5.36
F2_108	11378702	1616468090	41.58	95.87	11378426	1616330764	41.58	95.87	99.62	90.15	0	299	0.69	5.08	13.51	4.08
F2_109	14359032	2081992929	41.87	96.04	14358878	2081842838	41.87	96.04	99.64	90.03	0	305.1	0.88	5.88	15.03	5.21
F2_11	12897160	1841559665	41.28	95.82	12896818	1841389475	41.28	95.82	99.74	90.49	0	296	0.78	5.22	14.99	4.88
F2_110	12601330	1821140987	41.77	96.01	12601058	1820984422	41.76	96.01	99.56	90.69	0	304.3	0.77	5.51	14	4.66
F2_111	13851434	1996875819	41.46	95.82	13851176	1996705881	41.46	95.82	99.73	91.39	0	301.9	0.85	5.89	14.39	5.07
F2_112	12993952	1860383142	41.41	96.1	12993690	1860238807	41.41	96.1	99.43	88.99	0	301.6	0.79	5.36	14.69	4.75
F2_113	13851808	1986330527	41.46	95.73	13851650	1986199308	41.46	95.73	99.71	89.41	0	301.4	0.84	5.68	14.85	5.21
F2_114	11636496	1662591702	41.61	95.71	11636258	1662463361	41.61	95.72	99.53	91.66	0	300.9	0.7	5.43	12.97	4.37
F2_115	14458138	2059308380	41.43	95.81	14457816	2059140809	41.43	95.81	99.67	90.37	0	298.8	0.87	5.82	15.02	5.46
F2_116	8683034	1227854601	41.94	95.8	8682902	1227771844	41.94	95.8	99.6	85.99	0	298	0.52	4.22	12.34	3.18
F2_117	10997438	1582310915	42.14	95.82	10997368	1582216161	42.14	95.82	99.54	85.7	0	302.6	0.67	4.83	13.87	4.13
F2_119	10786222	1546977163	41.7	95.72	10786032	1546864490	41.7	95.72	99.73	87.39	0	302	0.66	4.8	13.69	4.15
F2_12	10177448	1444209338	41.35	95.62	10177180	1444094145	41.35	95.62	99.68	89.32	0	296.2	0.61	4.53	13.54	3.71
F2_120	13197044	1885637460	41.51	95.89	13196762	1885487727	41.51	95.9	99.78	88.63	0	298.4	0.8	5.45	14.71	5.06
F2_121	10495686	1489080287	41.4	95.86	10495430	1488966916	41.4	95.87	99.64	87.88	0	297	0.63	4.68	13.5	3.91
F2_122	15057410	2172678507	41.57	95.74	15057254	2172532798	41.57	95.74	99.66	90.17	0	301.3	0.92	6.07	15.19	5.63
F2_123	12684886	1824342440	41.67	95.74	12684638	1824201329	41.67	95.75	99.64	89.93	0	301	0.77	5.5	14.07	4.77
F2_124	12965826	1857597890	41.7	95.83	12965532	1857445086	41.7	95.83	99.75	92.96	0	298.6	0.79	5.85	13.49	4.93
F2_125	11697598	1665788207	41.36	95.67	11697378	1665666689	41.36	95.67	99.71	90.99	0	298.5	0.71	5.27	13.43	4.32
F2_126	13417980	1949620206	42	95.84	13417858	1949493864	42	95.84	99.62	91.89	0	304.9	0.83	6.02	13.73	4.94
F2_127	12293196	1780639001	41.66	95.82	12293000	1780501845	41.66	95.83	99.69	93.1	0	304	0.76	5.83	12.97	4.56
F2_128	15484038	2236254770	41.5	95.63	15483822	2236085711	41.5	95.64	99.74	93.28	0	302	0.95	6.61	14.37	5.7
F2_129	13338164	1913061471	41.5	95.91	13337980	1912930066	41.5	95.92	99.69	89.3	0	300.6	0.81	5.53	14.69	5.03
F2_13	18915282	2742416730	41.74	95.79	18915010	2742223605	41.74	95.8	99.7	86.41	0	303.1	1.16	6.27	18.56	6.74
F2_130	15580662	2234299538	41.88	96.01	15580402	2234140714	41.88	96.01	99.62	90.57	0	305.9	0.95	6.48	14.62	5.18
F2_132	11778008	1683043101	41.72	95.98	11777794	1682910582	41.71	95.99	99.49	89.96	0	305.8	0.71	5.37	13.27	4.27
F2_133	14495400	2064564563	41.53	96.07	14495052	2064392515	41.52	96.07	99.74	90.72	0	303.5	0.88	6.03	14.54	5.22
F2_134	9154542	1294729198	41.73	96.07	9154378	1294633888	41.73	96.07	99.21	87.65	0	303.9	0.55	4.46	12.26	3.32
F2_135	14918448	2145229998	41.71	96.12	14918256	2145081508	41.71	96.12	99.59	88.59	0	305.3	0.91	5.92	15.36	5.23
F2_136	13409886	1921210248	41.49	96.01	13409562	1921049670	41.49	96.02	99.7	92.56	0	304.6	0.82	5.98	13.65	4.71
F2_137	14353336	2049423550	41.35	96.16	14352952	2049246639	41.35	96.16	99.79	93.06	0	302.1	0.87	6.18	14.08	5.2
F2_138	11213940	1591606753	41.78	96.14	11213698	1591488694	41.78	96.14	99.6	87.89	0	302.8	0.68	5.02	13.46	3.98
F2_14	10517340	1518578363	41.99	95.78	10517094	1518449825	41.99	95.79	99.53	88.84	0	302	0.64	4.8	13.42	3.9
F2_140	14652810	2115886515	41.72	96.03	14652604	2115738046	41.72	96.03	99.59	88.54	0	306.5	0.9	5.98	15.01	5.11
F2_141	12278886	1766486070	41.6	96.01	12278662	1766344481	41.6	96.02	99.69	92.9	0	306.8	0.75	5.76	13.01	4.49
F2_142	15520140	2225329739	41.41	96.09	15519806	2225143526	41.41	96.1	99.69	92.66	0	303.5	0.94	6.53	14.47	5.57
F2_143	12466086	1776169073	41.5	95.96	12465838	1776034992	41.5	95.97	99.49	89.93	0	304.6	0.75	5.48	13.74	4.42
F2_144	14225454	2068334512	41.77	96.12	14225314	2068197178	41.77	96.12	99.81	88.59	0	310.1	0.88	5.84	15.06	5.11
F2_145	13241748	1918215738	41.6	96.09	13241484	1918059336	41.6	96.1	99.53	89.3	0	308.8	0.81	5.64	14.41	4.81
F2_146	14974868	2162078529	41.63	95.94	14974658	2161906562	41.63	95.94	99.55	90.18	0	306.7	0.92	6.13	14.96	5.35
F2_147	11420466	1637174240	41.31	96.17	11420228	1637045236	41.3	96.18	99.7	90.98	0	305.2	0.7	5.22	13.3	4.19
F2_148	17932184	2572681933	41.59	95.68	17931962	2572511688	41.59	95.69	99.67	88.82	0	311.2	1.09	6.83	15.99	5.79
F2_149	16112916	2303719224	41.46	95.67	16112588	2303546828	41.46	95.68	99.65	90.16	0	311.1	0.98	6.56	14.9	5.36
F2_15	11112034	1600994369	41.64	95.63	11111872	1600870577	41.64	95.64	99.62	89.7	0	301	0.68	4.98	13.65	4.13
F2_150	17818170	2539640098	41.24	95.77	17817876	2539444501	41.24	95.77	99.78	90.8	0	309	1.08	6.95	15.53	6.01
F2_151	13973908	1979113247	41.22	95.75	13973644	1978977417	41.22	95.75	99.76	90.43	0	310.7	0.84	6.02	13.97	4.73
F2_152	14715086	2118917804	42.04	95.78	14714932	2118789636	42.04	95.78	99.73	89.52	0	313.3	0.9	6.34	14.2	4.92
F2_154	15835640	2273035643	41.28	95.66	15835318	2272863656	41.28	95.67	99.8	93.21	0	312.4	0.97	6.84	14.12	5.31
F2_155	17308034	2475012701	41.33	95.86	17307732	2474821421	41.33	95.86	99.76	93.1	0	309.3	1.05	7.22	14.56	5.87
F2_156	13697990	1945983310	41.47	95.81	13697762	1945853466	41.47	95.81	99.77	90.78	0	310.2	0.83	6	13.78	4.69
F2_157	19612922	2834692424	41.56	95.69	19612726	2834510361	41.56	95.69	99.67	91.24	0	313.5	1.2	7.69	15.65	6.19
F2_158	18099252	2606348481	41.43	95.69	18098950	2606151666	41.43	95.69	99.75	91.15	0	312.4	1.11	7.21	15.35	5.93
F2_159	17413384	2499327547	41.34	95.78	17413096	2499142377	41.34	95.79	99.76	89.92	0	310.6	1.06	6.75	15.73	5.97
F2_16	8227168	1176409687	42	95.85	8227042	1176327814	42	95.86	99.71	87.87	0	300	0.5	4.14	12.06	2.99
F2_160	17987582	2536544191	44.01	92.19	17986678	2536246335	44	92.2	99.59	88.58	0	301.8	1.08	6.33	16.99	5.41
F2_161	18302992	2662550342	41.58	95.79	18302808	2662378555	41.58	95.8	99.39	88.44	0	315.4	1.13	6.97	16.17	5.91
F2_162	13658828	1980350789	41.67	95.76	13658616	1980205828	41.66	95.77	99.67	90.02	0	315.6	0.84	6.03	13.93	4.76
F2_163	16844802	2435055660	41.41	95.55	16844606	2434884291	41.41	95.55	99.72	91.4	0	313.3	1.03	6.94	14.91	5.62
F2_164	11770008	1689883205	41.71	95.85	11769826	1689777430	41.71	95.85	99.54	90.3	0	314.6	0.72	5.65	12.67	4.06
F2_165	14290756	2052351590	42.2	95.43	14290650	2052233124	42.2	95.43	99.59	92.88	0	302.5	0.87	6.5	13.38	5.09
F2_166	14555396	2084497193	41.47	95.48	14555124	2084352145	41.47	95.48	99.61	90.91	0	300.2	0.88	6.18	14.3	5.31
F2_167	16914452	2414423943	41.46	95.58	16914250	2414261604	41.46	95.58	99.65	91.31	0	298.9	1.02	6.8	15.07	6.24
F2_168	12590296	1785207653	41.48	95.53	12590140	1785101720	41.48	95.53	99.78	89.21	0	299.3	0.76	5.42	13.99	4.71
F2_169	16074840	2317574035	41.73	95.54	16074706	2317441770	41.73	95.54	99.68	90.2	0	301.7	0.98	6.54	15.04	5.78
F2_17	7263876	1040650453	42.54	95.84	7263812	1040582899	42.54	95.84	99.49	92.47	0	318.4	0.44	4.76	9.26	2.47
F2_170	14355468	2062405015	41.62	95.47	14355276	2062265819	41.62	95.47	99.65	90.45	0	301.1	0.88	6.08	14.4	5.32
F2_171	14847526	2124948591	41.69	95.66	14847320	2124804788	41.69	95.66	99.64	91.25	0	298.5	0.9	6.22	14.5	5.61
F2_172	12342030	1754479482	41.53	95.59	12341822	1754373091	41.53	95.59	99.72	90.28	0	298.3	0.75	5.4	13.8	4.63
F2_173	15908292	2299474499	41.73	95.44	15908174	2299336269	41.73	95.44	99.7	90.26	0	301.6	0.98	6.38	15.31	5.75
F2_174	15451854	2226702488	41.25	95.49	15451626	2226545753	41.25	95.5	99.74	91.6	0	300.5	0.95	6.34	14.92	5.82
F2_175	13262024	1904352366	41.9	95.58	13261898	1904225682	41.9	95.59	99.71	92.1	0	300.3	0.81	5.94	13.62	5.03
F2_176	11256596	1606052901	41.72	95.35	11256520	1605959913	41.72	95.36	99.39	89.76	0	299.8	0.68	5.16	13.18	4.18
F2_177	14267706	2077405274	42.26	95.55	14267640	2077294475	42.26	95.55	99.63	91.94	0	306.2	0.88	6.4	13.78	5.14
F2_178	14685522	2131904728	41.45	95.58	14685262	2131753363	41.45	95.59	99.65	92.86	0	303.7	0.9	6.48	13.96	5.4
F2_179	16659004	2411306100	41.67	95.35	16658826	2411148806	41.67	95.35	99.64	89.78	0	302.5	1.02	6.63	15.43	6.15
F2_18	9667494	1380568439	41.58	95.85	9667274	1380459055	41.58	95.85	99.51	89.95	0	316.4	0.58	4.91	11.92	3.42
F2_180	13822324	1986905860	41.32	95.64	13822144	1986789488	41.32	95.64	99.75	90.62	0	301.1	0.84	5.89	14.33	5.06
F2_181	14319662	2055549513	41.66	95.48	14319516	2055422823	41.66	95.48	99.74	89.83	0	305.8	0.87	6.03	14.48	5.01
F2_182	13069472	1869914540	41.57	95.47	13069292	1869785849	41.57	95.47	99.6	90.54	0	305.7	0.79	5.83	13.61	4.65
F2_183	14822728	2113829603	41.29	95.57	14822470	2113668434	41.29	95.57	99.62	90.9	0	302.6	0.9	6.21	14.45	5.27
F2_184	11011308	1559466881	41.4	95.54	11011128	1559365952	41.4	95.54	99.68	89.56	0	302.6	0.66	5.11	12.96	3.95
F2_185	15516086	2233111877	41.66	95.59	15515924	2232965735	41.66	95.59	99.54	89.69	0	305.2	0.95	6.22	15.21	5.35
F2_186	14020050	2011381129	41.42	95.46	14019880	2011234988	41.42	95.47	99.69	91.32	0	305.2	0.85	5.98	14.27	5.05
F2_187	14922922	2133853674	41.42	95.66	14922624	2133688400	41.41	95.67	99.74	91.84	0	302.4	0.91	6.31	14.37	5.31
F2_188	13797680	1960503809	41.51	95.63	13797460	1960375640	41.51	95.63	99.76	88.41	0	302.1	0.83	5.63	14.8	4.85
F2_189	16169196	2336308588	41.65	95.48	16169026	2336159159	41.65	95.49	99.67	91.12	0	306.1	0.99	6.68	14.84	5.5
F2_19	10994896	1565754083	41.44	95.95	10994642	1565632758	41.44	95.96	99.47	83.71	0	313	0.66	4.75	13.96	3.79
F2_190	14280970	2057449345	41.55	95.49	14280708	2057299209	41.55	95.49	99.63	91	0	306.1	0.87	6.2	14.07	5.03
F2_191	17335390	2488895144	41.45	95.59	17335126	2488714209	41.45	95.6	99.61	91.26	0	303.4	1.06	6.86	15.38	6.09
F2_192	12300016	1754183155	41.46	95.38	12299854	1754070767	41.46	95.38	99.74	89.22	0	303.5	0.75	5.37	13.88	4.43
F2_193	16224786	2361667765	41.62	95.59	16224624	2361521812	41.62	95.59	99.56	88.83	0	309.4	1	6.41	15.62	5.57
F2_194	15085250	2188415626	41.45	95.58	15085084	2188264567	41.45	95.58	99.76	89.94	0	308.7	0.93	6.2	15	5.36
F2_195	12377798	1789018068	41.55	95.35	12377648	1788894737	41.55	95.35	99.69	90.43	0	306	0.76	5.56	13.66	4.54
F2_196	10513270	1509047174	42.14	95.65	10513118	1508956227	42.13	95.65	99.6	86.38	0	306.2	0.64	4.85	13.2	3.74
F2_197	14146094	2031521995	41.49	95.57	14145980	2031397508	41.49	95.58	99.68	86.93	0	317	0.86	5.63	15.31	4.53
F2_198	13040822	1866479672	41.51	95.57	13040604	1866349498	41.51	95.58	99.45	85.26	0	315.7	0.79	5.35	14.79	4.22
F2_199	15000208	2139653298	41.24	95.66	15000002	2139498505	41.23	95.67	99.69	88.09	0	312.9	0.91	5.9	15.4	4.88
F2_2	9309086	1324949624	41.97	95.67	9308908	1324841905	41.97	95.68	99.74	89.55	0	299	0.56	4.48	12.57	3.44
F2_20	10292712	1455883652	41.2	95.94	10292410	1455766725	41.2	95.95	99.55	86.86	0	313	0.62	4.72	13.08	3.55
F2_200	10920948	1547129955	41.3	95.65	10920756	1547028600	41.3	95.66	99.67	84.26	0	312.8	0.66	4.72	13.91	3.57
F2_201	11094384	1597000485	42.32	95.67	11094288	1596904796	42.32	95.67	99.41	87.78	0	318.4	0.68	5.28	12.81	3.52
F2_202	11083150	1589984853	41.56	95.57	11083024	1589872324	41.56	95.57	99.57	89.54	0	316.7	0.67	5.19	12.98	3.69
F2_203	13218568	1890985771	41.33	95.75	13218328	1890843461	41.33	95.75	99.26	86.56	0	312.6	0.8	5.38	14.86	4.32
F2_204	10337048	1468646497	41.72	95.72	10336944	1468557005	41.72	95.72	99.7	86.06	0	314.6	0.62	4.72	13.21	3.45
F2_21	8274162	1189115895	42.32	95.96	8274068	1189037148	42.32	95.96	99.6	89.92	0	318.2	0.5	4.65	10.86	2.88
F2_22	9944984	1426082631	41.43	95.86	9944756	1425969499	41.43	95.86	99.8	87.56	0	317.7	0.61	4.75	12.76	3.54
F2_23	12476820	1781625657	41.41	96.02	12476514	1781474904	41.41	96.03	99.64	88.87	0	313.7	0.76	5.4	14.01	4.27
F2_24	9690754	1375157944	41.32	96.01	9690494	1375054112	41.32	96.02	99.54	85.56	0	313.2	0.58	4.49	12.98	3.38
F2_25	12263036	1771475609	41.8	95.87	12262864	1771356060	41.8	95.88	99.74	84.61	0	318.2	0.75	5.15	14.61	4.12
F2_26	11230020	1617497579	41.44	95.88	11229694	1617370117	41.44	95.88	99.62	85.29	0	317.8	0.69	4.99	13.75	3.88
F2_27	16235566	2329306810	41.82	95.96	16235100	2329124176	41.82	95.96	99.68	84.57	0	315.3	0.99	5.97	16.57	5.35
F2_28	9117956	1299222494	41.67	95.79	9117762	1299128444	41.67	95.79	99.66	88.74	0	315.5	0.55	4.69	11.75	3.2
F2_29	12725856	1850018403	41.57	95.98	12725700	1849894885	41.57	95.99	99.61	89.78	0	321.1	0.78	5.73	13.69	4.17
F2_3	10639518	1509344840	42.22	95.79	10639290	1509220687	42.22	95.79	99.64	89.77	0	297.4	0.64	4.86	13.17	3.88
F2_30	9491192	1374574734	41.47	95.95	9491004	1374469270	41.47	95.95	99.62	91.69	0	320.2	0.58	5.13	11.37	3.34
F2_31	11500698	1661040845	41.33	95.75	11500436	1660905156	41.33	95.76	99.7	90.08	0	318	0.71	5.38	13.11	3.93
F2_32	10742550	1540983095	41.34	96.05	10742276	1540867142	41.34	96.06	99.67	86.47	0	316.6	0.65	4.82	13.56	3.68
F2_33	8651154	1235886950	42.4	95.19	8651080	1235807442	42.39	95.19	99.59	88.61	0	304.1	0.52	4.39	11.94	3.06
F2_34	8797046	1253989270	41.49	95.19	8796814	1253892658	41.49	95.19	99.67	83.7	0	301.8	0.53	3.98	13.38	3.25
F2_35	11762130	1668028521	41.48	95.33	11761878	1667894079	41.48	95.34	99.75	92.26	0	299.1	0.71	5.16	13.73	4.4
F2_36	9727786	1371459715	41.36	95.24	9727564	1371363020	41.36	95.24	99.73	87.28	0	298.8	0.58	4.29	13.57	3.53
F2_37	10795248	1548505688	41.81	95.29	10795098	1548399102	41.81	95.3	99.57	88.15	0	303.5	0.66	4.79	13.71	3.93
F2_38	9608208	1373930278	41.57	95.18	9607940	1373825755	41.57	95.18	99.47	88.18	0	302.8	0.58	4.49	12.95	3.53
F2_39	11370148	1619869942	41.49	95.41	11369838	1619744601	41.49	95.41	99.75	90.09	0	299.4	0.69	5.01	13.74	4.18
F2_4	8717546	1229090266	41.72	95.75	8717326	1228994796	41.72	95.75	99.29	89.2	0	296.7	0.52	4.28	12.14	3.12
F2_40	9228800	1305913205	41.8	95.3	9228526	1305819856	41.8	95.31	99.56	87.91	0	299.7	0.55	4.34	12.76	3.33
F2_41	10091608	1451969842	42.43	95.18	10091512	1451870260	42.43	95.18	99.45	88.9	0	304.9	0.61	4.8	12.8	3.58
F2_42	11801026	1691834266	41.38	95.21	11800704	1691691472	41.38	95.22	99.51	91.5	0	302.3	0.72	5.2	13.79	4.36
F2_43	11514862	1644044804	41.84	95.34	11514648	1643916555	41.84	95.35	99.46	91.53	0	299.8	0.7	5.16	13.5	4.25
F2_44	10632928	1509433462	41.31	95.04	10632690	1509324841	41.31	95.04	99.68	90.07	0	299.8	0.64	4.7	13.62	3.93
F2_45	13408798	1942896270	41.53	95.31	13408622	1942759722	41.53	95.31	99.53	89.84	0	306.4	0.82	5.5	14.98	4.81
F2_46	9706040	1400799708	41.74	95.32	9705838	1400690803	41.74	95.32	99.64	87.73	0	304.5	0.59	4.43	13.42	3.63
F2_47	9928568	1428681908	42	95.04	9928416	1428578231	42	95.05	99.39	87.93	0	303.7	0.6	4.52	13.38	3.65
F2_48	8245800	1177729160	41.97	95.36	8245636	1177646711	41.97	95.36	99.67	88.16	0	302.7	0.5	4.13	12.1	2.96
F2_49	12603014	1800422739	41.71	95.65	12602842	1800288021	41.71	95.65	99.67	89.19	0	297.9	0.76	5.26	14.52	4.64
F2_5	10924688	1564811043	41.69	95.79	10924548	1564692531	41.68	95.79	99.65	88.85	0	297.5	0.66	4.72	14.06	4.07
F2_50	11464326	1631364785	41.56	95.65	11463964	1631220759	41.56	95.65	99.61	90.45	0	296.7	0.69	5.04	13.74	4.34
F2_51	13809976	1959576718	41.67	95.75	13809544	1959404711	41.67	95.75	99.64	88.93	0	295.4	0.83	5.49	15.13	5.17
F2_52	10189152	1436031195	41.46	95.72	10188842	1435911056	41.46	95.72	99.74	89.75	0	294.5	0.61	4.61	13.24	3.81
F2_53	11025228	1578220154	42.18	95.74	11025092	1578104812	42.18	95.75	99.73	92.04	0	299.1	0.67	5.15	13.02	4.09
F2_54	10930110	1560124236	41.4	95.65	10929872	1559987776	41.4	95.65	99.7	93.34	0	297.3	0.66	5.08	13.03	4.19
F2_55	8264172	1174421279	42.11	95.8	8264012	1174321314	42.11	95.81	99.56	94.55	0	296.7	0.5	4.6	10.83	3.07
F2_56	10615690	1499184310	41.39	95.8	10615386	1499056581	41.39	95.8	99.65	91.39	0	293.6	0.64	4.76	13.37	4.02
F2_57	13455108	1933123467	41.53	95.66	13454946	1932970311	41.53	95.66	99.55	91.81	0	297.8	0.82	5.61	14.6	5.09
F2_58	11446048	1639562922	41.41	95.66	11445756	1639418698	41.41	95.66	99.66	89.64	0	297.2	0.7	4.88	14.25	4.42
F2_59	12935490	1845598944	41.36	95.76	12935168	1845429130	41.36	95.77	99.55	89.77	0	294.4	0.78	5.2	15.05	5.01
F2_6	11032548	1574977063	41.31	95.69	11032268	1574833591	41.3	95.69	99.68	93.44	0	298.2	0.67	5.1	13.11	4.16
F2_60	11282232	1599809583	41.22	95.58	11281910	1599676387	41.22	95.58	99.71	88.81	0	294.5	0.68	4.68	14.51	4.31
F2_61	13331090	1932072244	41.63	95.76	13330926	1931934016	41.63	95.76	99.51	87.8	0	302.4	0.82	5.38	15.22	4.97
F2_62	10161086	1467579216	41.59	95.74	10160878	1467457821	41.59	95.75	99.75	87.5	0	300.8	0.62	4.53	13.76	3.96
F2_63	11415174	1644147291	41.66	95.54	11414940	1644012719	41.66	95.54	99.76	88.4	0	300.1	0.7	4.92	14.19	4.39
F2_64	10549482	1508027578	41.59	95.83	10549286	1507919061	41.59	95.83	99.77	87.34	0	297.8	0.64	4.56	14.04	4
F2_65	10559188	1513486797	41.95	95.79	10559054	1513390497	41.95	95.8	99.66	87.93	0	313.7	0.64	4.96	12.96	3.59
F2_66	9371944	1337900050	42.48	95.77	9371704	1337806608	42.48	95.77	99.67	88.83	0	314.2	0.57	4.89	11.62	3.18
F2_67	11302112	1608493565	41.56	95.86	11301778	1608359882	41.55	95.87	99.5	89.17	0	310.3	0.68	5.16	13.2	3.91
F2_68	9329078	1319236460	41.31	95.86	9328844	1319139093	41.31	95.86	99.69	89.4	0	310.2	0.56	4.64	12.07	3.27
F2_69	9651492	1388753384	42.04	95.89	9651372	1388667743	42.04	95.89	99.57	80.82	0	314.4	0.59	4.27	13.79	3.34
F2_7	11735560	1669285096	41.24	95.87	11735208	1669124991	41.24	95.88	99.62	92.64	0	295.2	0.71	5.13	13.79	4.46
F2_70	8928770	1279118514	41.73	95.79	8928564	1279022055	41.73	95.79	99.64	88.39	0	313.7	0.54	4.54	11.95	3.18
F2_71	9994204	1426508568	41.72	95.95	9993938	1426396314	41.72	95.95	99.71	90.21	0	310.9	0.61	4.92	12.31	3.51
F2_72	8452104	1198622031	41.24	95.94	8451834	1198532273	41.24	95.94	99.73	87.67	0	309.3	0.51	4.26	11.95	2.99
F2_73	11064680	1596786876	41.7	95.8	11064536	1596680685	41.7	95.8	99.63	87.26	0	314.3	0.68	4.98	13.61	3.84
F2_74	10082844	1450226340	41.58	95.8	10082588	1450111074	41.58	95.8	99.61	89.24	0	314.3	0.62	4.94	12.46	3.55
F2_75	10626766	1523195885	41.8	95.88	10626442	1523075248	41.8	95.88	99.48	87.91	0	311.7	0.65	4.97	12.97	3.71
F2_76	9142064	1301971434	41.7	95.72	9141826	1301879323	41.7	95.72	99.67	87.28	0	312	0.55	4.48	12.33	3.22
F2_77	11209798	1629129910	41.82	95.91	11209676	1629028862	41.82	95.91	99.44	85.61	0	317.5	0.69	4.99	13.83	3.75
F2_78	8467460	1227480163	41.87	95.88	8467308	1227395723	41.87	95.89	99.64	79.61	0	317.5	0.52	4.01	12.99	3.03
F2_79	8786662	1267810881	42.03	95.67	8786492	1267715614	42.03	95.68	99.34	89.06	0	315.4	0.54	4.67	11.49	3.11
F2_8	10164876	1436665916	41.33	95.82	10164582	1436542649	41.33	95.82	99.4	89.24	0	294.5	0.61	4.47	13.61	3.76
F2_80	9454712	1355620622	41.48	95.96	9454462	1355524243	41.48	95.97	99.61	86.63	0	313.5	0.58	4.5	12.79	3.33
F2_81	16364932	2335212296	41.66	95.88	16364642	2335029118	41.66	95.88	99.77	90.42	0	288.1	0.99	6.12	16.21	6.34
F2_82	12916894	1837593441	41.74	95.87	12916446	1837427877	41.74	95.88	99.7	88.89	0	287.6	0.78	5.24	14.88	5.1
F2_83	15683302	2222975829	41.67	95.96	15682710	2222767072	41.67	95.96	99.53	89.44	0	285.1	0.94	5.93	15.9	6.17
F2_84	10577056	1488858274	41.9	95.98	10576788	1488738476	41.9	95.98	99.4	86.87	0	285.6	0.63	4.53	13.92	3.97
F2_85	13980680	2000303680	41.87	95.99	13980458	2000150528	41.87	95.99	99.66	89.98	0	288.8	0.85	5.56	15.27	5.51
F2_86	12365770	1764155420	41.61	95.9	12365308	1763997676	41.61	95.91	99.67	91.25	0	288.5	0.75	5.27	14.21	4.94
F2_87	11798130	1676988711	42.02	96.03	11797734	1676843886	42.02	96.03	99.71	90.47	0	287	0.71	5.13	13.88	4.64
F2_88	10602096	1497120493	41.79	96.05	10601726	1496994113	41.79	96.05	99.51	89.35	0	285.4	0.63	4.7	13.49	4.04
F2_89	17288196	2481146506	42.09	95.92	17287894	2480955297	42.09	95.92	99.65	90.54	0	288.7	1.05	6.45	16.32	6.54
F2_9	14014894	2015624514	41.5	95.68	14014648	2015460948	41.5	95.68	99.48	88.49	0	299	0.85	5.35	15.96	5.17
F2_90	14166244	2026953914	41.64	95.9	14165696	2026762638	41.64	95.91	99.63	90.13	0	287.2	0.86	5.59	15.37	5.63
F2_91	15487940	2208893229	41.57	95.98	15487428	2208690765	41.57	95.99	99.7	90.51	0	285.5	0.94	5.89	15.91	6.2
F2_92	12945052	1834488390	41.41	95.86	12944574	1834326507	41.41	95.86	99.73	90.21	0	285.5	0.78	5.2	14.98	5.08
F2_93	15693786	2270420373	41.74	96	15693520	2270246462	41.74	96	99.71	89.43	0	291.9	0.96	5.94	16.23	6.15
F2_94	14171880	2043380304	41.85	95.98	14171478	2043205317	41.85	95.98	99.67	89.39	0	291	0.87	5.64	15.38	5.57
F2_95	11458852	1646594696	41.85	95.81	11458626	1646460996	41.85	95.81	99.78	91.24	0	289.9	0.7	5.08	13.77	4.6
F2_96	12596398	1797707308	41.4	96.07	12596014	1797555457	41.4	96.08	99.64	89.04	0	287	0.76	5.13	14.88	4.86
F2_97	17109206	2446557958	41.65	95.93	17108958	2446372673	41.65	95.94	99.49	90.13	0	300.5	1.04	6.49	15.97	5.97
F2_98	14177652	2020871917	41.42	95.92	14177206	2020692500	41.42	95.92	99.69	89.4	0	299.5	0.86	5.67	15.14	5.17
F2_99	16009102	2273467088	41.43	96	16008634	2273259817	41.43	96	99.68	92.41	0	297	0.96	6.47	14.91	5.7
F_704	181038664	27298694602	35.96	89.94	181026084	27295640410	35.96	89.95	99.47	96.95	16.29	394.2	9.69	10.28	94.2	84.28
M_705	162783388	24536303087	37.18	90.52	162776594	24534185951	37.17	90.53	99.59	97.25	16.25	368	8.72	9.43	92.47	73.4
