# Supplementary material for: QTL mapping and BSA-seq map a major QTL for the node of the first fruiting branch in cotton
Source: Front Plant Sci. 2023 Jan 25;14:1113059. doi: 10.3389/fpls.2023.1113059 (PMC9905821; doi:10.3389/fpls.2023.1113059)
Supplement: Supplementary file 2 [file Table_2.xlsx]

## Sheet: Sheet1
Genotype	LG	location		F2_1	F2_10	F2_100	F2_101	F2_102	F2_103	F2_104	F2_105	F2_106	F2_107	F2_108	F2_109	F2_11	F2_110	F2_111	F2_112	F2_113	F2_114	F2_115	F2_116	F2_117	F2_119	F2_12	F2_120	F2_121	F2_122	F2_123	F2_124	F2_125	F2_126	F2_127	F2_128	F2_129	F2_13	F2_130	F2_132	F2_133	F2_134	F2_135	F2_136	F2_137	F2_138	F2_14	F2_140	F2_141	F2_142
chr1_116764020	1	0		H	A	A	A	-	A	B	-	-	A	-	-	A	H	-	B	B	B	A	B	B	B	A	H	B	A	A	A	A	A	A	A	A	B	A	A	A	-	A	A	A	A	A	B	H	A
chr1_115758992	1	6.88		B	A	A	A	B	A	B	-	A	A	A	-	A	-	A	B	B	B	A	-	B	A	A	H	B	A	A	A	A	A	B	A	A	B	A	A	A	-	A	A	A	A	A	B	H	A
chr1_115756915	1	10.95		-	A	A	A	B	A	B	A	A	A	A	A	A	A	-	B	B	H	A	A	B	-	A	B	B	A	A	A	A	H	B	A	A	B	-	-	A	H	A	A	A	A	A	H	H	-
chr1_115354542	1	16.1		H	A	-	A	B	A	B	A	A	A	A	A	A	A	H	B	B	H	A	H	B	H	A	B	-	A	H	A	A	H	B	A	A	B	B	H	H	H	A	A	A	A	A	H	H	B
chr1_115277461	1	26.2		H	A	B	A	B	A	B	A	A	A	A	A	A	A	H	B	B	H	-	H	B	H	A	B	H	A	H	A	A	H	B	-	A	B	B	H	H	H	A	A	H	H	A	H	H	B
chr1_115265463	1	30.92		H	-	B	A	B	A	B	A	A	A	A	A	A	A	H	B	B	H	H	H	B	H	A	B	H	H	H	A	A	H	B	H	A	B	B	H	H	H	A	H	H	H	A	H	H	B
chr1_115277383	1	31.39		H	H	B	A	B	A	B	A	A	A	A	A	A	A	H	B	B	H	H	H	B	H	A	B	H	H	H	A	A	H	B	H	A	B	B	H	H	H	A	H	H	H	A	H	H	B
chr1_115265248	1	31.85		H	H	B	A	B	A	B	A	A	A	A	H	A	A	H	B	B	H	H	H	B	H	A	B	H	H	H	A	A	H	B	H	A	B	B	H	H	H	A	H	H	H	A	H	H	B
chr1_115265282	1	31.85		H	H	B	A	B	A	B	A	A	A	A	H	A	A	H	B	B	H	H	H	B	H	A	B	H	H	H	A	A	H	B	H	A	B	B	H	H	H	H	H	H	H	A	H	H	B
chr1_115265212	1	33.33		H	H	B	A	B	A	B	A	A	A	A	H	A	A	H	B	B	H	H	H	B	H	A	B	H	H	H	A	A	H	B	H	A	B	B	H	H	H	H	H	H	H	A	H	H	B
chr1_115256856	1	34.72		H	H	B	A	B	A	B	A	A	A	A	H	A	A	H	B	B	H	H	H	B	H	A	B	H	H	H	-	A	H	B	H	A	B	B	H	H	H	H	H	H	H	A	H	H	B
chr1_115238939	1	35.65		H	H	B	A	B	A	B	A	A	A	A	H	-	A	H	B	B	H	H	H	B	H	A	B	H	H	H	B	A	H	B	H	A	B	B	H	H	H	H	H	H	H	A	H	H	B
chr1_115256386	1	35.65		H	H	B	A	B	A	B	A	A	A	A	H	H	A	H	B	B	H	H	H	B	H	A	B	H	H	H	B	A	H	B	H	A	B	B	H	H	H	H	H	H	H	A	H	H	B
chr1_115229711	1	36.11		H	H	B	A	B	A	B	A	A	A	A	H	H	A	H	B	B	H	H	H	B	H	A	B	H	H	H	B	A	H	B	H	A	B	B	H	H	H	H	H	H	H	A	H	H	B
chr1_115229714	1	36.11		H	H	B	A	B	A	B	A	A	A	A	H	H	A	H	B	B	H	H	H	B	H	A	B	H	H	H	B	A	H	B	H	A	B	B	H	H	H	H	H	H	H	A	H	H	B
chr1_115204948	1	36.58		H	H	B	A	B	A	B	A	A	A	A	H	H	A	H	B	B	H	H	H	B	H	A	B	H	H	H	B	A	H	B	H	A	B	B	H	H	H	H	H	H	H	A	H	H	B
chr1_115191161	1	37.97		H	H	B	A	B	A	B	A	A	A	A	H	H	A	H	B	B	H	H	H	B	H	A	B	H	H	H	B	A	H	B	H	A	B	B	H	H	H	H	H	H	H	A	H	H	B
chr1_115191173	1	37.97		H	H	B	A	B	A	B	A	A	A	A	H	H	A	H	B	B	H	H	H	B	H	A	B	H	H	H	B	A	H	B	H	A	B	B	H	H	H	H	H	H	H	A	H	H	B
chr1_115203769	1	37.97		H	H	B	A	B	A	B	A	A	A	A	H	H	A	H	B	B	H	H	H	B	H	A	B	H	H	H	B	A	H	B	H	A	B	B	H	H	H	H	H	H	H	A	H	H	B
chr1_115203862	1	37.97		H	H	B	A	B	A	B	A	A	A	A	H	H	A	H	B	B	H	H	H	B	H	A	B	H	H	H	B	A	H	B	H	A	B	B	H	H	H	H	H	H	H	A	H	H	B
chr1_115179680	1	38.43		H	H	B	A	B	A	B	A	A	A	A	H	H	A	H	B	B	H	H	H	B	H	A	B	H	H	H	B	A	H	B	H	A	B	B	H	H	H	H	H	H	H	A	H	H	B
chr1_115179691	1	38.43		H	H	B	A	B	A	B	A	A	A	A	H	H	A	H	B	B	H	H	H	B	H	A	B	H	H	H	B	A	H	B	H	A	B	B	H	H	H	H	H	H	H	A	H	H	B
chr1_115179770	1	38.43		H	H	B	A	B	A	B	A	A	A	A	H	H	A	H	B	B	H	H	H	B	H	A	B	H	H	H	B	A	H	B	H	A	B	B	H	H	H	H	H	H	H	A	H	H	B
chr1_115179830	1	38.43		H	H	B	A	B	A	B	A	A	A	A	H	H	A	H	B	B	H	H	H	B	H	A	B	H	H	H	B	A	H	B	H	A	B	B	H	H	H	H	H	H	H	A	H	H	B
chr1_115180090	1	38.43		H	H	B	A	B	A	B	A	A	A	A	H	H	A	H	B	B	H	H	H	B	H	A	B	H	H	H	B	A	H	B	H	A	B	B	H	H	H	H	H	H	H	A	H	H	B
chr1_115180092	1	38.43		H	H	B	A	B	A	B	A	A	A	A	H	H	A	H	B	B	H	H	H	B	H	A	B	H	H	H	B	A	H	B	H	A	B	B	H	H	H	H	H	H	H	A	H	H	B
chr1_115180093	1	38.43		H	H	B	A	B	A	B	A	A	A	A	H	H	A	H	B	B	H	H	H	B	H	A	B	H	H	H	B	A	H	B	H	A	B	B	H	H	H	H	H	H	H	A	H	H	B
chr1_115190385	1	38.43		H	H	B	A	B	A	B	A	A	A	A	H	H	A	H	B	B	H	H	H	B	H	A	B	H	H	H	B	A	H	B	H	A	B	B	H	H	H	H	H	H	H	A	H	H	B
chr1_115190853	1	38.43		H	H	B	A	B	A	B	A	A	A	A	H	H	A	H	B	B	H	H	H	B	H	A	B	H	H	H	B	A	H	B	H	A	B	B	H	H	H	H	H	H	H	A	H	H	B
chr1_115191112	1	38.43		H	H	B	A	B	A	B	A	A	A	A	H	H	A	H	B	B	H	H	H	B	H	A	B	H	H	H	B	A	H	B	H	A	B	B	H	H	H	H	H	H	H	A	H	H	B
chr1_115179642	1	38.89		H	H	B	A	B	A	B	A	A	A	A	H	H	A	H	B	B	H	H	H	B	H	A	B	H	H	H	B	A	H	B	H	A	B	B	H	H	H	H	H	H	H	A	H	H	B
chr1_115164623	1	39.36		H	H	B	A	B	A	B	A	A	A	A	H	H	A	H	B	B	H	H	H	B	H	A	B	H	H	H	B	A	H	B	H	A	B	B	H	H	H	H	H	H	H	A	H	H	B
chr1_115177821	1	39.36		H	H	B	A	B	A	B	A	A	A	A	H	H	A	H	B	B	H	H	H	B	H	A	B	H	H	H	B	A	H	B	H	A	B	B	H	H	H	H	H	H	H	A	H	H	B
chr1_115178301	1	39.36		H	H	B	A	B	A	B	A	A	A	A	H	H	A	H	B	B	H	H	H	B	H	A	B	H	H	H	B	A	H	B	H	A	B	B	H	H	H	H	H	H	H	A	H	H	B
chr1_115164475	1	40.74		-	H	B	A	B	A	B	A	A	A	A	H	H	A	H	B	B	H	H	H	B	H	A	B	H	H	H	B	A	H	B	H	A	B	B	H	H	H	H	H	H	H	A	H	H	B
chr1_115164448	1	41.67		B	H	B	A	B	A	B	A	A	A	A	H	H	A	H	B	B	H	H	H	B	H	A	B	H	H	H	B	A	H	B	H	A	B	B	H	H	H	H	H	H	H	-	H	H	B
chr1_115164445	1	42.13		B	B	B	A	B	A	B	A	A	A	A	H	H	A	H	B	B	H	H	H	B	H	A	B	H	H	H	B	A	H	B	H	A	B	B	H	H	H	H	H	H	H	B	H	H	B
chr1_115158098	1	43.06		B	B	B	A	B	A	B	A	A	A	A	H	H	A	H	B	B	H	H	H	B	H	A	B	H	H	H	B	A	H	B	H	A	B	B	H	H	-	H	A	H	H	B	H	H	B
chr1_115149263	1	43.52		B	B	B	A	B	A	B	A	A	A	A	H	H	A	H	B	B	H	H	H	B	H	A	B	H	H	H	B	A	H	B	H	A	B	B	H	H	B	H	A	H	H	B	H	H	B
chr1_115117888	1	43.99		B	B	B	A	B	A	B	A	A	A	A	H	H	A	H	B	B	H	H	H	B	H	A	B	H	H	-	B	A	H	B	H	A	B	B	H	H	B	H	A	H	H	B	H	H	B
chr1_115108599	1	44.45		B	B	B	A	B	A	B	A	A	A	A	H	H	A	H	B	B	H	H	H	B	H	A	B	H	H	B	B	A	H	B	H	A	B	B	H	H	B	H	A	H	H	B	H	H	B
chr1_115097449	1	46.3		B	B	B	A	B	A	B	A	A	A	A	H	H	A	H	B	B	H	H	H	B	H	A	B	H	H	B	B	A	H	B	H	A	B	B	H	H	B	H	A	H	H	B	H	H	B
chr1_115098334	1	46.3		B	B	B	A	B	A	B	A	A	A	A	H	H	A	H	B	B	H	H	H	B	H	A	B	H	H	B	B	A	H	B	H	A	B	B	H	H	B	H	A	H	H	B	H	H	B
chr1_114918293	1	46.77		B	B	B	A	B	A	B	A	A	A	A	H	H	A	H	B	B	H	B	H	B	H	A	B	H	H	B	B	A	H	B	H	A	B	B	H	H	B	H	A	H	H	B	H	H	B
chr1_114734171	1	47.69		B	B	B	A	B	A	B	A	A	A	A	H	H	A	H	B	B	H	B	H	B	H	A	B	H	H	B	B	A	H	B	H	A	B	B	H	H	B	H	A	H	H	B	H	H	B
chr1_99174997	1	50.78		B	B	B	A	B	A	B	A	A	A	A	H	H	A	H	B	B	H	B	H	B	H	A	B	H	H	B	B	A	H	B	H	A	B	B	H	H	B	H	A	H	H	B	H	H	B
chr1_112907250	1	50.78		B	B	-	A	B	A	B	A	A	-	A	H	H	A	H	B	B	H	B	H	-	H	A	B	H	H	B	B	A	H	B	H	A	B	B	H	H	B	B	A	H	H	B	H	H	B
chr1_93028129	1	51.25		B	B	A	A	B	A	B	A	A	B	A	H	H	A	H	B	B	H	B	H	A	H	A	B	H	H	B	B	A	H	B	H	A	B	B	H	H	B	B	A	H	H	B	H	H	B
chr1_93029337	1	51.25		B	B	A	A	B	A	B	A	A	B	A	H	H	A	H	B	B	H	B	H	A	H	A	B	H	H	B	B	A	H	B	H	A	B	B	H	H	B	B	A	H	H	B	H	H	B
chr1_93028121	1	51.71		B	B	A	A	B	A	B	A	A	B	A	H	H	A	H	B	B	H	B	H	A	H	A	B	H	H	B	B	A	H	B	H	A	B	B	H	H	B	B	A	H	H	B	H	H	B
chr1_93022994	1	52.19		B	B	A	A	B	A	B	A	-	B	A	H	H	A	H	B	B	H	B	H	A	H	A	B	H	H	B	B	A	H	B	H	A	B	B	H	H	B	B	A	H	H	B	H	H	B
chr1_88708798	1	52.66		B	B	A	A	B	A	B	A	B	B	A	-	A	A	-	B	B	H	B	H	A	H	A	B	H	H	B	B	A	H	B	H	A	B	B	H	H	-	B	A	H	H	B	H	H	B
chr1_86305307	1	53.68		B	B	A	A	B	A	B	A	B	B	A	B	A	A	B	B	B	H	B	H	A	H	A	B	H	H	B	B	A	H	B	H	A	-	B	H	H	A	B	A	H	H	B	H	H	B
chr1_81789801	1	55.85		B	B	A	A	B	A	B	A	B	B	H	B	A	A	B	B	B	H	B	H	A	H	A	B	H	H	B	B	A	H	B	H	A	H	B	H	H	A	B	A	H	H	B	H	H	B
chr1_80730264	1	58.47		B	B	A	A	B	A	B	A	B	B	H	B	A	A	B	B	A	H	B	H	A	A	A	B	H	H	B	B	A	H	B	H	A	H	B	H	H	A	B	A	H	H	B	H	H	B
chr1_78349665	1	58.94		B	B	A	A	B	A	B	A	B	B	H	B	A	H	B	B	A	H	B	H	A	A	A	B	H	H	B	B	A	H	B	H	A	H	B	H	H	A	B	A	H	H	B	H	H	B
chr1_78142837	1	59.62		B	B	A	-	B	A	B	A	B	B	H	B	A	H	B	B	A	H	B	H	A	A	A	B	H	-	B	B	A	H	B	H	A	H	B	H	H	A	B	A	H	H	B	H	H	B
chr1_73897491	1	61.1		B	B	A	H	B	A	B	A	B	B	H	B	A	H	B	B	A	H	B	-	A	A	A	B	H	A	B	B	A	H	B	H	A	H	B	H	H	A	B	A	H	H	B	H	H	B
chr1_76557995	1	61.1		B	B	A	H	B	A	B	A	B	B	H	B	A	H	B	B	A	H	B	A	A	A	A	B	H	A	B	B	A	H	B	H	A	H	B	H	H	A	B	A	H	H	B	H	H	B
chr1_58969703	1	62.03		B	B	A	H	B	A	B	A	B	B	H	B	A	H	B	B	A	H	B	A	A	A	A	B	H	A	B	B	A	H	B	H	A	H	B	H	H	A	B	A	H	H	B	-	H	B
chr1_22626454	1	63.51		B	B	A	H	B	A	B	A	B	B	H	B	A	H	B	B	A	H	B	A	A	A	A	B	H	A	B	B	A	H	B	H	A	H	B	H	H	A	B	A	-	H	B	A	H	B
chr1_32104905	1	63.51		B	B	A	H	B	A	B	A	B	B	H	B	A	H	B	B	A	H	B	A	A	A	A	B	H	A	B	B	A	H	B	H	A	H	B	H	H	A	B	A	B	H	B	A	H	B
chr1_12420124	1	65.11		B	B	A	H	B	A	B	A	B	B	H	B	A	H	B	B	A	H	B	A	A	A	A	B	H	A	B	B	A	H	B	H	A	H	B	H	H	A	B	A	B	H	B	A	H	B
chr1_12521831	1	65.11		B	B	A	H	B	A	B	A	B	B	H	B	A	H	B	B	A	H	B	A	A	A	A	B	H	A	B	B	A	H	B	H	A	H	B	H	H	A	B	A	B	H	B	A	H	B
chr1_12413886	1	65.57		B	B	A	H	B	A	B	A	B	B	H	B	A	H	B	-	A	H	B	A	A	A	A	B	H	A	B	B	A	H	B	H	A	H	B	H	H	A	B	A	B	H	B	A	H	B
chr1_12419985	1	65.57		B	B	A	H	B	A	B	A	B	B	H	B	A	H	B	H	A	H	B	A	A	A	A	B	H	A	B	B	A	H	B	H	A	H	B	H	H	A	B	A	B	H	B	A	H	B
chr1_12382006	1	66.03		B	B	-	H	B	A	-	A	B	B	H	B	A	H	B	H	A	H	B	A	A	A	A	B	H	A	B	B	A	H	B	H	A	H	B	H	H	A	B	A	B	H	B	A	H	B
chr1_12398610	1	66.03		B	B	H	H	B	A	H	A	B	B	H	B	A	H	B	H	A	H	B	A	A	A	A	B	H	A	B	B	A	H	B	H	A	H	B	H	H	A	B	A	B	H	B	A	H	B
chr1_12354338	1	66.52		B	B	H	H	B	A	H	A	B	B	H	B	A	H	B	H	A	H	B	A	A	A	A	B	H	A	-	B	A	H	B	H	A	H	B	H	H	A	B	A	B	H	B	A	H	B
chr1_12354337	1	67.02		B	B	H	H	B	A	H	A	B	B	H	B	A	H	B	H	A	H	B	A	A	A	A	B	H	A	H	B	A	H	B	H	A	H	B	H	H	A	B	A	B	H	B	A	H	B
chr1_12348028	1	68.97		-	B	H	H	B	A	H	A	B	B	H	B	A	H	B	H	A	H	B	A	A	A	A	B	H	A	H	B	A	H	B	H	A	H	B	H	H	A	B	A	B	H	B	A	H	B
chr1_12351126	1	68.97		H	B	H	H	B	A	H	A	B	B	H	B	A	H	B	H	A	H	B	A	A	A	A	B	H	A	H	B	A	H	B	H	A	H	B	H	H	A	B	A	B	H	B	A	H	B
chr1_12343147	1	70.45		H	B	H	H	B	A	H	A	B	B	H	B	A	H	B	H	A	H	B	A	A	A	A	B	H	A	H	B	A	H	B	H	A	H	B	H	H	A	B	A	B	H	B	A	H	B
chr1_12338813	1	70.91		H	B	H	H	B	A	H	A	B	B	H	B	A	H	B	H	A	H	B	A	A	A	A	B	H	A	H	H	A	H	B	H	A	H	B	H	H	A	B	A	B	H	B	A	H	B
chr1_12338237	1	72.63		H	B	H	H	B	A	H	A	B	B	H	B	A	H	B	H	A	H	B	A	A	A	A	B	H	A	H	H	A	H	B	H	A	H	B	H	H	A	B	A	B	H	B	A	H	B
chr1_12338811	1	72.63		H	B	H	-	B	A	H	A	B	B	H	B	A	H	B	H	A	H	B	A	A	A	A	B	H	A	H	H	-	H	B	H	A	H	B	H	H	A	B	A	B	H	B	A	H	B
chr1_12337174	1	75.68		H	B	H	B	B	A	H	A	B	B	H	B	A	H	B	H	A	H	B	A	A	A	A	B	H	A	H	H	H	H	B	H	A	H	B	H	H	A	B	A	B	H	B	A	H	B
chr1_12338217	1	75.68		H	B	H	B	B	A	H	A	B	B	H	B	A	H	B	H	A	H	B	A	A	A	A	B	H	A	H	H	H	H	B	H	A	H	B	H	H	A	B	A	B	H	B	A	H	B
chr1_12335550	1	77.17		H	B	H	B	B	A	H	A	B	B	H	B	A	H	B	H	A	H	B	A	A	A	A	B	H	A	H	H	H	H	B	H	A	H	B	H	H	A	B	A	B	H	B	A	H	B
chr1_12335453	1	77.63		H	B	H	B	B	A	H	A	B	B	H	B	A	H	B	H	A	H	B	A	A	A	A	B	H	A	H	H	H	H	B	H	A	H	B	H	H	A	B	A	B	H	B	A	H	B
chr1_12335448	1	78.33		H	B	H	B	B	A	H	A	B	B	H	B	A	H	B	H	A	H	B	A	A	A	A	B	H	A	H	H	H	H	B	H	A	H	B	H	H	A	B	A	B	H	B	A	H	B
chr1_12335442	1	78.79		H	B	H	B	B	A	H	A	B	B	H	B	A	H	B	H	A	H	B	A	A	A	A	B	H	A	H	H	H	H	B	H	A	H	-	H	H	A	B	A	B	H	B	A	H	B
chr1_12334501	1	80.83		H	B	H	B	B	A	H	A	B	B	H	B	A	H	B	H	A	H	B	A	A	A	A	B	H	A	H	H	H	H	B	H	A	H	H	H	H	A	B	A	B	H	B	A	H	B
chr1_12334519	1	80.83		H	B	H	B	B	A	H	A	B	B	H	B	A	H	B	H	A	H	B	A	A	A	A	B	H	A	-	H	H	-	B	H	A	H	H	H	H	A	B	A	B	H	B	A	H	B
chr1_12334468	1	82.31		H	B	H	B	B	A	H	A	B	B	H	B	A	H	B	H	A	H	B	A	A	A	A	B	H	A	A	H	H	A	B	H	A	H	H	H	H	A	B	A	B	H	B	A	H	B
chr1_12333053	1	82.77		H	B	H	B	B	A	H	A	B	B	H	B	A	H	B	H	A	H	B	A	A	A	A	B	H	A	A	H	H	A	B	H	A	H	H	H	H	A	B	A	B	H	B	A	H	B
chr1_12289181	1	84.26		H	B	H	B	B	A	H	A	B	B	H	B	A	H	B	H	A	H	B	A	A	A	A	B	H	A	A	H	H	A	B	H	A	H	H	H	H	A	B	A	B	H	B	A	H	B
chr1_12333045	1	84.26		H	B	H	B	B	A	H	A	B	B	H	B	A	H	B	H	A	H	B	A	A	A	A	B	H	A	A	H	H	A	B	H	A	H	H	H	H	A	B	A	B	H	B	A	H	B
chr1_12289051	1	85.86		H	B	H	B	B	A	H	A	B	B	H	B	A	H	B	H	A	H	B	A	A	A	A	B	H	A	A	H	H	A	B	H	A	H	H	H	H	A	B	A	B	H	B	A	H	B
chr1_12289045	1	86.36		H	B	H	B	B	A	H	A	B	B	H	B	A	H	B	H	A	H	B	A	A	A	A	B	H	A	A	H	H	A	B	H	A	H	H	H	H	A	-	A	B	H	B	A	H	B
chr1_12288944	1	87.85		H	B	H	B	B	A	H	A	B	B	H	B	A	H	B	H	A	H	B	A	A	A	A	B	H	A	A	H	H	A	B	H	A	H	H	H	H	A	A	A	-	H	B	A	H	B
chr1_12288834	1	88.31		H	B	H	H	B	A	H	A	B	B	H	B	A	H	B	H	A	H	B	A	A	A	A	B	H	A	A	H	H	A	B	H	A	H	H	H	H	A	A	A	A	H	B	A	H	B
chr1_12202437	1	89		H	B	H	H	B	A	H	A	B	B	H	B	A	H	B	H	A	H	B	A	A	A	A	B	H	A	A	H	H	A	B	H	A	H	H	H	H	A	A	A	A	H	B	A	H	B
chr1_11931877	1	89.5		H	B	H	H	B	A	H	A	B	B	H	B	A	H	B	H	A	H	B	A	A	A	A	B	H	A	A	H	H	A	B	H	A	H	H	H	H	A	A	A	A	H	B	A	H	B
chr1_11924741	1	93.97		H	B	H	H	B	A	H	A	B	B	H	B	A	H	B	H	A	H	B	A	A	A	A	B	H	A	A	H	H	A	B	H	A	H	H	H	H	A	A	A	A	H	B	A	H	B
chr1_11924767	1	93.97		H	B	H	H	B	A	H	A	B	B	H	B	A	H	B	H	A	H	B	A	A	A	A	B	H	A	A	H	H	A	B	H	A	H	H	H	H	A	A	A	A	H	B	A	H	B
chr1_11681450	1	94.65		H	B	H	H	B	A	H	A	B	B	H	B	A	H	B	H	A	H	B	A	A	A	A	B	H	A	A	H	H	A	B	H	A	H	H	H	H	A	A	A	A	H	B	A	H	B
chr1_11924692	1	94.65		H	B	H	H	B	A	H	A	B	B	-	B	A	H	B	H	A	H	B	A	A	A	A	B	H	A	A	H	H	A	B	H	A	H	H	H	H	A	A	A	A	H	B	A	H	B
chr1_11652589	1	95.58		H	B	H	H	B	A	H	A	B	B	A	B	A	H	B	H	A	H	B	A	A	A	A	B	H	A	A	H	H	A	B	H	A	H	H	H	H	A	A	A	A	H	B	A	H	B
chr1_11681446	1	95.58		H	B	H	H	B	A	H	A	B	B	A	B	A	H	B	H	A	H	B	A	A	A	A	B	H	A	A	H	H	A	B	H	A	H	H	H	H	A	A	A	A	H	B	A	H	B
chr1_11644002	1	96.25		H	B	H	H	B	A	H	A	B	B	A	B	A	H	B	H	A	H	B	A	A	A	A	B	H	A	A	H	H	A	B	H	A	H	H	H	H	A	A	A	A	H	B	A	H	B
chr1_11547752	1	96.73		H	B	H	H	B	A	H	A	B	B	A	B	A	H	B	H	A	H	B	A	A	A	A	B	H	A	A	H	H	A	B	H	A	H	H	H	H	A	A	A	A	H	B	A	H	B
chr1_11547495	1	97.21		H	B	H	H	B	A	H	A	B	B	A	B	A	H	B	H	A	H	B	A	A	A	A	B	H	A	A	H	H	A	B	H	A	H	H	H	H	A	A	A	A	H	B	A	H	B
chr1_10999335	1	98.6		H	B	H	H	B	A	H	A	B	B	A	B	A	H	B	H	A	H	B	A	A	A	A	B	H	A	A	H	H	A	B	H	A	H	H	H	H	A	A	A	A	-	B	A	H	B
chr1_7998221	1	99.06		H	B	H	H	B	A	H	A	B	B	A	B	A	H	B	H	A	H	B	A	A	A	A	B	H	A	A	H	H	A	B	H	A	H	H	H	H	A	A	A	A	A	B	A	H	B
chr1_8005006	1	99.06		H	B	H	H	B	A	H	A	B	B	A	B	A	H	B	H	A	H	B	A	A	A	A	B	H	A	A	H	H	A	B	H	A	H	H	H	H	A	A	A	A	A	B	A	H	B
chr1_7990168	1	100.45		H	B	H	H	B	A	H	A	B	B	A	B	A	H	B	H	A	H	B	A	A	A	A	B	H	A	A	H	H	A	B	H	A	H	H	H	H	-	A	A	A	A	B	A	H	B
chr1_7990475	1	100.45		H	B	-	H	B	A	H	A	B	B	A	B	A	H	B	H	A	H	B	A	A	A	A	B	H	A	A	H	H	A	B	H	A	H	H	H	H	B	A	A	A	A	B	A	H	B
chr1_7981126	1	100.91		H	B	A	H	B	A	H	A	B	B	A	B	A	H	B	H	A	H	H	A	A	A	A	B	H	A	A	H	H	A	B	H	A	H	H	H	H	B	A	A	A	A	B	A	H	B
chr1_7951540	1	101.84		H	B	A	H	B	A	H	A	B	B	A	B	A	H	B	H	A	H	H	A	A	H	A	B	H	A	A	H	H	A	B	H	A	H	H	H	H	B	A	A	A	A	B	A	H	B
chr1_7951505	1	103.79		H	B	A	H	B	A	H	A	B	B	A	B	A	H	B	H	A	H	H	A	A	H	A	B	H	A	A	H	H	A	B	H	A	H	H	H	H	B	A	A	A	A	B	A	H	B
chr1_7938587	1	104.25		H	B	A	H	B	A	H	A	B	B	A	B	A	H	B	H	A	H	H	A	A	H	A	B	H	A	A	H	H	A	B	H	A	H	H	H	H	B	A	A	A	A	B	A	H	B
chr1_7938886	1	104.25		H	B	A	H	B	A	H	A	B	B	A	B	A	H	B	H	A	H	H	A	A	H	A	B	H	A	A	H	H	A	B	H	A	H	H	H	H	B	A	A	A	A	B	A	H	B
chr1_7938573	1	104.71		H	B	A	H	B	A	H	A	B	B	A	B	A	H	B	H	A	H	H	A	A	H	A	B	H	A	A	H	H	A	B	H	A	H	H	H	H	B	A	A	A	A	B	A	H	B
chr1_7933593	1	105.18		H	B	A	H	B	A	H	A	B	B	A	B	A	H	B	H	A	H	H	A	A	H	A	B	H	A	A	H	H	A	B	H	A	H	H	H	H	B	A	A	A	A	B	A	H	B
chr1_7937076	1	105.18		H	B	A	H	B	A	H	A	B	B	A	B	A	H	B	H	A	H	H	A	A	H	A	B	H	A	A	H	H	A	B	H	A	H	H	H	H	B	A	A	A	A	B	A	H	B
chr1_7933195	1	105.64		H	B	A	H	B	A	H	A	B	B	A	B	A	H	B	H	A	H	H	A	A	H	A	B	H	A	A	H	H	A	B	H	A	H	H	H	H	B	A	A	A	A	B	A	H	B
chr1_7299848	1	106.1		H	B	A	H	B	A	H	A	B	B	A	B	A	H	B	H	A	H	H	A	A	H	A	B	H	A	A	H	H	A	B	H	A	H	H	H	H	B	A	A	A	A	B	A	H	B
chr1_7328116	1	106.1		H	B	A	H	B	A	H	A	B	B	A	B	A	H	B	H	A	H	H	A	A	H	A	B	H	A	A	H	H	A	B	H	A	H	H	H	H	B	A	A	A	A	B	A	H	B
chr1_7201508	1	107.49		H	B	A	H	B	A	H	A	B	B	A	B	A	H	B	H	A	H	H	A	A	H	A	B	H	A	A	B	H	A	B	H	A	H	H	H	H	B	A	A	A	A	B	A	H	B
chr1_7299791	1	107.49		H	B	A	H	B	A	H	A	B	B	A	B	A	H	B	H	A	H	H	A	A	H	A	B	H	A	A	B	H	A	B	H	A	H	H	H	H	B	A	A	A	A	B	A	H	B
chr1_6837807	1	108.42		H	B	A	H	B	A	H	A	B	B	A	B	A	H	B	H	A	H	H	A	A	H	A	B	H	A	A	B	H	A	B	H	A	H	H	H	H	B	A	A	A	A	B	A	H	B
chr1_7167800	1	108.42		H	B	A	H	B	A	H	A	B	B	A	B	A	H	B	H	A	H	H	A	A	H	A	B	H	A	A	B	H	A	B	H	A	H	H	H	H	B	A	A	A	A	B	A	H	B
chr1_6809608	1	108.88		H	B	A	H	B	A	H	A	B	B	A	B	A	H	B	H	A	H	H	A	A	H	A	B	H	A	A	B	H	A	B	H	A	H	H	H	H	A	A	A	A	A	B	A	H	B
chr1_6804839	1	109.35		H	B	A	H	B	A	H	A	B	B	A	B	A	H	B	H	B	H	H	A	A	H	A	B	H	A	A	B	H	A	B	H	A	H	H	H	H	A	A	A	A	A	B	A	H	B
chr1_6805088	1	109.35		H	B	A	H	B	A	H	A	B	B	A	B	A	H	B	H	B	H	H	A	A	H	A	B	H	A	A	B	H	A	B	H	A	H	H	H	H	A	A	A	A	A	B	A	H	B
chr1_6797742	1	109.81		H	B	A	H	B	A	H	A	B	B	A	B	A	H	B	H	B	H	H	A	A	H	A	B	H	A	A	B	H	A	B	H	A	H	H	H	H	A	A	A	A	A	B	A	H	B
chr1_6800857	1	109.81		H	B	A	H	B	A	H	A	B	B	A	B	A	H	B	H	B	H	H	A	A	H	A	B	H	A	A	B	H	A	B	H	A	H	H	H	H	A	A	A	A	A	B	A	H	B
chr1_6787289	1	110.27		H	B	A	H	B	A	H	A	B	B	A	B	A	H	B	H	B	H	H	A	A	H	A	B	H	A	A	B	H	A	B	H	A	H	H	H	H	A	A	A	A	A	B	A	H	B
chr1_6786075	1	111.76		H	B	A	H	B	A	H	A	B	B	A	B	A	H	B	H	B	H	H	A	A	H	A	B	H	A	A	B	H	A	B	H	A	H	H	H	H	A	A	A	A	A	B	A	H	B
chr1_6787248	1	111.76		H	B	A	H	B	A	H	A	B	B	A	B	A	H	B	H	B	H	H	A	A	H	A	B	H	A	A	B	H	A	B	-	A	H	H	H	H	A	A	A	A	A	B	A	H	B
chr1_6750272	1	113.24		H	B	A	H	B	A	H	A	B	B	A	B	A	H	B	H	B	H	H	A	A	H	A	B	H	A	A	B	H	A	B	B	A	H	H	H	H	A	A	A	A	A	B	A	H	B
chr1_6785919	1	113.24		H	B	A	H	B	A	H	A	B	B	A	B	A	H	B	H	B	H	H	A	A	H	A	-	H	A	A	B	H	A	B	B	A	H	H	H	-	A	A	A	A	A	B	A	H	B
chr1_6750270	1	114.17		H	B	A	H	B	A	H	A	B	B	A	B	A	H	B	A	B	H	H	A	A	H	A	H	H	A	A	B	H	A	B	B	A	H	H	H	B	A	A	A	A	A	B	A	H	B
chr1_6750193	1	116.11		H	B	A	H	B	A	H	A	B	B	A	B	A	H	B	A	B	H	H	A	A	H	A	H	H	A	A	B	H	A	B	B	A	H	H	H	B	A	A	A	A	A	B	A	H	B
chr1_6749605	1	116.57		H	B	A	H	B	A	H	A	B	B	A	B	A	H	B	A	B	H	H	A	A	H	A	H	H	A	A	B	H	A	B	B	A	H	H	H	B	A	A	A	A	A	B	A	H	B
chr1_6731672	1	117.5		H	B	A	H	B	A	H	A	B	B	A	B	A	H	B	A	B	H	H	A	A	H	A	H	H	A	A	B	H	A	B	B	A	H	H	H	B	A	A	A	A	A	B	A	H	B
chr1_6731632	1	117.99		H	B	A	H	B	A	H	A	B	B	A	B	B	H	B	A	B	H	H	A	A	H	A	H	H	A	A	B	H	A	B	B	A	H	H	H	B	A	A	A	A	A	B	A	H	B
chr1_6725946	1	118.57		H	B	A	H	B	A	H	A	B	B	A	B	B	H	B	A	B	H	H	A	A	H	A	H	H	A	A	B	H	A	B	B	A	H	H	H	B	A	A	A	B	A	B	A	H	B
chr1_6086231	1	119.05		H	B	A	H	B	A	H	A	B	B	A	B	B	H	B	A	B	H	H	A	A	H	A	H	H	A	A	B	H	A	B	B	A	H	H	H	B	A	A	A	B	A	B	A	H	B
chr1_1393295	1	119.98		H	B	A	H	B	A	H	A	B	B	A	B	B	H	B	A	B	H	H	A	A	H	A	H	H	A	-	B	H	H	B	B	A	H	H	H	B	A	A	A	B	A	B	A	H	B
chr1_1380743	1	120.97		H	B	A	H	B	A	H	A	B	B	A	B	B	H	B	A	B	H	H	A	A	H	A	H	H	A	B	B	H	H	B	B	A	H	H	H	B	A	A	A	B	A	B	A	H	B
chr1_1380683	1	121.44		H	B	A	H	B	A	H	A	B	B	A	B	B	H	B	A	B	H	H	A	A	H	A	H	H	A	B	B	H	H	B	B	A	H	H	H	B	A	A	A	B	A	B	A	H	B
chr1_1370628	1	125.24		H	B	A	H	B	A	H	H	B	B	A	B	B	H	B	A	B	H	H	A	A	H	A	H	H	A	B	B	H	H	B	B	A	H	H	H	B	A	H	A	B	A	B	A	H	-
chr1_1372732	1	125.24		H	B	A	H	B	A	H	H	-	-	A	B	B	H	B	A	B	H	H	A	A	H	A	H	H	A	B	B	H	H	B	B	A	H	H	H	B	A	H	A	B	A	B	A	H	H
chr1_1366686	1	126.26		H	B	A	H	B	A	H	H	H	H	A	B	B	H	B	A	B	H	H	A	A	H	-	H	H	A	B	B	H	H	B	B	A	H	H	H	B	A	H	A	B	A	B	A	H	H
chr1_1317817	1	126.72		H	B	A	H	B	A	H	H	H	H	A	B	B	H	B	A	B	H	H	A	A	H	H	H	H	A	B	B	H	H	B	B	A	H	H	H	B	A	H	A	B	-	B	A	H	H
chr1_1317805	1	129.13		H	B	A	H	B	A	H	H	H	H	A	B	B	H	B	A	B	H	H	A	A	H	H	H	H	A	B	B	H	H	B	B	A	H	H	H	B	A	H	A	B	H	B	A	H	H
chr1_1166927	1	131.08		H	B	A	H	B	A	H	H	H	H	A	B	B	H	-	A	B	H	H	A	A	H	H	H	H	A	B	B	H	H	B	B	A	H	H	H	B	A	H	A	B	H	B	A	H	H
chr1_1167060	1	131.08		H	B	A	H	B	A	H	H	H	H	A	B	B	H	H	A	B	H	H	A	A	H	H	H	H	A	B	B	H	H	B	B	A	H	H	H	B	A	H	A	B	H	B	A	H	H
chr1_1157543	1	131.75		H	B	A	H	A	A	H	H	H	H	A	B	B	H	H	A	B	H	H	A	A	H	H	H	H	A	B	B	H	H	B	B	A	H	H	H	B	A	H	A	B	H	B	A	H	H
chr1_1156518	1	132.77		H	B	A	H	A	A	H	H	H	H	A	B	B	H	H	A	B	H	H	A	A	H	H	H	H	A	B	B	H	H	-	B	A	H	H	H	B	A	H	A	B	H	B	A	H	H
chr1_1152202	1	133.23		H	B	A	H	A	A	H	H	H	H	A	B	B	H	H	A	B	H	H	A	H	H	H	H	H	A	B	B	H	H	H	B	A	H	H	H	B	A	H	A	B	H	B	A	H	H
chr1_1045509	1	134.25		H	B	A	H	A	A	H	H	H	H	A	B	B	H	H	A	B	H	H	A	H	H	H	H	H	A	B	B	H	H	H	B	A	H	H	H	B	A	H	A	B	H	B	A	H	H
chr1_1076085	1	134.25		H	B	A	H	A	A	H	H	H	H	H	B	B	H	H	A	B	H	H	A	H	H	H	H	H	A	B	B	H	H	H	B	A	H	H	H	B	A	H	A	B	H	B	A	H	H
chr1_1045501	1	135.73		H	B	A	H	A	A	H	H	H	H	H	B	B	H	H	A	H	H	H	A	H	H	H	H	H	A	B	B	H	H	H	B	A	H	H	H	B	A	H	A	B	H	B	A	H	H
chr1_1019406	1	138.14		H	B	A	H	A	A	H	H	H	H	H	B	B	H	H	A	H	H	H	A	H	H	H	H	H	A	B	B	H	H	H	B	A	H	H	H	B	A	H	A	B	H	B	A	H	H
chr1_958326	1	140.09		H	B	A	H	A	A	H	H	H	H	H	B	B	-	H	A	H	H	H	A	H	H	H	H	H	A	B	B	H	H	H	B	A	H	H	H	B	A	H	A	B	H	B	A	H	H
chr1_958348	1	142.03		H	B	A	H	A	A	H	H	H	H	H	B	B	B	H	A	H	H	H	A	H	H	H	H	H	A	B	B	H	H	H	B	A	H	H	H	B	A	H	A	B	H	B	A	H	H
chr1_936003	1	143.52		H	B	A	H	A	A	H	H	H	H	-	B	B	B	H	A	H	H	H	A	H	H	H	H	H	A	B	B	H	H	H	B	A	H	H	H	B	A	H	A	B	H	B	A	H	H
chr1_897631	1	146.36		H	B	A	H	A	A	H	H	H	H	A	B	B	B	H	A	H	H	H	A	H	H	H	H	H	A	B	B	H	H	H	B	A	H	H	H	B	A	H	A	B	H	B	A	H	H
chr1_919949	1	146.36		H	B	A	H	A	A	H	H	H	H	A	B	B	B	H	A	H	H	H	A	H	H	H	H	H	A	B	B	H	-	-	B	A	H	H	H	B	A	H	A	B	H	B	A	H	H
chr1_777746	1	148.86		-	-	A	-	A	A	H	H	H	H	A	B	B	B	H	A	H	H	H	A	H	H	-	H	H	A	B	B	A	A	A	-	A	H	H	H	B	A	H	A	B	-	-	A	H	A
chr1_735894	1	157.31		A	A	A	A	A	A	H	-	H	A	A	B	B	B	H	A	H	H	A	A	-	H	A	H	H	A	B	A	A	A	A	A	A	H	H	H	B	A	H	A	-	A	A	A	-	A
chr1_733644	1	157.86		A	A	-	A	A	A	H	B	H	A	A	B	B	B	H	A	H	-	A	A	-	H	-	-	-	A	B	A	A	A	A	A	-	H	-	H	-	-	H	A	H	A	A	A	B	A
chr2_103698699	2	0		B	B	-	B	B	A	B	H	A	-	A	B	B	B	B	B	B	H	H	B	B	A	-	B	B	B	B	B	A	B	A	-	B	H	H	B	-	-	A	B	H	B	A	B	-	-
chr2_103698529	2	28.19		B	-	A	B	B	A	-	H	A	A	-	B	H	B	-	B	H	H	H	B	B	A	A	B	B	B	-	B	A	B	A	H	B	H	H	B	H	H	A	B	H	B	A	B	H	A
chr2_103697805	2	31.34		B	H	A	B	B	A	H	H	A	A	H	B	H	B	H	B	H	H	H	B	B	A	A	B	B	B	H	B	A	B	A	H	B	H	H	B	H	H	H	B	H	H	A	B	H	A
chr2_103624737	2	37.38		B	H	A	B	B	A	H	H	A	A	H	B	H	B	H	B	H	H	H	B	B	A	A	B	B	B	H	B	A	B	A	H	B	H	H	B	H	H	H	B	H	H	A	B	H	A
chr2_88157583	2	47.74		B	H	A	B	B	A	H	H	H	A	H	B	H	B	H	B	H	H	-	B	B	A	A	B	B	B	H	B	A	B	A	H	B	H	H	B	H	H	H	B	H	H	A	B	H	A
chr2_91295452	2	47.74		B	H	H	B	B	A	H	H	H	A	H	B	H	B	H	B	H	H	A	B	B	A	A	B	B	B	H	B	A	B	A	H	B	H	H	B	H	H	H	B	H	H	A	B	H	A
chr2_83590682	2	50.94		A	H	H	B	B	A	H	H	H	A	-	B	H	B	H	B	H	H	A	B	B	A	A	B	B	B	H	B	A	B	A	H	B	H	H	B	H	H	H	B	H	H	A	B	H	A
chr2_87288746	2	50.94		A	H	H	B	B	A	H	H	H	A	B	B	H	B	H	B	H	H	A	B	B	A	A	B	B	B	H	B	A	B	A	H	B	H	H	B	H	H	H	B	H	H	A	B	H	A
chr2_83414584	2	55.46		A	H	A	B	B	A	H	H	H	A	B	B	H	B	H	B	H	H	A	B	B	A	A	B	B	B	H	B	A	B	A	H	B	H	H	B	H	H	H	B	H	H	A	B	H	A
chr2_79069086	2	58.67		A	H	A	B	B	A	H	H	H	A	B	B	H	B	H	B	H	H	A	B	B	A	A	B	B	B	H	B	A	B	A	H	B	H	H	B	H	H	H	B	H	H	A	B	H	A
chr2_79847897	2	58.67		A	H	A	B	B	A	H	H	H	A	B	B	H	B	H	B	H	H	A	B	B	A	A	B	B	B	H	B	A	B	A	H	B	H	H	B	H	H	H	B	H	H	A	B	H	A
chr2_75363910	2	61.29		A	H	A	B	B	A	H	H	H	A	B	B	H	B	-	B	H	H	A	B	B	A	A	B	B	B	H	B	A	B	A	H	B	H	H	B	H	H	H	B	H	H	A	B	H	A
chr2_75361640	2	62.6		A	H	A	B	B	A	H	H	H	A	B	B	H	B	A	B	H	H	A	B	B	A	A	B	B	B	-	B	A	B	A	H	B	H	H	B	H	H	H	B	H	H	A	B	H	A
chr2_75343308	2	67.86		A	H	A	B	B	A	H	H	H	A	B	B	H	B	A	B	H	H	A	B	B	A	A	B	B	B	A	B	A	B	A	H	B	H	H	B	H	H	H	B	H	H	A	B	H	A
chr2_52795275	2	70.48		A	H	A	B	B	A	H	H	H	A	B	B	H	B	A	A	H	H	A	B	B	A	A	B	B	B	A	B	A	B	A	H	B	H	H	B	H	H	H	B	H	H	A	B	H	A
chr2_51062976	2	72.41		A	H	A	B	B	A	H	H	H	A	B	B	H	B	A	A	H	H	A	B	B	A	A	B	B	B	A	B	A	B	A	H	B	H	H	B	H	H	H	B	H	H	A	B	H	A
chr2_28387677	2	80.81		A	H	A	-	B	A	H	H	H	A	B	B	H	B	A	A	H	H	A	B	B	A	A	B	B	B	A	B	A	B	A	H	B	H	H	B	H	H	H	B	H	H	A	B	H	A
chr2_46503303	2	80.81		A	H	A	-	B	A	H	H	H	A	B	B	H	B	A	A	H	H	A	B	B	A	A	B	B	B	A	B	A	B	A	H	B	H	H	B	H	H	H	B	H	H	A	B	H	A
chr2_25176266	2	85.39		A	H	A	-	B	A	-	H	H	A	B	B	H	B	A	A	H	H	A	B	B	A	A	B	B	B	A	B	A	B	A	H	B	H	H	B	H	H	-	B	H	H	A	B	H	A
chr2_24114186	2	86.8		A	H	A	A	B	A	A	H	H	A	B	B	H	B	A	A	H	H	A	B	B	A	A	B	B	B	A	B	A	B	A	H	B	H	H	B	H	H	A	B	H	H	A	B	H	A
chr2_20958569	2	88.11		A	H	A	A	B	A	A	H	H	A	B	B	H	B	A	A	H	H	A	B	B	A	A	B	B	B	A	B	A	B	A	H	B	H	H	B	H	H	A	B	H	H	A	B	H	A
chr2_11782461	2	92.69		A	H	A	A	B	A	A	H	H	A	B	B	H	B	A	A	H	H	A	B	B	A	A	B	B	B	A	B	A	B	A	H	B	H	H	B	A	H	A	B	H	H	A	B	H	A
chr2_16986594	2	92.69		A	A	A	A	B	A	A	H	H	A	B	B	A	A	A	A	H	-	A	B	B	A	A	B	B	B	A	B	A	B	A	H	B	H	H	B	A	H	A	B	H	H	A	B	H	A
chr2_11782410	2	100.3		A	A	A	A	B	A	A	A	H	A	B	B	A	A	A	A	A	A	A	B	B	A	A	B	-	-	A	B	A	B	A	-	B	H	-	B	A	H	A	B	-	H	A	B	H	A
chr2_10602744	2	106.95		A	A	A	A	B	A	A	A	A	A	B	B	A	A	A	A	A	A	A	B	B	A	A	A	A	A	A	B	A	B	A	A	-	H	A	B	A	H	A	B	A	H	A	B	-	A
chr2_2210430	2	130.55		A	A	A	A	B	A	A	A	A	A	A	A	-	A	A	A	A	A	A	-	A	A	A	A	A	A	A	B	A	A	A	A	A	H	A	B	A	H	A	B	A	H	A	B	A	A
chr2_1312750	2	134.63		A	A	A	A	A	A	A	A	A	A	A	A	A	A	A	A	A	A	A	A	A	A	A	A	A	A	B	B	A	A	A	A	A	H	A	A	A	H	A	B	A	H	A	B	A	A
chr2_581138	2	141.4		A	A	A	A	A	A	A	A	A	A	A	A	A	A	A	A	A	A	A	A	A	A	B	A	A	A	B	B	A	A	A	A	A	H	A	A	A	H	A	B	A	-	A	B	A	A
chr2_574824	2	145.6		A	A	A	A	A	A	A	A	A	A	A	A	B	A	A	A	A	A	A	A	A	A	B	A	A	A	B	H	A	A	A	A	A	H	A	A	A	H	-	B	A	B	A	B	A	-
chr2_437663	2	161.1		A	-	A	-	-	A	A	A	-	A	A	A	-	A	-	A	A	A	-	A	A	A	B	A	A	A	B	-	-	A	-	A	A	B	A	-	A	H	B	B	-	B	A	B	A	H
chr3_112439667	3	0		H	A	A	H	A	B	B	B	H	A	-	H	H	A	A	-	A	B	H	A	H	-	A	H	H	H	-	H	-	B	B	A	-	H	B	A	B	B	-	A	B	-	-	B	-	H
chr3_112436195	3	5.86		H	A	A	H	A	B	B	B	H	A	H	H	H	A	A	B	A	B	H	A	H	H	A	H	H	H	B	H	H	-	B	A	B	H	-	A	B	B	H	H	H	B	H	B	H	H
chr3_112322132	3	7.31		H	A	A	H	A	B	B	B	B	A	H	H	H	A	A	B	A	B	H	A	H	H	A	H	H	H	B	H	H	H	B	A	B	H	H	A	B	B	H	H	H	B	H	B	H	H
chr3_112337556	3	7.57		H	A	A	H	A	B	B	B	B	A	H	H	H	A	A	B	A	B	H	-	H	H	A	H	H	H	B	H	H	H	B	A	B	H	H	A	B	B	H	H	H	B	H	B	H	H
chr3_112337792	3	8.39		H	A	A	H	A	B	B	B	B	A	H	H	H	A	A	B	A	B	H	A	H	H	A	H	H	H	B	H	H	H	B	A	B	H	H	A	B	B	H	H	H	B	H	B	H	H
chr3_112397371	3	8.64		H	A	A	H	A	B	B	B	B	A	H	H	H	A	A	B	A	B	H	A	H	H	A	H	H	H	B	H	H	H	B	A	B	H	H	A	B	B	H	H	H	B	H	B	H	H
chr3_112322126	3	10.54		H	A	A	H	A	B	B	B	B	A	H	H	H	A	A	B	A	B	H	A	H	H	A	H	H	H	B	H	H	H	B	A	B	H	H	A	B	B	H	H	H	B	H	B	H	H
chr3_112321120	3	11.61		H	A	A	H	A	B	B	B	B	A	H	H	H	A	A	B	A	B	H	A	H	H	A	H	H	H	B	H	H	H	B	A	B	H	H	A	B	B	H	H	H	B	H	B	H	H
chr3_112322130	3	11.61		H	A	A	H	A	B	B	B	B	A	H	H	H	A	A	B	A	B	H	A	H	H	A	H	H	H	B	H	H	H	B	A	B	H	H	A	B	B	H	H	H	B	H	B	H	H
chr3_112319005	3	12.12		H	A	A	H	A	B	B	B	B	A	H	H	H	A	A	B	A	B	H	A	H	H	A	H	H	H	B	H	H	H	B	A	B	H	H	A	B	B	H	H	H	B	H	B	H	H
chr3_112320182	3	12.12		H	A	A	H	A	B	B	B	B	A	H	H	H	A	A	B	A	B	H	A	H	H	A	H	H	H	B	H	H	H	B	A	B	H	H	A	B	B	H	H	H	B	H	B	H	H
chr3_112316287	3	12.63		H	A	A	H	A	B	B	B	B	A	H	H	H	A	A	B	A	B	H	A	H	H	A	H	H	H	B	H	H	H	B	A	B	H	H	A	B	B	H	H	H	B	H	B	H	H
chr3_112304596	3	12.89		H	A	A	H	A	B	B	B	B	A	H	H	H	A	A	B	A	B	H	A	H	H	A	H	H	H	B	H	H	H	B	A	B	H	H	A	B	B	H	H	H	B	H	B	H	H
chr3_112279568	3	13.14		H	A	A	H	A	B	B	B	B	A	H	H	H	A	A	B	A	B	H	A	H	H	A	H	H	H	B	H	H	H	B	A	B	H	H	A	B	B	H	H	H	B	H	B	H	H
chr3_112304579	3	13.14		H	A	A	H	A	B	B	B	B	A	H	H	H	A	A	B	A	B	H	A	H	H	A	H	H	H	B	H	H	H	B	A	B	H	H	A	B	B	H	H	H	B	H	B	H	H
chr3_112275397	3	13.4		H	A	A	H	A	B	B	B	B	A	H	H	H	A	A	B	A	B	H	A	-	H	A	H	H	H	B	H	H	H	B	A	B	H	H	A	B	B	H	H	H	B	H	B	H	H
chr3_112275385	3	13.66		H	A	A	B	A	B	B	B	B	A	H	H	H	A	A	B	A	B	H	-	B	H	A	H	H	H	B	H	H	H	B	A	B	H	H	A	B	B	H	H	H	B	H	B	H	H
chr3_112274553	3	14.22		H	A	A	B	A	B	B	B	B	A	H	H	H	A	A	B	A	B	H	H	B	H	A	H	H	H	B	H	H	H	B	A	B	H	H	A	B	B	H	H	H	B	H	B	H	H
chr3_112274716	3	14.22		H	A	A	B	A	B	B	B	B	A	H	H	H	A	A	B	A	B	H	H	B	H	A	H	H	H	B	H	H	H	B	A	B	H	H	A	B	B	H	H	H	B	H	B	H	H
chr3_112274551	3	14.47		H	A	A	B	A	B	B	B	B	A	H	H	H	A	A	B	A	B	H	H	B	H	A	A	H	H	B	H	H	H	B	A	B	H	H	A	B	B	H	H	H	B	H	B	H	H
chr3_112221804	3	14.99		H	A	A	B	A	B	B	B	B	A	H	H	H	A	A	B	A	B	H	H	B	H	A	A	H	H	B	H	H	H	B	A	B	H	H	A	B	B	H	H	H	B	H	B	H	H
chr3_112221409	3	15.54		H	A	A	B	A	B	B	B	B	A	H	H	H	A	A	B	A	B	H	H	B	H	A	A	H	H	B	H	H	H	B	A	B	H	H	A	B	B	H	H	H	B	H	B	H	H
chr3_112207000	3	15.86		H	A	A	B	A	B	B	B	B	A	H	H	A	A	A	B	A	B	H	H	B	H	A	A	H	H	B	H	H	H	B	A	B	H	A	A	B	B	H	H	-	B	H	B	H	H
chr3_112206978	3	16.12		H	A	A	B	A	B	B	B	B	A	H	H	A	A	A	B	A	B	H	H	B	H	A	A	H	H	B	H	H	H	B	A	B	H	A	A	B	B	H	H	B	B	H	B	H	H
chr3_112203419	3	16.63		H	A	A	B	A	B	B	-	B	A	H	H	A	A	A	B	A	B	H	H	B	H	A	A	H	H	B	H	H	H	B	A	B	H	A	A	B	B	H	H	B	B	H	B	H	H
chr3_112206079	3	16.63		H	A	A	B	A	B	B	H	B	A	H	H	A	A	A	B	A	B	H	H	B	H	A	A	H	H	B	H	H	H	B	A	B	H	A	A	B	B	H	H	B	B	H	B	H	H
chr3_112140092	3	17.65		H	A	A	B	A	B	B	H	B	A	H	H	A	A	A	B	A	B	-	H	B	H	A	A	H	H	B	H	H	H	B	A	B	H	A	A	B	B	H	H	B	B	H	B	H	H
chr3_110791819	3	17.93		H	A	A	B	A	B	B	H	B	A	H	H	A	A	A	B	A	B	B	H	B	H	A	A	H	H	B	H	H	H	B	A	B	H	A	B	B	H	H	-	B	B	H	B	H	H
chr3_110720844	3	19.01		H	H	A	B	A	B	-	H	B	A	H	H	A	A	A	B	A	B	B	H	B	H	A	A	H	H	B	H	H	H	B	A	B	H	A	B	B	H	H	B	B	B	H	B	H	H
chr3_109839846	3	19.52		H	H	-	B	A	B	A	H	B	A	A	H	A	A	A	B	A	B	B	H	B	H	A	A	H	H	B	H	H	H	B	A	B	H	A	B	B	H	H	B	B	B	H	B	H	H
chr3_108393512	3	20.67		H	H	B	B	A	B	A	H	-	A	A	H	A	A	A	B	A	B	B	H	B	H	A	A	H	H	B	H	H	H	B	A	B	H	A	B	B	H	H	B	B	B	H	B	A	H
chr3_108405119	3	20.67		H	H	B	B	A	B	A	H	H	A	A	H	A	A	A	B	A	B	B	H	B	H	A	A	H	H	B	H	H	H	B	A	B	H	A	B	B	H	H	B	B	B	H	B	A	H
chr3_108391963	3	21.18		H	H	B	B	A	B	A	H	H	A	A	H	A	A	A	H	A	B	B	H	B	H	A	A	H	H	B	H	H	H	B	A	H	H	A	B	B	H	H	B	B	B	H	B	A	H
chr3_108376066	3	21.44		H	H	B	B	A	B	A	H	H	A	A	H	A	A	A	H	A	B	B	H	B	H	A	A	H	H	B	H	H	H	B	A	H	H	A	B	B	H	H	B	B	B	H	B	A	H
chr3_108361948	3	22.51		H	H	B	B	A	B	A	H	H	A	A	H	A	A	A	H	A	B	B	H	B	H	A	A	H	H	B	H	H	H	B	A	H	H	A	B	B	H	H	B	B	H	H	B	A	H
chr3_108370691	3	22.51		H	H	B	B	-	B	A	H	H	A	A	H	A	A	A	H	A	B	B	H	B	-	A	A	H	H	-	H	H	H	B	A	H	H	A	B	B	H	H	B	B	H	H	B	A	H
chr3_108361855	3	22.77		H	H	B	B	H	B	A	H	H	A	A	H	A	A	A	H	A	B	B	H	B	A	-	A	H	H	H	H	H	H	B	A	H	H	A	B	-	H	H	B	B	H	H	B	A	H
chr3_108361823	3	23.28		H	H	B	B	H	B	A	H	H	A	A	H	A	A	A	H	A	B	B	H	B	A	H	A	H	H	H	H	H	H	B	A	H	H	A	B	H	H	H	B	B	H	H	B	A	H
chr3_108360123	3	24.1		H	H	B	B	H	B	A	H	H	H	A	H	A	A	A	H	A	B	B	H	B	A	H	A	H	H	H	H	H	H	B	A	H	H	A	B	H	H	H	B	B	H	H	B	A	H
chr3_108347460	3	24.86		H	H	B	B	H	B	A	H	H	H	A	H	A	A	A	H	A	H	B	H	B	A	H	A	H	H	H	H	H	H	B	A	H	H	A	B	H	H	H	B	B	H	H	B	A	H
chr3_107982940	3	25.37		H	H	B	B	H	B	A	H	H	H	A	H	A	A	A	H	A	H	B	H	B	A	H	A	H	H	H	H	H	H	B	H	H	H	A	B	H	H	H	B	B	H	H	B	A	H
chr3_107885862	3	25.63		H	H	B	B	H	B	A	H	H	H	A	H	A	A	A	H	A	H	B	H	B	A	H	A	H	H	H	H	H	H	B	H	H	H	A	B	H	H	H	B	B	H	H	B	A	H
chr3_107888301	3	25.63		H	H	B	B	H	B	A	H	H	H	A	H	A	A	A	H	A	H	B	H	B	A	H	A	H	H	H	H	H	H	B	H	H	H	A	B	H	H	H	B	B	H	H	B	A	H
chr3_107914482	3	25.63		H	H	B	B	H	B	A	H	H	H	A	H	A	A	A	H	A	H	B	H	B	A	H	A	H	H	H	H	H	H	B	H	H	H	A	B	H	H	H	B	B	H	H	B	A	H
chr3_107914544	3	25.63		H	H	B	B	H	B	A	H	H	H	A	H	A	A	A	H	A	H	B	H	B	A	H	A	H	H	H	H	H	H	B	H	H	H	A	B	H	H	H	B	B	H	H	B	A	H
chr3_107877265	3	25.89		H	H	B	B	H	-	A	H	H	H	A	H	A	A	A	H	A	H	B	H	B	A	H	A	H	H	H	H	H	H	B	H	H	H	A	B	H	H	H	B	B	H	H	B	A	H
chr3_107877565	3	25.89		H	H	B	B	H	H	A	H	H	H	A	H	A	A	A	H	A	H	B	H	B	A	H	A	H	H	H	H	H	H	B	H	H	H	A	B	H	H	H	B	B	H	H	B	A	H
chr3_107787622	3	26.65		H	H	B	B	H	H	A	H	H	H	A	H	A	A	A	H	A	H	B	H	B	A	H	A	H	H	H	H	H	H	B	H	H	H	A	B	H	H	H	B	B	H	H	B	A	H
chr3_107850779	3	26.65		H	H	B	B	H	H	A	H	H	H	A	H	A	A	A	H	A	H	B	H	B	A	H	A	H	H	H	H	H	H	B	H	H	H	A	B	H	H	H	B	B	H	H	B	A	H
chr3_107854602	3	26.65		H	H	B	B	H	H	A	H	H	H	A	H	A	A	A	H	A	H	B	H	B	A	H	A	H	H	H	H	H	H	B	H	H	H	A	B	H	H	H	B	B	H	H	B	A	H
chr3_107876418	3	26.65		H	H	B	B	H	H	A	H	H	H	A	H	A	A	A	H	A	H	B	H	B	A	H	A	H	H	H	H	H	H	B	H	H	H	A	B	H	H	H	B	B	H	H	B	A	H
chr3_107856092	3	26.91		H	H	B	B	H	H	A	H	H	H	A	H	A	A	A	H	A	H	B	H	B	A	H	A	H	H	H	H	H	H	B	H	H	H	A	B	H	H	H	B	B	H	H	B	A	H
chr3_107856475	3	26.91		H	H	B	B	H	H	A	H	H	H	A	H	A	A	A	H	A	H	B	H	B	A	H	A	H	H	H	H	H	H	B	H	H	H	A	B	H	H	H	B	B	H	H	B	A	H
chr3_107857723	3	26.91		H	H	B	B	H	H	A	H	H	H	A	H	A	A	A	H	A	H	B	H	B	A	H	A	H	H	H	H	H	H	B	H	H	H	A	B	H	H	H	B	B	H	H	B	A	H
chr3_107860160	3	26.91		H	H	B	B	H	H	A	H	H	H	A	H	A	A	A	H	A	H	B	H	B	A	H	A	H	H	H	H	H	H	B	H	H	H	A	B	H	H	H	B	B	H	H	B	A	H
chr3_107787410	3	27.42		H	H	B	B	H	H	A	H	H	H	A	H	A	A	A	H	A	H	B	H	B	A	H	A	H	H	H	H	H	H	B	H	H	H	A	B	H	H	H	B	H	H	H	B	A	H
chr3_107784984	3	27.68		H	H	B	B	H	H	A	H	H	H	A	H	A	A	A	H	A	H	B	H	B	A	H	A	H	H	H	H	H	H	B	H	H	H	A	B	H	H	H	B	H	H	H	B	A	H
chr3_107786757	3	27.68		H	H	B	B	H	H	A	H	H	H	A	H	A	A	A	H	A	H	B	H	B	A	H	A	H	H	H	H	H	H	B	H	H	H	A	B	H	H	H	B	H	H	H	B	A	H
chr3_107783947	3	27.93		H	H	B	B	H	H	A	H	H	H	A	H	A	A	A	H	A	H	B	H	B	A	H	A	H	H	H	H	H	H	B	H	H	H	A	B	H	H	H	B	H	H	H	B	A	H
chr3_107784023	3	27.93		H	H	B	B	H	H	A	H	H	H	A	H	A	A	A	H	A	H	B	H	B	A	H	A	H	H	H	H	H	H	B	H	H	H	A	B	H	H	H	B	H	H	H	B	A	H
chr3_107784794	3	27.93		H	H	B	B	H	H	A	H	H	H	A	H	A	A	A	H	A	H	B	H	B	A	H	A	H	H	H	H	H	H	B	H	H	H	A	B	H	H	H	B	H	H	H	B	A	H
chr3_107773401	3	28.19		H	H	B	B	H	H	A	H	H	H	A	H	A	A	A	H	A	H	B	H	B	A	H	A	H	H	H	H	H	H	B	H	H	H	A	B	H	H	H	B	H	H	H	B	A	H
chr3_107778532	3	28.19		H	H	B	B	H	H	A	H	H	H	A	H	A	A	A	H	A	H	B	H	B	-	H	A	H	H	H	H	H	H	B	H	H	H	A	B	H	H	H	B	H	H	H	B	A	H
chr3_107771098	3	28.44		H	H	B	B	H	H	A	H	H	H	A	H	A	A	A	H	A	H	B	H	B	H	H	A	H	H	H	H	H	H	B	H	H	H	A	B	H	H	H	B	H	H	H	B	A	H
chr3_107720323	3	28.7		H	H	B	B	H	H	A	H	H	H	A	H	A	A	A	H	A	H	B	H	B	H	H	A	H	H	H	H	H	H	B	H	H	H	A	B	H	H	H	B	H	H	H	B	A	H
chr3_107722920	3	28.7		H	H	B	B	H	H	A	H	H	H	A	H	A	A	A	H	A	H	B	H	B	H	H	A	H	H	H	H	H	H	B	H	H	H	A	B	H	H	H	B	H	H	H	B	A	H
chr3_107731140	3	28.96		H	H	B	B	H	H	A	H	H	H	A	H	A	A	A	H	A	H	B	H	B	H	H	A	H	H	H	H	H	H	B	H	H	H	A	B	H	H	H	B	H	H	H	B	A	H
chr3_107732027	3	29.21		H	H	B	B	H	H	A	H	H	H	A	H	A	A	A	H	A	H	B	H	B	H	H	A	H	H	H	H	H	H	B	H	H	H	A	B	H	H	H	B	H	H	H	B	A	H
chr3_107737202	3	29.21		H	H	B	B	H	H	A	H	H	H	A	H	A	A	A	H	A	H	B	H	B	H	H	A	H	H	H	H	H	H	B	H	H	H	A	B	H	H	H	B	H	H	H	B	A	H
chr3_107740679	3	29.21		H	H	B	B	H	H	A	H	H	H	A	H	A	A	A	H	A	H	B	H	B	H	H	A	H	H	H	H	H	H	B	H	H	H	A	B	H	H	H	B	H	H	H	B	A	H
chr3_107741394	3	29.47		H	H	B	B	H	H	A	H	H	H	A	H	A	A	A	H	A	H	B	H	B	H	H	A	H	H	H	H	H	H	B	H	H	H	A	B	H	H	H	B	H	H	H	B	A	H
chr3_107577017	3	29.72		H	H	B	B	H	H	A	H	H	H	A	H	A	A	A	H	A	H	B	H	B	H	H	A	H	H	H	H	H	H	B	H	H	H	A	B	H	H	H	B	H	H	H	B	A	H
chr3_107577665	3	29.72		H	H	B	B	H	H	A	H	H	H	A	H	A	A	A	H	A	H	B	H	B	H	H	A	H	H	H	H	H	H	B	H	H	H	A	B	H	H	H	B	H	H	H	B	A	H
chr3_107592273	3	29.72		H	H	B	B	H	H	A	H	H	H	A	H	A	A	A	H	A	H	B	H	B	H	H	A	H	H	H	H	H	H	B	H	H	H	A	B	H	H	H	B	H	H	H	B	A	H
chr3_107592379	3	29.72		H	H	B	B	H	H	A	H	H	H	A	H	A	A	A	H	A	H	B	H	B	H	H	A	H	H	H	H	H	H	B	H	H	H	A	B	H	H	H	B	H	H	H	B	A	H
chr3_107615596	3	29.72		H	H	B	B	H	H	A	H	H	H	A	H	A	A	A	H	A	H	B	H	B	H	H	A	H	H	H	H	H	H	B	H	H	H	A	B	H	H	H	B	H	H	H	B	A	H
chr3_107623177	3	29.72		H	H	B	B	H	H	A	H	H	H	A	H	A	A	A	H	A	H	B	H	B	H	H	A	H	H	H	H	H	H	B	H	H	H	A	B	H	H	H	B	H	H	H	B	A	H
chr3_107646796	3	29.72		H	H	B	B	H	H	A	H	H	H	A	H	A	A	A	H	A	H	B	H	B	H	H	A	H	H	H	H	H	H	B	H	H	H	A	B	H	H	H	B	H	H	H	B	A	H
chr3_107653258	3	29.72		H	H	B	B	H	H	A	H	H	H	A	H	A	A	A	H	A	H	B	H	B	H	H	A	H	H	H	H	H	H	B	H	H	H	A	B	H	H	H	B	H	H	H	B	A	H
chr3_107653511	3	29.72		H	H	B	B	H	H	A	H	H	H	A	H	A	A	A	H	A	H	B	H	B	H	H	A	H	H	H	H	H	H	B	H	H	H	A	B	H	H	H	B	H	H	H	B	A	H
chr3_107653865	3	29.72		H	H	B	B	H	H	A	H	H	H	A	H	A	A	A	H	A	H	B	H	B	H	H	A	H	H	H	H	H	H	B	H	H	H	A	B	H	H	H	B	H	H	H	B	A	H
chr3_107662793	3	29.72		H	H	B	B	H	H	A	H	H	H	A	H	A	A	A	H	A	H	B	H	B	H	H	A	H	H	H	H	H	H	B	H	H	H	A	B	H	H	H	B	H	H	H	B	A	H
chr3_107702325	3	29.72		H	H	B	B	H	H	A	H	H	H	A	H	A	A	A	H	A	H	B	H	B	H	H	A	H	H	H	H	H	H	B	H	H	H	A	B	H	H	H	B	H	H	H	B	A	H
chr3_107707487	3	29.72		H	H	B	B	H	H	A	H	H	H	A	H	A	A	A	H	A	H	B	H	B	H	H	A	H	H	H	H	H	H	B	H	H	H	A	B	H	H	H	B	H	H	H	B	A	H
chr3_107707842	3	29.72		H	H	B	B	H	H	A	H	H	H	A	H	A	A	A	H	A	H	B	H	B	H	H	A	H	H	H	H	H	H	B	H	H	H	A	B	H	H	H	B	H	H	H	B	A	H
chr3_107707863	3	29.72		H	H	B	B	H	H	A	H	H	H	A	H	A	A	A	H	A	H	B	H	B	H	H	A	H	H	H	H	H	H	B	H	H	H	A	B	H	H	H	B	H	H	H	B	A	H
chr3_107771037	3	29.72		H	H	B	B	H	H	A	H	H	H	A	H	A	A	A	H	A	H	B	H	B	H	H	A	H	H	H	H	H	H	B	H	H	H	A	B	H	H	H	B	H	H	H	B	A	H
chr3_107771052	3	29.72		H	H	B	B	H	H	A	H	H	H	A	H	A	A	A	H	A	H	B	H	B	H	H	A	H	H	H	H	H	H	B	H	H	H	A	B	H	H	H	B	H	H	H	B	A	H
chr3_107702364	3	29.98		H	H	B	B	H	H	A	H	H	H	A	H	A	A	A	H	A	H	B	H	B	H	H	A	H	H	H	H	H	H	B	H	H	H	A	B	H	H	H	B	H	H	H	B	A	H
chr3_107703223	3	29.98		H	H	B	B	H	H	A	H	H	H	A	H	A	A	A	H	A	H	B	H	B	H	H	A	H	H	H	H	H	H	B	H	H	H	A	B	H	H	H	B	H	H	H	B	A	H
chr3_107715273	3	29.98		H	H	B	B	H	H	A	H	H	H	A	H	A	A	A	H	A	H	B	H	B	H	H	A	H	H	H	H	H	H	B	H	H	H	A	B	H	H	H	B	H	H	H	B	A	H
chr3_107574936	3	30.23		H	H	B	B	H	H	A	H	H	H	A	H	A	A	A	H	A	H	B	H	B	H	H	A	H	H	H	H	-	H	B	H	H	H	A	B	H	H	H	B	H	H	H	B	A	H
chr3_107574961	3	30.23		H	H	B	B	H	H	A	H	H	H	A	H	A	A	A	H	A	H	B	H	B	H	H	A	H	H	H	H	-	H	B	H	H	H	A	B	H	H	H	B	H	H	H	B	A	H
chr3_107574870	3	30.49		H	H	B	B	H	H	A	H	H	H	A	H	A	A	A	H	A	H	B	H	B	H	H	A	H	H	H	H	B	H	B	H	H	H	A	B	H	H	H	B	H	H	H	B	A	H
chr3_107572499	3	31		H	H	B	B	H	H	A	H	H	H	A	H	A	A	A	H	A	H	B	H	B	H	H	A	H	H	H	H	B	H	B	H	H	H	A	B	H	H	H	B	H	H	H	B	A	H
chr3_107572533	3	31		H	H	B	B	H	H	A	H	H	H	A	H	A	A	A	H	A	H	B	H	B	H	H	A	H	H	H	H	B	H	B	H	H	H	A	B	H	H	H	B	H	H	H	B	A	H
chr3_107572195	3	31.26		H	H	B	B	H	H	A	H	H	H	A	H	A	A	A	H	A	H	B	H	B	H	H	A	H	H	H	H	B	H	B	H	H	H	A	B	H	H	H	B	H	H	H	B	A	H
chr3_107572283	3	31.26		H	H	B	B	H	H	A	H	H	H	A	H	A	A	A	H	A	H	B	H	B	H	H	A	H	H	H	H	B	H	B	H	H	H	A	B	H	H	H	B	H	H	H	B	A	H
chr3_107571428	3	31.51		H	H	B	B	H	H	A	H	H	H	A	H	A	A	A	H	A	H	B	H	B	H	H	A	H	H	H	H	B	H	B	H	H	H	A	B	H	H	H	B	H	H	H	B	A	H
chr3_107568263	3	32.02		H	H	B	B	H	H	A	H	H	H	A	H	A	A	A	H	A	H	B	H	B	H	H	A	H	H	H	H	B	H	B	H	H	H	A	B	H	H	H	B	H	H	H	B	A	H
chr3_107568267	3	32.02		H	H	B	B	H	H	A	H	H	H	A	H	A	A	A	H	A	H	B	H	B	H	H	A	H	H	H	H	B	H	B	H	H	H	A	B	H	H	H	B	H	H	H	B	A	H
chr3_107559861	3	32.28		H	H	B	B	H	H	A	H	H	H	A	H	A	A	A	H	A	H	B	H	B	H	H	A	H	H	H	H	B	H	B	H	H	H	A	B	H	H	H	B	H	H	H	B	A	H
chr3_107552739	3	32.54		H	H	B	B	H	H	A	H	H	H	A	H	A	A	A	H	A	H	B	H	B	H	H	A	H	H	H	H	B	H	B	H	H	H	A	B	H	H	H	B	H	H	H	B	A	H
chr3_107556090	3	32.54		H	H	B	B	H	H	A	H	H	H	A	H	A	A	A	H	A	H	B	H	B	H	H	A	H	H	H	H	B	H	B	H	H	H	A	B	H	H	H	B	H	A	H	B	A	H
chr3_107533861	3	33.61		H	H	B	B	H	H	A	H	H	H	A	H	A	A	A	H	A	H	B	H	B	H	H	A	H	H	H	H	B	H	B	H	H	H	A	B	H	H	H	B	H	A	H	B	A	H
chr3_107533880	3	33.61		H	H	B	B	H	H	A	H	H	H	A	H	A	A	A	H	A	H	B	H	B	H	H	A	H	H	H	H	B	H	B	H	H	H	A	B	H	H	H	B	H	A	H	B	A	H
chr3_107544439	3	33.61		H	H	B	B	H	H	A	-	H	H	A	H	A	A	A	H	A	H	B	H	B	H	H	A	H	H	H	H	B	H	B	H	H	H	A	B	H	H	H	B	H	A	H	B	A	H
chr3_107533766	3	34.94		H	H	B	B	H	H	A	B	H	H	A	H	A	A	A	H	A	H	B	H	B	H	H	A	H	H	H	H	B	H	B	H	H	H	A	B	H	H	H	B	H	A	H	B	A	H
chr3_107533779	3	34.94		H	H	B	B	H	H	A	B	H	H	A	H	A	A	A	H	A	H	B	H	B	H	H	A	H	H	H	H	B	H	B	H	H	H	A	B	H	H	H	B	H	A	H	B	A	H
chr3_106950071	3	36.02		H	H	B	B	-	H	A	B	H	H	A	H	A	A	A	-	A	H	B	H	B	H	H	A	H	H	H	H	B	H	B	H	H	H	A	B	H	H	H	B	H	A	H	B	A	H
chr3_106975840	3	36.02		H	H	B	B	A	H	A	B	H	H	A	H	A	A	A	A	A	H	B	H	B	H	H	A	H	H	H	H	B	H	B	H	H	H	A	B	H	H	H	B	H	A	H	B	A	H
chr3_106905211	3	36.27		H	H	B	B	A	H	A	B	H	H	A	H	A	A	A	A	A	H	B	H	B	H	H	A	H	H	H	A	B	H	B	H	H	H	A	B	H	H	H	B	H	A	-	B	A	H
chr3_106884693	3	37.35		H	H	B	B	A	H	A	B	H	H	A	H	A	A	A	A	A	H	B	H	B	H	H	A	H	H	H	A	B	H	B	H	H	H	A	B	H	-	H	B	H	A	-	B	A	H
chr3_106883375	3	37.6		H	H	B	B	A	H	A	B	H	H	A	H	A	A	A	A	A	H	B	H	B	H	H	A	H	H	H	A	B	H	B	H	H	H	A	B	H	A	H	B	H	A	B	B	A	H
chr3_106721764	3	38.11		H	H	-	B	A	H	A	B	H	H	A	H	A	A	A	A	A	H	B	H	B	H	A	A	H	H	H	A	B	H	B	H	H	H	A	B	H	A	H	B	H	A	B	B	A	H
chr3_106722773	3	38.11		H	H	H	B	A	H	A	B	H	H	A	H	A	A	A	A	A	H	B	H	B	H	A	A	H	H	H	A	B	H	B	H	H	H	A	B	H	A	H	B	H	A	B	B	A	H
chr3_106721585	3	38.68		H	H	H	B	A	H	A	B	H	H	A	H	A	A	A	A	A	H	B	H	B	H	A	A	H	H	H	A	H	H	B	H	H	H	A	B	H	-	H	B	H	A	B	B	A	H
chr3_106709783	3	39.32		H	H	H	B	A	H	A	B	H	H	A	H	A	A	A	A	A	H	B	H	B	H	A	A	H	H	H	A	H	H	B	H	H	H	A	B	H	B	H	B	H	A	B	B	A	H
chr3_106710927	3	39.32		H	H	H	B	A	H	A	B	H	H	A	H	A	A	A	A	A	H	B	H	B	H	A	A	H	H	H	A	H	H	B	H	H	H	A	B	H	B	-	B	H	A	B	B	A	H
chr3_106674767	3	40.14		H	H	H	B	A	H	A	B	H	H	A	H	A	A	A	A	A	H	B	H	B	H	A	A	H	H	H	A	H	H	B	H	H	H	A	B	H	B	A	B	H	A	B	B	A	H
chr3_106709352	3	40.14		H	H	H	B	A	H	A	B	H	H	A	H	A	A	A	A	A	H	B	H	B	-	A	A	H	H	H	A	H	H	B	H	H	H	A	B	H	B	A	B	H	A	B	B	A	H
chr3_106709754	3	40.14		H	H	H	B	A	H	A	B	H	H	A	H	A	A	A	A	A	H	B	H	B	A	A	A	H	H	H	A	H	H	B	H	H	H	A	B	H	B	A	B	H	A	B	B	A	H
chr3_106668188	3	40.39		H	H	H	B	A	H	A	B	-	H	A	H	A	A	A	H	A	H	B	H	B	A	A	A	H	H	H	A	H	H	B	H	H	H	A	B	H	B	A	B	H	A	B	B	A	H
chr3_106668171	3	42.67		B	H	H	B	A	H	A	B	A	H	A	H	A	A	A	H	A	H	B	H	B	A	A	A	H	H	H	A	H	H	B	H	H	H	A	B	H	B	A	B	H	A	B	B	A	H
chr3_106668177	3	42.67		B	-	H	B	A	H	A	B	A	H	A	H	A	A	A	H	A	H	B	H	B	A	A	A	H	H	H	A	H	H	B	H	H	H	A	B	H	B	A	B	H	A	B	B	A	H
chr3_106651089	3	43.3		B	A	H	B	A	H	A	B	A	H	A	A	A	A	A	H	A	H	B	H	B	A	A	A	H	H	H	A	H	H	B	H	H	H	A	B	H	B	A	B	H	A	H	B	A	H
chr3_106650486	3	44.99		B	A	H	B	A	H	A	B	A	H	A	A	A	A	A	H	A	H	B	H	B	A	A	A	H	H	H	A	H	H	B	H	H	H	A	B	H	B	A	B	H	-	H	B	A	H
chr3_106566879	3	45.63		B	A	H	B	A	H	A	B	A	H	A	A	A	A	A	H	A	H	B	H	B	A	A	A	H	H	H	A	H	H	B	H	H	H	A	B	H	B	A	B	H	H	H	B	A	H
chr3_105092166	3	46.2		B	A	H	B	A	H	A	B	A	H	A	A	A	A	A	H	A	H	B	H	B	A	A	A	H	H	H	A	H	H	B	H	H	H	A	B	H	B	A	B	H	H	H	B	A	H
chr3_105086693	3	46.76		B	A	H	B	A	H	A	B	A	H	A	A	A	A	A	H	A	H	B	H	B	A	A	A	H	H	-	A	H	H	B	H	H	H	A	B	H	B	A	B	H	H	H	B	A	H
chr3_105048814	3	48.41		B	A	H	B	A	A	A	B	A	H	A	A	A	A	A	H	A	H	B	H	B	A	A	A	H	H	A	A	H	H	B	H	H	H	A	B	H	B	A	B	H	H	H	B	A	H
chr3_105048886	3	48.41		B	A	H	B	A	A	A	B	A	H	A	A	A	A	A	H	A	H	B	H	B	A	A	A	H	H	A	A	H	H	B	H	H	H	A	B	H	B	A	B	H	H	H	B	A	H
chr3_105007526	3	48.67		B	A	H	B	A	A	A	B	A	H	A	A	A	A	A	H	A	H	B	H	B	A	A	A	H	H	A	H	-	H	B	H	H	H	A	B	H	B	A	B	H	H	H	B	A	H
chr3_101525887	3	49.43		B	A	H	B	A	A	A	B	A	H	A	A	A	A	A	H	A	H	B	H	B	A	A	A	H	H	A	H	A	H	B	H	H	H	A	B	H	B	A	B	H	H	H	B	A	H
chr3_104699352	3	49.43		B	A	H	B	A	A	A	B	A	H	A	A	A	A	A	H	A	H	B	H	B	A	A	A	H	H	A	H	A	H	B	H	H	H	A	B	H	B	A	B	H	H	H	B	A	H
chr3_100895661	3	49.95		B	A	H	B	A	A	A	B	A	H	A	A	A	A	A	H	A	H	B	H	B	A	A	A	H	H	A	H	A	H	B	H	H	H	A	B	H	B	A	B	H	H	H	B	A	H
chr3_100890639	3	50.46		B	A	H	B	A	A	A	B	A	H	A	A	A	A	A	H	A	H	B	H	B	A	A	A	H	H	A	H	A	H	B	H	H	H	A	B	H	B	A	B	H	H	H	B	A	H
chr3_100888184	3	50.71		B	A	H	B	A	A	A	B	A	H	A	A	A	A	A	H	A	H	B	H	B	A	A	A	H	H	A	H	A	H	B	H	H	H	A	B	H	B	A	B	H	H	H	B	A	H
chr3_100876011	3	52.35		B	A	H	B	A	A	A	B	A	H	A	A	A	A	A	H	A	H	B	H	B	A	A	A	H	H	A	H	A	H	B	H	H	H	A	B	H	B	A	B	H	H	H	B	A	H
chr3_100887802	3	52.35		B	A	H	B	A	A	A	B	A	H	A	A	A	A	A	H	A	H	B	H	B	A	A	A	H	H	A	H	A	H	B	H	H	H	A	B	H	B	A	B	H	H	H	B	A	H
chr3_100875563	3	52.72		B	A	H	B	A	A	A	B	A	H	A	A	A	A	A	H	A	H	B	H	B	A	A	A	H	H	A	H	A	H	B	H	H	H	A	B	H	B	A	B	H	H	H	B	A	H
chr3_100875543	3	53.23		B	A	H	B	A	A	A	B	A	H	A	A	A	A	A	H	A	H	B	H	B	A	A	A	H	-	A	H	A	H	B	H	H	H	A	B	H	B	A	B	H	H	H	B	A	H
chr3_100834723	3	53.74		B	A	H	B	A	A	A	B	A	H	A	A	A	A	A	H	A	H	B	H	B	A	A	A	H	A	A	H	A	H	B	H	H	H	A	B	H	B	A	B	H	H	H	B	A	H
chr3_100875529	3	53.74		B	A	H	B	A	A	A	B	A	H	A	A	A	A	A	H	A	H	B	H	B	A	A	A	H	A	-	H	A	H	B	H	H	H	A	B	H	B	A	B	H	H	H	B	A	H
chr3_100794158	3	54		B	A	H	B	A	A	A	B	A	H	A	A	A	A	A	H	A	H	B	H	B	A	A	A	H	A	H	H	A	H	B	H	H	H	A	B	H	B	A	B	H	H	H	B	A	H
chr3_100794157	3	55.07		B	A	H	B	A	A	A	B	A	H	A	A	A	A	A	H	A	H	B	H	B	A	A	A	H	A	H	H	A	H	B	H	H	H	A	B	H	B	A	B	H	A	H	B	A	-
chr3_100778383	3	55.89		B	A	H	B	A	A	A	B	A	H	A	A	A	A	A	H	A	H	B	H	B	A	A	A	H	A	H	H	A	H	B	H	H	H	A	B	H	B	A	B	H	A	H	B	A	A
chr3_100781623	3	55.89		B	A	H	B	A	A	A	B	A	H	A	A	A	A	A	H	A	H	B	H	B	A	A	A	H	A	H	H	A	H	B	H	H	H	A	B	H	B	A	B	H	A	H	B	A	A
chr3_100461892	3	56.27		B	A	H	B	A	A	A	B	A	H	A	A	A	A	A	H	A	H	B	H	B	A	A	A	H	A	H	H	A	H	B	H	H	H	A	B	H	B	A	B	H	A	H	B	A	A
chr3_100396066	3	57.08		B	A	H	B	A	A	A	B	A	H	A	A	A	A	A	H	A	H	B	H	B	A	A	A	H	A	H	H	A	H	B	A	H	H	A	B	H	B	A	B	H	A	-	B	A	A
chr3_99873859	3	58.16		B	A	H	B	A	A	A	B	A	H	A	A	A	A	A	H	A	H	B	H	B	A	A	A	H	A	H	H	A	H	B	A	H	H	A	B	H	B	A	B	H	A	A	B	A	A
chr3_99744142	3	58.41		B	A	H	B	A	A	A	B	A	A	A	A	A	A	A	H	A	H	B	H	B	A	A	A	H	A	H	H	A	H	B	A	H	H	A	B	H	B	A	B	H	A	A	B	A	A
chr3_99496394	3	59.56		B	A	H	B	A	A	A	B	A	A	A	A	A	A	A	H	A	H	B	H	B	A	H	A	H	A	H	H	A	H	B	A	H	H	A	B	H	B	A	B	H	A	A	B	A	A
chr3_99736518	3	59.56		B	A	H	B	A	A	A	B	A	A	A	A	A	A	A	H	A	H	B	H	B	A	H	A	H	A	H	H	A	H	B	A	H	H	A	B	H	B	A	B	H	A	A	B	A	A
chr3_99347372	3	59.94		B	A	H	-	A	A	A	B	A	A	A	A	A	A	A	H	A	H	B	H	B	A	H	A	H	A	H	H	A	H	B	A	-	H	A	B	H	B	A	B	H	A	A	B	A	A
chr3_98636813	3	61.67		B	A	A	A	A	A	A	B	A	A	A	A	A	A	A	H	A	H	B	H	B	A	H	A	H	A	H	H	A	H	A	A	A	H	A	B	H	B	A	B	H	A	A	B	A	A
chr3_98636794	3	62.5		B	A	A	A	A	A	A	B	A	A	A	A	A	A	A	H	A	H	B	H	B	A	H	A	H	A	H	H	A	A	A	A	A	H	A	B	A	B	A	B	H	A	A	B	A	A
chr3_98636538	3	63.17		B	A	A	A	A	A	A	B	A	A	A	A	A	A	A	H	A	H	-	H	B	A	H	A	H	A	H	H	A	A	A	A	A	H	A	B	A	B	A	B	H	A	A	B	A	A
chr3_98636557	3	63.17		B	A	A	A	A	A	A	B	A	A	A	A	A	A	A	H	A	H	A	H	B	A	H	A	H	A	H	H	A	A	A	A	A	H	A	B	A	B	A	B	H	A	A	B	A	A
chr3_98618525	3	63.42		B	A	A	A	A	A	A	B	A	A	A	A	A	A	A	H	A	H	A	H	B	A	H	A	H	A	H	H	A	A	A	A	A	H	A	B	A	B	A	B	H	A	A	B	A	A
chr3_98627526	3	63.42		B	A	A	A	A	A	A	B	A	A	A	A	A	A	A	H	A	H	A	H	B	A	H	A	H	A	H	H	A	A	A	A	A	H	A	B	A	B	A	B	H	A	A	B	A	A
chr3_98453356	3	63.93		B	A	A	A	A	A	A	B	A	A	A	A	A	A	A	H	A	H	A	H	B	A	H	A	H	A	H	H	A	A	A	A	A	H	A	B	A	B	A	B	H	A	A	B	A	A
chr3_98602889	3	63.93		B	A	A	A	H	A	A	B	A	A	A	A	A	A	A	H	A	H	A	H	B	A	H	A	H	A	H	H	A	A	A	A	A	H	A	B	A	B	A	B	H	A	A	B	A	A
chr3_98131676	3	64.45		B	A	A	A	H	A	A	B	A	A	A	A	A	A	A	H	A	H	A	H	B	A	H	A	H	A	H	H	A	A	A	A	A	H	A	B	A	B	A	B	H	A	A	B	A	A
chr3_98353015	3	64.45		B	A	A	A	H	A	A	B	A	A	A	A	A	A	A	H	A	H	A	H	B	A	H	A	H	A	H	H	A	A	A	A	A	H	A	B	A	B	A	B	H	A	A	B	A	A
chr3_98453289	3	64.45		B	A	A	A	H	A	A	B	A	A	A	A	A	A	A	H	A	H	A	H	B	A	H	A	H	A	H	H	A	A	A	A	A	H	A	B	A	B	A	B	H	A	A	B	A	A
chr3_98202744	3	64.7		B	A	A	A	H	A	A	B	A	A	A	A	A	A	A	H	A	H	A	H	B	A	H	A	H	A	H	H	A	A	A	A	A	H	A	B	A	B	A	B	H	A	A	B	A	A
chr3_98453263	3	64.7		B	A	A	A	H	A	A	B	A	A	A	A	A	A	A	H	A	H	A	H	B	A	H	A	H	A	H	H	A	A	A	A	A	H	A	B	A	B	A	B	H	A	A	B	A	A
chr3_98069121	3	65.67		B	A	A	A	H	A	A	B	A	A	A	A	A	A	A	H	A	H	A	H	B	A	H	A	H	A	H	H	A	A	A	A	A	H	A	B	A	B	A	B	H	A	A	B	A	A
chr3_98117841	3	66.19		B	A	A	A	H	A	A	B	A	A	A	A	A	A	A	H	A	H	A	H	B	A	H	A	H	A	H	H	A	A	A	A	A	H	A	B	A	B	A	B	H	A	A	B	A	A
chr3_98058972	3	66.44		B	A	A	A	H	A	A	B	A	A	A	A	A	A	A	H	A	H	A	H	B	A	H	A	H	A	H	H	A	A	A	A	A	H	A	B	A	B	A	B	H	A	A	B	A	A
chr3_98058980	3	66.44		B	A	A	A	H	A	A	B	A	A	A	A	A	A	A	H	A	H	A	H	B	A	H	A	H	A	H	H	A	A	A	A	A	H	A	B	A	B	A	B	H	A	A	B	A	A
chr3_98019373	3	66.7		B	A	A	A	H	A	A	B	A	A	A	A	A	A	A	H	A	H	A	H	B	A	H	A	H	A	H	H	A	A	A	A	A	H	A	B	A	B	A	B	H	A	A	B	A	A
chr3_98021586	3	66.7		B	A	A	A	H	A	A	B	A	A	A	A	A	A	A	H	A	H	A	H	B	A	H	A	H	A	H	H	A	A	A	A	A	H	A	B	A	B	A	B	H	A	A	B	A	A
chr3_97864314	3	66.95		B	A	A	A	H	A	A	B	A	A	A	A	A	A	A	H	A	H	A	H	B	A	H	A	H	A	H	H	A	A	A	A	A	H	A	B	A	B	A	B	H	A	A	B	A	A
chr3_97901564	3	67.21		B	A	A	A	H	A	A	B	A	A	A	A	A	A	A	H	A	H	A	H	B	A	H	A	H	A	H	H	A	A	A	A	A	H	A	B	A	B	A	B	H	A	A	B	A	A
chr3_97864272	3	67.47		B	A	A	A	H	A	A	B	A	A	A	A	A	A	A	H	A	H	A	H	B	A	H	A	H	A	H	H	A	A	A	A	A	H	A	B	A	B	A	B	H	A	A	B	A	A
chr3_98013543	3	67.47		B	A	A	A	H	A	A	B	A	A	A	A	A	A	A	H	A	H	A	H	B	A	H	A	H	A	H	H	A	A	A	A	A	H	A	B	A	B	A	B	H	A	A	B	A	A
chr3_97489108	3	67.72		B	A	A	A	H	A	A	B	A	A	A	A	A	A	A	H	A	H	A	H	B	A	H	A	H	A	H	H	A	A	A	A	A	H	A	B	A	B	A	B	H	A	A	B	A	A
chr3_97619013	3	67.72		B	A	A	A	H	A	A	B	A	A	A	A	A	A	A	H	A	H	A	H	B	A	H	A	H	A	H	H	A	A	A	A	A	H	A	B	A	B	A	B	H	A	A	B	A	A
chr3_97619545	3	67.72		B	A	A	A	H	A	A	B	A	A	A	A	A	A	A	H	A	H	A	H	B	A	H	A	H	A	H	H	A	A	A	A	A	H	A	B	A	B	A	B	H	A	A	B	A	A
chr3_97622224	3	67.72		B	A	A	A	H	A	A	B	A	A	A	A	A	A	A	H	A	H	A	H	B	A	H	A	H	A	H	H	A	A	A	A	A	H	A	B	A	B	A	B	H	A	A	B	A	A
chr3_97639108	3	67.72		B	A	A	A	H	A	A	B	A	A	A	A	A	A	A	H	A	H	A	H	B	A	H	A	H	A	H	H	A	A	A	A	A	H	A	B	A	B	A	B	H	A	A	B	A	A
chr3_97819731	3	67.72		B	A	A	A	H	A	A	B	A	A	A	A	A	A	A	H	A	H	A	H	B	A	H	A	H	A	H	H	A	A	A	A	A	H	A	B	A	B	A	B	H	A	A	B	A	A
chr3_97769907	3	67.98		B	A	A	A	H	A	A	B	A	A	A	A	A	A	A	H	A	H	A	H	B	A	H	A	H	A	H	H	A	A	A	A	A	H	A	B	A	B	A	B	H	A	A	B	A	A
chr3_97786532	3	67.98		B	A	A	A	H	A	A	B	A	A	A	A	A	A	A	H	A	H	A	H	B	A	H	A	H	A	H	H	A	A	A	A	A	H	A	B	A	B	A	B	H	A	A	B	A	A
chr3_97799064	3	67.98		B	A	A	A	H	A	A	B	A	A	A	A	A	A	A	H	A	H	A	H	B	A	H	A	H	A	H	H	A	A	A	A	A	H	A	B	A	B	A	B	H	A	A	B	A	A
chr3_97444798	3	68.23		B	A	A	A	H	A	A	B	A	A	A	A	A	A	A	H	A	H	A	H	B	A	H	A	H	A	H	H	A	A	A	A	A	H	A	B	A	B	A	B	H	A	A	B	A	A
chr3_97444849	3	68.23		B	A	A	A	H	A	A	B	A	A	A	A	A	A	A	H	A	H	A	H	B	A	H	A	H	A	H	H	A	A	A	A	A	H	A	B	A	B	A	B	H	A	A	B	A	A
chr3_97449216	3	68.23		B	A	A	A	H	A	A	B	A	A	A	A	A	A	A	H	A	H	A	H	B	A	H	A	H	A	H	H	A	A	A	A	A	H	A	B	A	B	A	B	H	A	A	B	A	A
chr3_97458141	3	68.23		B	A	A	A	H	A	A	B	A	A	A	A	A	A	A	H	A	H	A	H	B	A	H	A	H	A	H	H	A	A	A	A	A	H	A	B	A	B	A	B	H	A	A	B	A	A
chr3_97472647	3	68.23		B	A	A	A	H	A	A	B	A	A	A	A	A	A	A	H	A	H	A	H	B	A	H	A	H	A	H	H	A	A	A	A	A	H	A	B	A	B	A	B	H	A	A	B	A	A
chr3_97547640	3	68.23		B	A	A	A	H	A	A	B	A	A	A	A	A	A	A	H	A	H	A	H	B	A	H	A	H	A	H	H	A	A	A	A	A	H	A	B	A	B	A	B	H	A	A	B	A	A
chr3_97549826	3	68.23		B	A	A	A	H	A	A	B	A	A	A	A	A	A	A	H	A	H	A	H	B	A	H	A	H	A	H	H	A	A	A	A	A	H	A	B	A	B	A	B	H	A	A	B	A	A
chr3_97618995	3	68.23		B	A	A	A	H	A	A	B	A	A	A	A	A	A	A	H	A	H	A	H	B	A	H	A	H	A	H	H	A	A	A	A	A	H	A	B	A	B	A	B	H	A	A	B	A	A
chr3_97390241	3	68.49		B	A	A	A	H	A	A	B	A	A	A	A	A	A	A	H	A	H	A	H	B	A	H	A	H	A	H	H	A	A	A	A	A	H	A	B	A	B	A	B	H	A	A	B	A	A
chr3_97444062	3	68.49		B	A	A	A	H	A	A	B	A	A	A	A	A	A	A	H	A	H	A	H	B	A	H	A	H	A	H	H	A	A	A	A	A	H	A	B	A	B	A	B	H	A	A	B	A	A
chr3_97444222	3	68.49		B	A	A	A	H	A	A	B	A	A	A	A	A	A	A	H	A	H	A	H	B	A	H	A	H	A	H	H	A	A	A	A	A	H	A	B	A	B	A	B	H	A	A	B	A	A
chr3_97298715	3	69		B	A	A	A	H	A	A	B	A	A	A	A	A	A	A	H	A	H	A	H	B	A	H	A	H	A	H	H	A	A	A	A	A	H	A	B	A	B	A	B	H	A	A	B	A	A
chr3_97217067	3	69.26		B	A	A	A	H	A	A	B	A	A	A	A	A	A	A	H	A	H	A	H	B	A	H	A	H	A	H	H	A	A	A	A	A	H	A	B	A	B	A	B	H	A	A	B	A	A
chr3_97301062	3	69.26		B	A	A	A	H	A	A	B	A	A	A	A	A	A	A	H	A	H	A	H	B	A	H	A	H	A	H	H	A	A	A	A	A	H	A	B	A	B	A	B	H	A	A	B	A	A
chr3_97037634	3	69.77		B	A	A	A	H	A	A	B	A	A	A	A	A	A	A	H	A	H	A	H	B	A	H	A	H	A	H	H	A	A	A	A	A	H	A	B	A	B	A	B	H	A	A	B	A	A
chr3_97179446	3	69.77		B	A	A	A	H	A	A	B	A	A	A	A	A	A	A	H	A	H	A	H	B	A	H	A	H	A	H	H	A	A	A	A	A	H	A	B	A	B	A	B	H	A	A	B	A	A
chr3_97205255	3	69.77		B	A	A	A	H	A	A	B	A	A	A	A	A	A	A	H	A	H	A	H	B	A	H	A	H	A	H	H	A	A	A	A	A	H	A	B	A	B	A	B	H	A	A	B	A	A
chr3_97157728	3	70.02		B	A	A	A	H	A	A	B	A	A	A	A	A	A	A	H	A	H	A	H	B	A	H	A	H	A	H	H	A	A	A	A	A	H	A	B	A	B	A	B	H	A	A	B	A	A
chr3_96901711	3	70.79		B	A	A	A	H	A	A	B	A	A	A	A	A	A	A	H	A	H	A	H	B	A	H	A	H	A	H	H	A	A	A	A	A	H	A	B	A	B	A	B	H	A	A	B	A	A
chr3_96901712	3	70.79		B	A	A	A	H	A	A	B	A	A	A	A	A	A	A	H	A	H	A	H	B	A	H	A	H	A	H	H	A	A	A	A	A	H	A	B	A	B	A	B	H	A	A	B	A	A
chr3_96987682	3	70.79		B	A	A	A	H	A	A	B	A	A	A	A	A	A	A	H	A	H	A	H	B	A	H	A	H	A	H	H	A	A	A	A	A	H	A	B	A	B	A	B	H	A	A	B	A	A
chr3_97002362	3	70.79		B	A	A	A	H	A	A	B	A	A	A	A	H	A	A	H	A	H	A	H	B	A	H	A	H	A	H	H	A	A	A	A	A	H	A	B	A	B	A	B	H	A	A	B	A	A
chr3_97074143	3	70.79		B	A	A	A	H	A	A	B	A	A	A	A	H	A	A	H	A	H	A	H	B	A	H	A	H	A	H	H	A	A	A	A	A	H	A	B	A	B	A	B	H	A	A	B	A	A
chr3_97217061	3	70.79		B	A	A	A	H	A	A	B	A	A	A	A	H	A	A	H	A	H	A	H	B	A	H	A	H	A	H	H	A	A	A	A	A	H	A	B	A	B	A	B	H	A	A	B	A	A
chr3_97011979	3	71.05		B	A	A	A	H	A	A	B	A	A	A	A	H	A	A	H	A	H	A	H	B	A	H	A	H	A	H	H	A	A	A	A	A	H	A	B	A	B	A	B	H	A	A	B	A	A
chr3_96889318	3	71.62		B	A	A	A	H	A	A	B	A	A	A	A	H	A	A	H	A	H	A	H	B	A	H	A	H	A	H	H	A	A	A	A	A	H	A	B	A	B	A	B	H	A	A	B	A	A
chr3_96885071	3	71.88		B	A	A	A	H	A	A	B	A	A	A	A	H	A	A	H	A	H	A	H	B	A	H	A	H	A	H	H	A	A	A	A	A	H	A	B	A	B	A	B	H	A	A	B	A	A
chr3_96888100	3	71.88		B	A	A	A	H	A	A	B	A	A	A	A	H	A	A	H	A	H	A	H	B	A	H	A	H	A	H	H	A	A	A	A	A	H	A	B	A	B	A	B	H	A	A	B	A	A
chr3_96889260	3	71.88		B	A	A	A	H	A	A	B	A	A	A	A	H	A	A	H	A	H	A	H	B	A	H	A	H	A	H	H	A	A	A	A	A	H	A	B	A	B	A	B	H	A	A	B	A	A
chr3_96862253	3	72.39		B	A	A	A	H	A	A	B	A	A	A	A	H	A	A	H	A	H	A	H	B	A	H	A	H	A	H	H	A	A	A	A	A	H	A	B	A	B	A	B	H	A	A	B	A	A
chr3_96879540	3	72.39		B	A	A	A	H	A	A	B	A	A	A	A	H	A	A	H	A	H	A	H	B	A	H	A	H	A	H	H	A	A	A	A	A	H	A	B	A	B	A	B	H	A	A	B	A	A
chr3_96879568	3	72.39		B	A	A	A	H	A	A	B	A	A	A	A	H	A	A	H	A	H	A	H	B	A	H	A	H	A	H	H	A	A	A	A	A	H	A	B	A	B	A	B	H	A	A	B	A	A
chr3_96753380	3	72.64		B	A	A	A	H	A	A	B	A	A	A	A	H	A	A	H	A	H	A	H	B	A	H	A	H	A	H	H	A	A	A	A	A	H	A	B	A	B	A	B	H	A	A	B	A	A
chr3_96811741	3	72.64		B	A	A	A	H	A	A	B	A	A	A	A	H	A	A	H	A	H	A	H	B	A	H	A	H	A	H	H	A	A	A	A	A	H	A	B	A	B	A	B	H	A	A	B	A	A
chr3_96735796	3	73.15		B	A	A	A	H	A	A	B	A	A	A	A	H	A	A	H	A	H	A	H	B	A	H	A	H	A	H	H	A	A	A	A	A	H	A	B	A	B	A	B	H	A	A	B	A	A
chr3_96739695	3	73.15		B	A	A	A	H	A	A	B	A	A	A	A	H	A	A	H	A	H	A	H	B	A	H	A	H	A	H	H	A	A	A	A	A	H	A	B	A	B	A	B	H	A	A	B	A	A
chr3_96745414	3	73.15		B	A	A	A	H	A	A	B	A	A	A	A	H	A	A	H	A	H	A	H	B	A	H	A	H	A	H	H	A	A	A	A	A	H	A	B	A	B	A	B	H	A	A	B	A	A
chr3_96750238	3	73.15		B	A	A	A	H	A	A	B	A	A	A	A	H	A	A	H	A	H	A	H	B	A	H	A	H	A	H	H	A	A	A	A	A	H	A	B	A	B	A	B	H	A	A	B	A	A
chr3_96590690	3	73.41		B	A	A	A	H	A	A	B	A	A	A	A	H	A	A	H	A	H	A	H	B	A	H	A	H	A	H	H	A	A	A	A	A	H	A	B	A	B	A	B	H	A	A	B	A	A
chr3_96678593	3	73.67		B	A	A	A	H	A	A	B	A	A	A	A	H	A	A	H	A	H	A	H	B	A	H	A	H	A	H	H	A	A	A	A	A	H	A	B	A	B	A	B	H	A	A	B	A	A
chr3_96700494	3	73.67		B	A	A	A	H	A	A	B	A	A	A	A	H	A	A	H	A	H	A	H	B	A	H	A	H	A	H	H	A	A	A	A	A	H	A	B	A	B	A	B	H	A	A	B	A	A
chr3_96731525	3	73.67		B	A	A	A	H	A	A	B	A	A	A	A	H	A	A	H	A	H	A	H	B	A	H	A	A	A	H	H	A	A	A	A	A	H	A	B	A	B	A	B	H	A	A	B	A	A
chr3_89322247	3	74.18		B	A	A	A	H	A	A	B	A	A	A	A	H	A	A	H	A	H	A	H	B	A	H	A	A	A	H	H	A	A	A	A	A	H	A	B	A	B	A	B	-	A	A	B	A	A
chr3_89322255	3	74.18		B	A	A	A	H	A	A	B	A	A	A	A	H	A	A	H	A	H	A	H	B	A	H	A	A	A	H	H	A	A	A	A	A	H	A	B	A	B	A	B	A	A	A	B	A	A
chr3_92047743	3	74.18		B	A	A	A	H	A	A	B	A	A	A	A	H	A	A	H	A	H	A	H	B	A	H	A	A	A	H	H	A	A	A	A	A	H	A	B	A	B	A	B	A	A	A	B	A	A
chr3_94119870	3	74.18		B	A	A	A	H	A	A	B	A	A	A	A	H	A	A	H	A	H	A	H	B	A	H	A	A	A	H	H	A	A	A	A	A	H	A	B	A	B	A	B	A	A	A	B	A	A
chr3_96425748	3	74.18		B	A	A	A	H	A	A	B	A	A	A	A	H	A	A	H	A	H	A	H	B	A	H	A	A	A	H	H	A	A	A	A	A	H	A	B	A	B	A	B	A	A	A	B	A	A
chr3_96575055	3	74.18		B	A	A	A	H	A	A	B	A	A	A	A	H	A	A	H	A	H	A	H	B	A	H	A	A	A	H	H	A	A	A	A	A	H	A	B	A	B	A	B	A	A	A	B	A	A
chr3_89272522	3	74.95		B	A	A	A	H	A	A	B	A	A	A	A	H	A	A	H	A	H	A	H	B	A	H	A	A	A	H	H	A	A	A	A	A	H	A	B	A	B	A	B	A	A	A	B	A	A
chr3_89255984	3	75.71		B	A	A	A	H	A	A	B	A	A	A	A	H	A	A	H	A	H	A	H	B	A	H	A	A	A	H	H	A	A	A	A	A	H	A	B	A	B	A	B	A	A	A	B	A	A
chr3_89115996	3	75.97		B	A	A	A	H	A	A	B	A	A	A	A	H	A	A	H	A	H	A	H	B	A	H	A	A	A	H	H	A	A	A	A	A	H	A	B	A	B	A	B	A	A	A	B	A	A
chr3_89255928	3	75.97		B	A	A	A	H	A	A	B	A	A	A	A	H	A	A	H	A	H	A	H	B	A	H	A	A	A	H	H	A	A	A	A	A	H	A	B	A	B	A	B	A	A	A	B	A	A
chr3_89255994	3	75.97		B	A	A	A	H	A	A	B	A	A	A	A	H	A	A	H	A	H	A	H	B	A	H	A	A	A	H	H	A	A	A	A	A	H	A	B	A	B	A	B	A	A	A	B	A	A
chr3_89102843	3	76.22		B	A	A	A	H	A	A	B	A	A	A	A	H	A	A	H	A	H	A	H	B	A	H	A	A	A	H	H	A	A	A	A	A	H	A	B	A	B	A	B	A	A	A	B	A	A
chr3_89013673	3	76.48		B	A	A	A	H	A	A	B	A	A	A	A	H	A	A	H	A	H	A	H	B	A	H	A	A	A	H	H	A	A	A	A	A	H	A	B	A	B	A	B	A	A	A	B	A	A
chr3_87993886	3	76.99		B	A	A	A	H	A	A	B	A	A	A	A	H	-	A	H	A	H	A	H	B	A	H	A	A	A	H	H	A	A	A	A	A	H	A	B	A	B	A	B	A	A	A	B	A	A
chr3_88662112	3	76.99		B	A	A	A	H	A	A	B	A	A	A	A	H	H	A	H	A	H	A	H	B	A	H	A	A	A	H	H	A	A	A	A	A	H	A	B	A	B	A	B	A	A	A	B	A	A
chr3_87197509	3	77.25		B	A	A	A	H	A	A	B	A	A	A	A	H	H	A	H	A	H	A	H	B	A	H	A	A	A	H	H	A	A	A	A	A	H	A	B	A	B	A	B	A	A	A	B	A	A
chr3_87194443	3	77.5		B	A	A	A	H	A	A	B	A	A	A	A	H	H	A	H	A	H	A	H	B	A	H	A	A	A	H	H	A	A	A	A	A	H	A	B	A	B	A	B	A	A	A	B	A	A
chr3_87169771	3	78.01		B	A	A	A	H	A	A	B	A	A	A	A	H	H	A	H	A	H	A	H	B	A	H	A	A	A	H	H	A	A	A	A	A	H	A	B	A	B	A	B	A	A	A	B	A	A
chr3_87144812	3	78.53		B	A	A	A	H	A	A	B	A	A	A	A	H	H	A	H	A	H	A	H	B	A	H	A	A	A	H	H	A	A	A	A	A	H	A	B	A	B	A	B	A	A	A	B	A	A
chr3_87186679	3	78.53		B	A	A	A	H	A	A	B	A	A	A	A	H	H	A	H	A	H	A	H	B	A	H	A	A	A	H	H	A	A	A	A	A	H	A	B	A	B	A	B	A	A	A	B	A	A
chr3_87186917	3	78.53		B	A	A	A	H	A	A	B	A	A	A	A	H	H	A	H	A	H	A	H	B	A	H	A	A	A	H	H	A	A	A	A	A	H	A	B	A	B	A	B	A	A	A	B	A	A
chr3_87119761	3	79.29		B	A	A	A	H	A	A	B	A	A	A	A	H	H	A	H	A	H	A	H	B	A	H	A	A	A	H	H	A	A	A	A	A	H	A	B	A	B	A	B	A	A	A	B	A	A
chr3_87119762	3	79.29		B	A	A	A	H	A	A	B	A	A	A	A	H	H	A	H	A	H	A	H	B	A	H	A	A	A	H	H	A	A	A	A	A	H	A	B	A	B	A	B	A	A	A	B	A	A
chr3_87119789	3	79.29		B	A	A	A	H	A	A	B	A	A	A	A	H	H	A	H	A	H	A	H	B	A	H	A	A	A	H	H	A	A	A	A	A	H	A	B	A	B	A	B	A	A	A	B	A	A
chr3_87110280	3	79.8		B	A	A	A	H	A	A	B	A	A	A	A	H	H	A	H	A	H	A	H	B	A	H	A	A	A	H	H	A	A	A	A	A	H	A	B	A	B	A	B	A	A	A	B	A	A
chr3_87110281	3	79.8		B	A	A	A	H	A	A	B	A	A	A	A	H	H	A	H	A	H	A	H	B	A	H	A	A	A	H	H	A	A	A	A	A	H	A	B	A	B	A	B	A	A	A	B	A	A
chr3_87079894	3	80.06		B	A	A	A	H	A	A	B	A	A	A	A	H	H	A	H	A	H	A	H	B	A	H	A	A	A	H	H	A	A	A	A	A	H	A	B	A	B	A	B	A	A	A	B	A	A
chr3_86889734	3	80.32		B	A	A	A	H	A	A	B	A	A	A	A	H	H	A	H	A	H	A	H	B	A	H	A	A	A	H	H	A	A	A	A	A	H	A	B	A	B	A	B	A	A	A	B	A	A
chr3_87040079	3	80.32		B	A	A	A	H	A	A	B	A	A	A	A	H	H	A	H	A	H	A	H	B	A	H	A	A	A	H	H	A	A	A	A	A	H	A	B	A	B	A	B	A	A	A	B	A	A
chr3_86889702	3	80.57		B	A	A	A	H	A	A	B	A	A	A	A	H	H	A	H	A	H	A	H	B	A	H	A	A	A	H	H	A	A	A	A	A	H	A	B	A	B	A	B	A	A	A	B	A	A
chr3_86460810	3	80.84		B	A	A	A	H	A	A	B	A	A	A	A	H	H	A	H	A	H	A	H	B	A	H	A	A	A	H	H	A	A	A	A	A	H	A	B	A	B	A	B	A	A	A	B	A	A
chr3_86875895	3	80.84		B	A	A	A	H	A	A	B	A	A	A	A	H	H	A	H	A	H	A	H	B	A	H	A	A	A	H	H	A	A	-	A	A	H	A	B	A	B	A	B	A	A	A	B	A	A
chr3_72300415	3	81.11		B	A	A	A	H	A	A	B	A	A	A	A	H	H	A	H	A	H	A	H	B	A	H	A	A	A	H	H	A	A	B	A	A	H	A	B	A	B	A	B	A	A	A	B	A	A
chr3_68045963	3	81.38		B	A	A	A	H	A	A	B	A	A	A	A	H	H	A	H	A	H	A	H	B	A	H	A	A	A	H	H	A	A	B	A	A	H	A	B	A	B	A	B	A	A	A	B	A	A
chr3_66276384	3	81.7		B	A	A	A	H	A	A	B	A	A	A	A	H	H	A	H	A	H	A	H	B	A	H	A	A	A	H	H	A	A	B	A	A	H	A	B	A	B	A	B	A	A	A	B	A	A
chr3_65692245	3	82.4		B	A	A	A	H	A	A	B	A	A	A	A	H	H	A	H	A	H	A	H	B	A	H	A	A	A	H	H	A	-	B	A	A	H	A	B	-	B	A	B	A	A	A	B	A	A
chr3_64640003	3	83.42		B	A	A	-	H	A	A	B	A	A	A	A	H	H	A	H	A	H	A	H	B	A	H	A	A	A	H	H	A	H	B	A	A	H	A	B	H	B	A	B	A	A	A	B	A	A
chr3_65614117	3	83.42		B	A	A	B	H	-	A	B	A	A	A	A	H	H	A	H	A	H	A	H	B	A	H	A	A	A	H	H	A	H	B	A	A	H	A	B	H	B	A	B	A	A	A	B	A	A
chr3_64415934	3	83.93		B	A	A	B	H	H	A	B	A	A	A	A	H	H	A	H	A	H	A	H	B	A	H	A	A	A	H	H	A	H	B	A	A	H	A	B	H	B	A	B	A	A	A	B	A	A
chr3_64062752	3	85		B	A	A	B	H	H	A	B	A	A	A	A	H	H	A	H	A	H	A	H	B	A	H	A	A	A	H	H	A	H	B	A	A	H	A	B	H	B	A	B	A	A	A	B	A	H
chr3_64109256	3	85		B	A	A	B	H	H	A	B	A	H	A	A	H	H	A	H	A	H	A	H	B	A	H	A	A	A	H	H	A	H	B	A	A	H	A	B	H	B	A	B	A	A	A	B	A	H
chr3_63911365	3	85.26		B	A	A	B	H	H	A	B	A	H	A	A	H	H	A	H	A	H	A	H	B	A	H	A	A	A	H	H	A	H	B	A	A	H	A	B	H	B	A	B	A	A	A	B	A	H
chr3_63760063	3	85.77		B	A	A	B	H	H	A	B	A	H	A	A	H	H	A	H	A	H	A	H	B	A	H	A	A	A	H	H	A	H	B	A	A	H	A	B	H	B	A	B	A	-	A	B	A	H
chr3_62379882	3	86.59		B	A	A	B	H	H	A	B	A	H	A	A	H	H	A	H	A	H	A	H	B	A	H	A	A	A	H	H	A	H	B	A	A	H	A	B	H	B	A	B	A	H	A	B	A	H
chr3_62779468	3	86.59		B	A	A	B	H	H	A	B	A	H	A	A	H	H	A	H	A	H	A	H	B	A	H	A	A	A	H	H	A	H	B	A	A	H	A	B	H	B	A	B	A	H	A	B	A	H
chr3_62357168	3	86.85		B	A	A	B	H	H	A	B	A	H	A	A	H	H	A	H	A	H	A	H	B	A	H	A	A	A	H	H	-	H	B	A	H	H	A	B	H	B	A	B	A	H	A	B	A	H
chr3_58051145	3	87.36		B	A	A	B	H	H	A	B	A	H	A	A	H	H	A	H	A	H	A	H	B	A	H	A	A	A	H	H	H	H	B	A	H	H	A	B	H	B	A	B	A	H	A	B	A	H
chr3_58166436	3	87.36		B	A	H	B	H	H	A	B	A	H	A	A	H	H	A	H	A	H	A	H	B	A	H	A	A	A	H	H	H	H	B	A	H	H	A	B	H	B	A	B	A	H	A	B	A	H
chr3_59644587	3	87.36		B	A	H	B	H	H	A	B	A	H	A	A	H	H	A	H	A	H	A	H	B	A	H	A	A	A	H	H	H	H	B	A	H	H	A	B	H	B	A	B	A	H	A	B	A	H
chr3_60000850	3	87.36		B	A	H	B	H	H	A	B	A	H	A	A	H	H	A	H	A	H	A	H	B	A	H	A	A	A	H	H	H	H	B	A	H	H	A	B	H	B	A	B	A	H	A	B	A	H
chr3_60144402	3	87.36		B	A	H	B	H	H	A	B	A	H	A	A	H	H	A	H	A	H	A	H	B	A	H	A	A	A	H	H	H	H	B	A	H	H	A	B	H	B	A	B	A	H	A	B	A	H
chr3_60427430	3	87.36		B	A	H	B	H	H	A	B	A	H	A	A	H	H	A	H	A	H	A	H	B	A	H	A	A	A	H	H	H	H	B	A	H	H	A	B	H	B	A	B	A	H	A	B	A	H
chr3_60454731	3	87.36		B	A	H	B	H	H	A	B	A	H	A	A	H	H	A	H	A	H	A	H	B	A	H	A	A	A	H	H	H	H	B	A	H	H	A	B	H	B	A	B	A	H	A	B	A	H
chr3_60879486	3	87.36		B	A	H	B	H	H	A	B	A	H	A	A	H	H	A	H	A	H	A	H	B	A	H	A	A	A	H	H	H	H	B	A	H	H	A	B	H	B	A	B	A	H	A	B	A	H
chr3_57685606	3	87.61		B	A	H	B	H	H	A	B	A	H	A	A	H	H	A	H	A	H	A	H	B	A	H	A	A	A	H	H	H	H	B	A	H	H	A	B	H	B	A	B	A	H	A	B	A	H
chr3_59713076	3	87.61		B	A	H	B	H	H	A	B	A	H	A	A	H	H	A	H	A	H	A	H	B	A	H	A	A	A	H	H	H	H	B	A	H	H	A	B	H	B	A	B	A	H	A	B	A	H
chr3_59804834	3	87.61		B	A	H	B	H	H	A	B	A	H	A	A	H	H	A	H	A	H	A	H	B	A	H	A	A	A	H	H	H	H	B	A	H	H	A	B	H	B	A	B	A	H	A	B	A	H
chr3_59941238	3	87.61		B	A	H	B	H	H	A	B	A	H	A	A	H	H	A	H	A	H	A	H	B	A	H	A	A	A	H	H	H	H	B	A	H	H	A	B	H	B	A	B	A	H	A	B	A	H
chr3_60400978	3	87.61		B	A	H	B	H	H	A	B	A	H	A	A	H	H	A	H	A	H	A	H	B	A	H	A	A	A	H	H	H	H	B	A	H	H	A	B	H	B	A	B	A	H	A	B	A	H
chr3_55885970	3	87.87		B	A	H	B	H	H	A	B	A	H	A	A	H	H	A	H	A	H	A	H	B	A	H	A	A	A	H	H	H	H	B	A	H	H	A	B	H	B	A	B	A	H	A	B	A	H
chr3_56311111	3	87.87		B	A	H	B	H	H	A	B	A	H	A	A	H	H	A	H	A	H	A	H	B	A	H	A	A	A	H	H	H	H	B	A	H	H	A	B	H	B	A	B	A	H	A	B	A	H
chr3_48150169	3	88.12		B	A	H	B	H	H	A	B	A	H	A	A	H	H	A	H	A	H	A	H	B	A	H	A	A	A	H	H	H	H	B	A	H	H	A	B	H	B	A	B	A	H	A	B	A	H
chr3_55065147	3	88.38		B	A	H	B	H	H	A	B	A	H	A	A	H	H	A	H	A	H	A	H	B	A	H	A	A	A	H	H	H	H	B	A	H	H	A	B	H	B	A	B	A	H	A	B	A	H
chr3_55818019	3	88.38		B	A	H	B	H	H	A	B	A	H	A	A	H	H	A	H	A	H	A	H	B	A	H	A	A	A	H	H	H	H	B	A	H	H	A	B	H	B	A	B	A	H	A	B	A	H
chr3_49054129	3	88.64		B	A	H	B	H	H	A	B	A	H	A	A	H	H	A	H	A	H	A	H	B	A	H	A	A	A	H	H	H	H	B	A	H	H	A	B	H	B	A	B	A	H	A	B	A	H
chr3_52414998	3	88.64		B	A	H	B	H	H	A	B	A	H	A	A	H	H	A	H	A	H	A	H	B	A	H	A	A	A	H	H	H	H	B	A	H	H	A	B	H	B	A	B	A	H	A	B	A	H
chr3_50122450	3	89.15		B	A	H	B	H	H	A	B	A	H	A	A	H	H	A	H	A	H	A	H	B	A	H	A	A	A	H	H	H	H	B	A	H	H	A	B	H	B	A	B	A	H	A	B	A	H
chr3_46955789	3	89.4		B	A	H	B	H	H	A	B	A	H	A	A	H	H	A	H	A	H	A	H	B	A	H	A	A	A	H	H	H	H	B	A	H	H	A	B	H	B	A	B	A	H	A	B	A	H
chr3_47078030	3	89.4		B	A	H	B	H	H	A	B	A	H	A	A	H	H	A	H	A	H	A	H	B	A	H	A	A	A	H	H	H	H	B	A	H	H	A	B	H	B	A	B	A	H	A	B	A	H
chr3_45848668	3	89.91		B	A	H	B	H	H	A	B	A	H	A	A	H	H	A	H	A	H	A	H	B	A	H	A	A	A	H	H	H	H	B	A	H	H	A	B	H	B	A	B	A	H	A	B	A	H
chr3_46667066	3	89.91		B	A	H	B	H	H	A	B	A	H	A	A	H	H	A	H	A	H	A	H	B	A	H	A	A	A	H	H	H	H	B	A	H	H	A	B	H	B	A	B	A	H	A	B	A	H
chr3_47319416	3	90.68		B	A	H	B	H	H	A	B	A	H	A	A	H	H	A	H	A	H	A	H	B	A	H	A	A	A	H	H	H	H	B	A	H	H	A	B	H	B	A	B	A	H	A	B	A	H
chr3_47389668	3	90.68		B	A	H	B	H	H	A	B	A	H	A	A	H	H	A	H	A	H	A	H	B	A	H	A	A	A	H	H	H	H	B	A	H	H	A	B	H	B	A	B	A	H	A	B	A	H
chr3_43496453	3	91.31		B	A	H	B	H	H	A	B	A	H	A	A	H	H	A	H	A	H	A	H	B	A	H	A	A	A	H	H	H	H	B	A	H	H	A	B	H	B	A	B	A	H	A	B	A	H
chr3_44857661	3	91.31		B	A	H	B	H	H	A	B	A	H	A	A	H	H	A	H	A	H	A	H	B	A	H	A	A	A	H	H	H	H	B	A	H	H	A	B	H	B	A	B	A	H	A	B	A	H
chr3_44857689	3	91.31		B	A	H	B	H	H	A	B	A	H	A	A	H	H	A	H	A	H	A	H	B	A	H	A	A	A	H	H	H	H	B	A	H	H	A	B	H	B	A	B	A	H	A	B	A	H
chr3_37868369	3	91.56		B	A	H	B	H	H	A	B	A	H	A	A	H	H	A	H	A	H	A	H	B	A	H	A	A	A	H	H	H	H	B	A	H	H	A	B	H	B	A	B	A	H	A	B	A	H
chr3_39448220	3	91.56		B	A	H	B	H	H	A	B	A	H	A	A	H	H	A	H	A	H	A	H	B	A	H	A	A	A	H	H	H	H	B	A	H	H	A	B	H	B	A	B	A	H	A	B	A	H
chr3_48175932	3	91.56		B	A	H	B	H	H	A	B	A	H	A	A	H	H	A	H	A	H	A	H	B	A	H	A	A	A	H	H	H	H	B	A	H	H	A	B	H	B	A	B	A	H	A	B	A	H
chr3_53313042	3	91.56		B	A	H	B	H	H	A	B	A	H	A	A	H	H	A	H	A	H	A	H	B	A	H	A	A	A	H	H	H	H	B	A	H	H	A	B	H	B	A	B	A	H	A	B	A	H
chr3_56404118	3	91.56		B	A	H	B	H	H	A	B	A	H	A	A	H	H	A	H	A	H	A	H	B	A	H	A	A	A	H	H	H	H	B	A	H	H	A	B	H	B	A	B	A	H	A	B	A	H
chr3_57040190	3	91.56		B	A	H	B	H	H	A	B	A	H	A	A	H	H	A	H	A	H	A	H	B	A	H	A	A	A	H	H	H	H	B	A	H	H	A	B	H	B	A	B	A	H	A	B	A	H
chr3_34217747	3	91.82		B	A	H	B	H	H	A	B	A	H	A	A	H	H	A	H	A	H	A	H	B	A	H	A	A	A	H	H	H	H	B	A	H	H	A	B	H	B	A	B	A	H	A	B	A	H
chr3_36305297	3	91.82		B	A	H	B	H	H	A	B	A	H	A	A	H	H	A	H	A	H	A	H	B	A	H	A	A	A	H	H	H	H	B	A	H	H	A	B	H	B	A	B	A	H	A	B	A	H
chr3_32361394	3	92.07		B	A	H	B	H	H	A	B	A	H	A	A	H	H	A	H	A	H	A	H	B	A	H	A	A	A	H	H	H	H	B	A	H	H	A	B	H	B	A	B	A	H	A	B	A	H
chr3_27303151	3	92.84		B	A	H	B	H	H	A	B	A	H	A	A	H	H	A	H	H	H	A	H	B	A	H	A	A	A	H	H	H	H	B	A	H	H	A	B	H	B	A	B	A	H	A	B	A	H
chr3_27472365	3	92.84		B	A	H	B	H	H	A	B	A	H	A	A	H	H	A	H	H	H	A	H	B	A	H	A	A	A	H	H	H	H	B	A	H	H	A	B	H	B	A	B	A	H	A	B	A	H
chr3_28101920	3	92.84		B	A	H	B	H	H	A	B	A	H	A	A	H	H	A	H	H	H	A	H	B	A	H	A	A	A	H	H	H	H	B	A	H	H	A	B	H	B	A	B	A	H	A	B	A	H
chr3_28938213	3	92.84		B	A	H	B	H	H	A	B	A	H	A	A	H	H	A	H	H	H	A	H	B	A	H	A	A	A	H	H	H	H	B	A	H	H	A	B	H	B	A	B	A	H	A	B	A	H
chr3_29002543	3	92.84		B	A	H	B	H	H	A	B	A	H	A	A	H	H	A	H	H	H	A	H	B	A	H	A	A	A	H	H	H	H	B	A	H	H	A	B	H	B	A	B	A	H	A	B	A	H
chr3_29077044	3	92.84		B	A	H	B	H	H	A	B	A	H	A	A	H	H	A	H	H	H	A	H	B	A	H	A	A	A	H	H	H	H	B	A	H	H	A	B	H	B	A	B	A	H	A	B	A	H
chr3_31110938	3	92.84		B	A	H	B	H	H	A	B	A	H	A	A	H	H	A	H	H	H	A	H	B	A	H	A	A	A	H	H	H	H	B	A	H	H	A	B	H	B	A	B	A	H	A	B	A	H
chr3_31144049	3	92.84		B	A	H	B	H	H	A	B	A	H	A	A	H	H	A	H	H	H	A	H	B	A	H	A	A	A	H	H	H	H	B	A	H	H	A	B	H	B	A	B	A	H	A	B	A	H
chr3_28879290	3	93.1		B	A	H	B	H	H	A	B	A	H	A	A	H	H	A	H	H	H	A	H	B	A	H	A	A	A	H	H	H	H	B	A	H	H	A	B	H	B	A	B	A	H	A	B	A	H
chr3_28807383	3	93.35		B	A	H	B	H	H	A	B	A	H	A	A	H	H	A	H	H	H	A	H	B	A	H	A	A	A	H	H	H	H	B	A	H	H	A	B	H	B	A	B	A	H	A	B	A	H
chr3_24046637	3	94.8		B	A	H	B	H	H	A	B	A	H	A	A	H	H	A	H	H	H	A	H	B	A	H	A	A	A	H	H	H	H	B	A	H	H	A	B	H	B	A	B	A	H	A	B	A	H
chr3_25071031	3	94.8		B	A	H	B	H	H	A	B	A	H	A	A	H	H	A	H	H	H	A	H	B	A	H	A	A	A	H	H	H	H	B	A	H	H	A	B	H	B	A	B	A	H	A	B	A	H
chr3_18487072	3	95.31		B	A	H	B	H	H	A	B	A	H	A	A	H	H	A	H	H	H	A	H	B	A	H	A	A	A	H	H	H	H	B	A	H	H	A	B	H	B	A	B	A	H	A	B	A	H
chr3_18641875	3	95.31		B	A	H	B	H	H	A	B	A	H	A	A	H	H	A	H	H	H	A	H	B	A	H	A	A	A	H	H	H	H	B	A	H	H	A	B	H	B	A	B	A	H	A	B	A	H
chr3_18732395	3	95.31		B	A	H	B	H	H	A	B	A	H	A	A	H	H	A	H	H	H	A	H	B	A	H	A	A	A	H	H	H	H	B	A	H	H	A	B	H	B	A	B	A	H	A	B	A	H
chr3_19727866	3	95.56		B	A	H	B	H	H	A	B	A	H	A	A	H	H	A	H	H	H	A	H	B	A	H	A	A	A	H	H	H	H	B	A	H	H	A	B	H	B	A	B	A	H	A	B	A	H
chr3_19747405	3	95.56		B	A	H	B	H	H	A	B	A	H	A	A	H	H	A	H	H	H	A	H	B	A	H	A	A	A	H	H	H	H	B	A	H	H	A	B	H	B	A	B	A	H	A	B	A	H
chr3_20002206	3	95.56		B	A	H	B	H	H	A	B	A	H	A	A	H	H	A	H	H	H	A	H	B	A	H	A	A	A	H	H	H	H	B	A	H	H	A	B	H	B	A	B	A	H	A	B	A	H
chr3_18418851	3	95.82		B	A	H	B	H	H	A	B	A	H	A	A	H	H	A	H	H	H	A	H	B	A	H	A	A	A	H	H	H	H	B	A	H	H	A	B	H	B	A	B	A	H	A	B	A	H
chr3_18434211	3	95.82		B	A	H	B	H	H	A	B	A	H	A	A	H	H	A	H	H	H	A	H	B	A	H	A	A	A	H	H	H	H	B	A	H	H	A	B	H	B	A	B	A	H	A	B	A	H
chr3_18435192	3	95.82		B	A	H	B	H	H	A	B	A	H	A	A	H	H	A	H	H	H	A	H	B	A	H	A	A	A	H	H	H	H	B	A	H	H	A	B	H	B	A	B	A	H	A	B	A	H
chr3_18474898	3	95.82		B	A	H	B	H	H	A	B	A	H	A	A	H	H	A	H	H	H	A	H	B	A	H	A	A	A	H	H	H	H	B	A	H	H	A	B	H	B	A	B	A	H	A	B	A	H
chr3_18483876	3	95.82		B	A	H	B	H	H	A	B	A	H	A	A	H	H	A	H	H	H	A	H	B	A	H	A	A	A	H	H	H	H	B	A	H	H	A	B	H	B	A	B	A	H	A	B	A	H
chr3_20639863	3	95.82		B	A	H	B	H	H	A	B	A	H	A	A	H	H	A	H	H	H	A	H	B	A	H	A	A	A	H	H	H	H	B	A	H	H	A	B	H	B	A	B	A	H	A	B	A	H
chr3_21019940	3	95.82		B	A	H	B	H	H	A	B	A	H	A	A	H	H	A	H	H	H	A	H	B	A	H	A	A	A	H	H	H	H	B	A	H	H	A	B	H	B	A	B	A	H	A	B	A	H
chr3_21963202	3	95.82		B	A	H	B	H	H	A	B	A	H	A	A	H	H	A	H	H	H	A	H	B	A	H	A	A	A	H	H	H	H	B	A	H	H	A	B	H	B	A	B	A	H	A	B	A	H
chr3_23318827	3	95.82		B	A	H	B	H	H	A	B	A	H	A	A	H	H	A	H	H	H	A	H	B	A	H	A	A	A	H	H	H	H	B	A	H	H	A	B	H	B	A	B	A	H	A	B	A	H
chr3_18420164	3	96.07		B	A	H	B	H	H	A	B	A	H	A	A	H	H	A	H	H	H	A	H	B	A	H	A	A	A	H	H	H	H	B	A	H	H	A	B	H	B	A	B	A	H	A	B	A	H
chr3_18420465	3	96.07		B	A	H	B	H	H	A	B	A	H	A	A	H	H	A	H	H	H	A	H	B	A	H	A	A	A	H	H	H	H	B	A	H	H	A	B	H	B	A	B	A	H	A	B	A	H
chr3_18483860	3	96.07		B	A	H	B	H	H	A	B	A	H	A	A	H	H	A	H	H	H	A	H	B	A	H	A	A	A	H	H	H	H	B	A	H	H	A	B	H	B	A	B	A	H	A	B	A	H
chr3_18262317	3	96.84		B	A	H	B	H	H	A	B	A	H	A	A	H	H	A	H	H	H	A	H	B	A	H	A	A	A	H	H	H	H	B	A	H	H	A	B	H	B	A	B	A	H	A	B	A	H
chr3_18262866	3	96.84		B	A	H	B	H	H	A	B	A	H	A	A	H	H	A	H	H	H	A	H	B	A	H	A	A	A	H	H	H	H	B	A	H	H	A	B	H	B	A	B	A	H	A	B	A	H
chr3_18286635	3	96.84		B	A	H	B	H	H	A	B	A	H	A	A	H	H	A	H	H	H	A	H	B	A	H	A	A	A	H	H	H	H	B	A	H	H	A	B	H	B	A	B	A	H	A	B	A	H
chr3_18259541	3	97.1		B	A	H	B	H	H	A	B	A	H	A	A	H	H	A	H	H	H	A	H	B	A	H	A	A	A	H	H	H	H	B	A	H	H	A	B	H	B	A	B	A	H	A	B	A	H
chr3_18295130	3	97.1		B	A	H	B	H	H	A	B	A	H	A	A	H	H	A	H	H	H	A	H	B	A	H	A	A	A	H	H	H	H	B	A	H	H	A	B	H	B	A	B	A	H	A	B	A	H
chr3_18326638	3	97.35		B	A	H	B	H	H	A	B	A	H	A	A	H	H	A	H	H	H	A	H	B	A	H	A	A	A	H	H	H	H	B	A	H	H	A	B	H	B	A	B	A	H	A	B	A	H
chr3_18347932	3	97.35		B	A	H	B	H	H	A	B	A	H	A	A	H	H	A	H	H	H	A	H	B	A	H	A	A	A	H	H	H	H	B	A	H	H	A	B	H	B	A	B	A	H	A	B	A	H
chr3_18380768	3	97.35		B	A	H	B	H	H	A	B	A	H	A	A	H	H	A	H	H	H	A	H	B	A	H	A	A	A	H	H	H	H	B	A	H	H	A	B	H	B	A	B	A	H	A	B	A	H
chr3_18381115	3	97.35		B	A	H	B	H	H	A	B	A	H	A	A	H	H	A	H	H	H	A	H	B	A	H	A	A	A	H	H	H	H	B	A	H	H	A	B	H	B	A	B	A	H	A	B	A	H
chr3_18381125	3	97.35		B	A	H	B	H	H	A	B	A	H	A	A	H	H	A	H	H	H	A	H	B	A	H	A	A	A	H	H	H	H	B	A	H	H	A	B	H	B	A	B	A	H	A	B	A	H
chr3_18404075	3	97.35		B	A	H	B	H	H	A	B	A	H	A	A	H	H	A	H	H	H	A	H	B	A	H	A	A	A	H	H	H	H	B	A	H	H	A	B	H	B	A	B	A	H	A	B	A	H
chr3_18405763	3	97.35		B	A	H	B	H	H	A	B	A	H	A	A	H	H	A	H	H	H	A	H	B	A	H	A	A	A	H	H	H	H	B	A	H	H	A	B	H	B	A	B	A	H	A	B	A	H
chr3_18407397	3	97.35		B	A	H	B	H	H	A	B	A	H	A	A	H	H	A	H	H	H	A	H	B	A	H	A	A	A	H	H	H	H	B	A	H	H	A	B	H	B	A	B	A	H	A	B	A	H
chr3_18233046	3	97.61		B	A	H	B	H	H	A	B	A	H	A	A	H	H	A	H	H	H	A	H	B	A	H	A	A	A	H	H	H	H	B	A	H	H	A	B	H	B	A	B	A	H	A	B	A	H
chr3_18252555	3	97.61		B	A	H	B	H	H	A	B	A	H	A	A	H	H	A	H	H	H	A	H	B	A	H	A	A	A	H	H	H	H	B	A	H	H	A	B	H	B	A	B	A	H	A	B	A	H
chr3_18231591	3	97.87		B	A	H	B	H	H	A	B	A	H	A	A	H	H	A	H	H	H	A	H	B	A	H	A	A	A	H	H	H	H	B	A	H	H	A	B	H	B	A	B	A	H	A	B	A	H
chr3_18226866	3	98.13		B	A	H	B	H	H	A	B	A	H	A	A	H	H	A	H	H	H	A	H	B	A	H	A	A	A	H	H	H	H	B	A	H	H	A	B	H	B	A	B	A	H	A	B	A	H
chr3_18230293	3	98.13		B	A	H	B	H	H	A	B	A	H	A	A	H	H	A	H	H	H	A	H	B	A	H	A	A	A	H	H	H	H	B	A	H	H	A	B	H	B	A	B	A	H	A	B	A	H
chr3_18230465	3	98.13		B	A	H	B	H	H	A	B	A	H	A	A	H	H	A	H	H	H	A	H	B	A	H	A	A	A	H	H	H	H	B	A	H	H	A	B	H	B	A	B	A	H	A	B	A	H
chr3_18232909	3	98.13		B	A	H	B	H	H	A	B	A	H	A	A	H	H	A	H	H	H	A	H	B	A	H	A	A	A	H	H	H	H	B	A	H	H	A	B	H	B	A	B	A	H	A	B	A	H
chr3_18204801	3	98.39		B	A	H	B	H	H	A	B	A	H	A	A	H	H	A	H	H	H	A	H	B	A	H	A	A	A	H	H	H	H	B	A	H	H	A	B	H	B	A	B	A	H	A	B	A	H
chr3_18211765	3	98.39		B	A	H	B	H	H	A	B	A	H	A	A	H	H	A	H	H	H	A	H	B	A	H	A	A	A	H	H	H	H	B	A	H	H	A	B	H	B	A	B	A	H	A	B	A	H
chr3_18219598	3	98.39		B	A	H	B	H	H	A	B	A	H	A	A	H	H	A	H	H	H	A	H	B	A	H	A	A	A	H	H	H	H	B	A	H	H	A	B	H	B	A	B	A	H	A	B	A	H
chr3_18198688	3	98.64		B	A	H	B	H	H	A	B	A	H	A	A	H	H	A	H	H	H	A	H	B	A	H	A	A	A	H	H	H	H	B	A	H	H	A	B	H	B	A	B	A	H	A	B	A	H
chr3_18199910	3	98.64		B	A	H	B	H	H	A	B	A	H	A	A	H	H	A	H	H	H	A	H	B	A	H	A	A	A	H	H	H	H	B	A	H	H	A	B	H	B	A	B	A	H	A	B	A	H
chr3_18176171	3	99.16		B	A	H	B	H	H	A	B	A	H	A	A	H	H	A	H	H	H	A	H	B	A	H	A	A	A	H	H	H	H	B	A	H	H	A	B	H	B	A	B	A	H	A	B	A	H
chr3_18179072	3	99.16		B	A	H	B	H	H	A	B	A	H	A	A	H	H	A	H	H	H	A	H	B	A	H	A	A	A	H	H	H	H	B	A	H	H	A	B	H	B	A	B	A	H	A	B	A	H
chr3_18200596	3	99.16		B	A	H	B	H	H	A	B	A	H	A	A	H	H	A	H	H	H	A	-	B	A	H	A	A	A	H	H	H	H	B	A	H	H	A	B	H	B	A	B	A	H	A	B	A	H
chr3_18175917	3	99.41		B	A	H	B	H	H	A	B	A	H	A	A	H	H	A	H	H	H	A	A	B	A	H	A	A	A	H	H	H	H	B	A	H	H	A	B	H	B	A	B	A	H	A	B	A	H
chr3_18162391	3	99.92		B	A	H	B	H	H	A	B	A	H	A	A	H	H	A	H	H	H	A	A	B	A	H	A	A	A	H	H	H	H	B	A	H	H	A	B	H	B	A	B	A	H	A	B	A	H
chr3_18161996	3	100.95		B	A	H	B	-	H	A	B	A	H	A	A	H	H	A	H	H	H	A	A	B	A	H	A	A	A	H	H	H	H	B	A	H	H	A	B	H	B	A	B	A	H	A	B	A	H
chr3_18141167	3	101.2		B	A	H	B	A	H	A	B	A	H	A	A	H	H	A	H	H	H	A	A	B	A	H	A	A	A	H	H	H	H	B	A	H	H	A	B	H	B	A	B	A	H	A	B	A	-
chr3_18140914	3	101.46		B	A	H	B	A	H	A	B	A	H	A	A	H	H	A	H	H	H	A	A	B	A	H	A	A	A	H	H	H	H	B	A	H	H	A	B	H	B	A	B	A	H	A	B	A	A
chr3_18130147	3	102.02		B	A	H	B	A	H	A	B	A	-	A	A	H	A	A	H	H	H	A	A	B	A	H	A	A	A	H	-	H	H	B	A	-	H	A	B	H	B	A	B	A	H	A	B	A	A
chr3_14564046	3	102.84		B	A	H	B	A	-	A	B	A	A	A	A	H	A	A	H	H	H	A	A	B	A	H	A	A	A	H	A	H	-	B	A	A	H	A	B	H	B	A	B	A	A	A	B	A	A
chr3_14564037	3	103.09		B	A	H	B	A	A	A	B	A	A	A	A	H	A	A	H	H	H	A	A	B	A	H	A	A	A	H	A	H	A	B	A	A	H	A	B	H	B	A	B	A	A	A	B	A	A
chr3_14564032	3	103.36		B	A	A	B	A	A	A	B	A	A	A	A	H	A	A	H	H	H	A	A	B	A	H	A	A	A	H	A	H	A	B	A	A	H	A	B	H	B	A	B	A	A	A	B	A	A
chr3_8456066	3	103.87		B	A	A	B	A	A	A	B	A	A	A	A	H	A	A	H	H	H	A	A	B	A	H	A	A	A	H	A	H	A	B	A	A	H	A	B	H	B	A	B	A	A	A	B	A	A
chr3_8646759	3	103.87		B	A	A	B	A	A	A	B	A	A	A	A	H	A	A	H	H	H	A	A	B	A	A	A	A	A	H	A	H	A	B	A	A	H	A	B	H	B	A	B	A	A	A	B	A	A
chr3_8267760	3	104.52		B	A	A	B	A	A	A	B	A	A	A	A	H	A	A	H	H	H	A	A	B	A	A	A	A	A	H	A	H	A	B	A	A	H	A	B	H	B	A	B	A	A	A	B	A	A
chr3_8264390	3	104.85		B	A	A	B	A	A	A	B	A	A	A	A	H	A	A	H	H	H	A	A	B	A	A	A	A	A	H	A	H	A	B	A	A	H	A	B	H	B	A	B	-	A	A	B	A	A
chr3_8234335	3	105.4		B	A	A	-	A	A	A	B	A	A	A	A	H	A	A	H	H	H	A	A	B	A	A	A	A	A	H	A	H	A	B	A	A	H	A	B	H	B	A	-	H	A	A	B	A	A
chr3_7937616	3	105.95		B	A	A	A	A	A	A	B	A	A	A	A	H	A	A	H	H	H	A	A	B	A	A	A	A	A	H	A	H	A	B	A	A	H	A	B	H	B	A	A	H	A	A	B	A	A
chr3_7937360	3	106.46		B	A	A	A	A	A	A	B	A	A	A	A	H	A	A	H	H	H	A	A	B	A	A	A	A	A	H	A	H	A	B	A	A	H	A	B	H	B	A	A	H	A	A	B	A	A
chr3_7935868	3	106.79		B	A	A	A	A	A	A	B	A	A	A	A	H	A	A	H	H	H	A	A	B	A	A	A	A	A	H	A	H	A	B	A	A	H	A	B	H	A	A	A	H	A	A	B	A	A
chr3_7900517	3	107.62		B	A	A	A	A	A	A	B	A	A	A	A	H	A	A	H	H	H	-	A	B	A	A	-	A	A	H	A	H	A	B	A	A	H	A	B	H	A	A	A	H	A	A	B	A	A
chr3_7901946	3	107.62		B	A	A	A	A	A	A	B	A	A	A	A	H	A	A	H	H	-	H	A	B	A	A	H	A	A	H	A	H	A	B	A	A	H	A	B	H	A	A	A	H	A	A	B	A	A
chr3_7925915	3	107.62		B	A	A	A	A	A	A	B	A	A	A	A	H	A	A	H	H	A	H	A	B	A	A	H	A	A	H	A	H	A	B	A	A	H	A	B	H	A	A	A	H	A	A	B	A	A
chr3_7928994	3	107.62		B	A	A	A	A	A	A	B	A	A	A	A	H	A	A	H	H	A	H	A	B	A	A	H	A	A	H	A	H	A	B	A	A	H	A	B	H	A	A	A	H	A	A	B	A	A
chr3_7900177	3	107.88		B	A	A	A	A	A	A	B	A	A	A	A	H	A	A	H	H	A	H	A	B	A	A	H	A	A	H	A	H	A	B	A	A	H	A	B	H	A	A	A	H	A	A	B	A	A
chr3_7888032	3	108.13		B	A	A	A	A	A	A	B	A	A	A	A	H	A	A	H	H	A	H	A	B	A	A	H	A	A	H	A	H	A	B	A	A	H	A	B	H	A	A	A	H	A	A	B	A	A
chr3_7715584	3	108.64		B	A	A	A	A	A	A	B	A	A	A	A	H	A	A	H	H	A	H	A	B	A	A	H	A	A	H	A	H	A	B	A	A	H	A	B	H	A	A	A	H	A	A	B	A	A
chr3_7722181	3	108.64		B	A	A	A	A	A	A	B	A	A	A	A	H	A	A	H	H	A	H	A	B	A	A	H	A	A	H	A	H	A	B	A	A	H	A	B	H	A	A	A	H	A	A	B	A	A
chr3_7787123	3	108.64		B	A	A	A	A	A	A	B	A	A	A	A	H	A	A	H	H	A	H	A	B	A	A	H	A	A	H	A	H	A	B	A	A	H	A	B	H	A	A	A	H	A	A	B	A	A
chr3_7624389	3	108.9		B	A	A	A	A	A	A	B	A	A	A	A	H	A	A	H	H	A	H	A	B	A	A	H	A	A	H	A	H	A	B	A	A	H	A	B	H	A	A	A	H	A	A	B	A	A
chr3_7465783	3	109.17		B	A	A	A	A	A	A	B	A	A	A	A	H	A	A	H	H	A	H	-	B	A	A	H	A	A	H	A	H	A	B	A	A	H	A	B	H	A	A	A	H	A	A	B	A	A
chr3_7465818	3	109.17		B	A	A	A	A	A	A	B	A	A	A	A	H	A	A	H	H	A	H	H	B	A	A	H	A	A	H	A	H	A	B	A	A	H	A	B	H	A	A	A	H	A	A	B	A	A
chr3_7465650	3	109.43		B	A	A	A	A	A	A	B	A	A	A	A	H	A	A	H	H	A	H	H	B	A	A	H	A	A	H	A	H	A	B	A	A	H	A	B	H	A	A	A	H	A	A	B	A	A
chr3_7464595	3	109.7		B	A	A	A	A	A	A	B	A	A	A	A	H	-	A	H	H	A	H	H	B	A	A	H	A	A	H	A	H	A	B	A	A	H	A	B	H	A	A	A	H	A	A	B	A	A
chr3_7464066	3	109.96		B	A	A	A	A	A	A	B	A	A	A	A	H	H	A	H	H	A	H	H	B	A	A	H	A	A	H	A	H	A	B	A	A	H	A	B	H	A	A	A	H	A	A	B	A	A
chr3_7463988	3	110.28		B	A	A	A	A	A	A	B	A	A	A	A	H	H	A	H	H	A	H	H	B	-	-	H	A	A	H	A	H	A	B	A	A	H	A	B	H	A	A	A	H	A	A	B	A	A
chr3_7457533	3	110.79		B	A	A	A	A	A	A	B	A	A	A	A	H	H	A	H	H	A	H	H	B	H	B	H	A	A	H	A	H	A	B	A	A	H	A	B	H	A	A	A	H	A	A	B	A	A
chr3_7451529	3	111.05		B	A	A	A	A	A	A	B	A	A	A	A	H	H	A	H	H	A	H	H	B	H	B	H	A	A	H	A	H	A	B	A	A	H	A	B	H	A	A	A	H	A	A	B	A	A
chr3_7451164	3	111.3		B	A	A	A	A	A	A	B	A	A	A	A	H	H	A	H	H	A	H	H	B	H	B	H	A	A	H	A	H	A	B	A	A	H	A	B	H	A	A	A	H	A	A	B	A	A
chr3_7449975	3	111.56		B	A	A	A	A	A	A	B	A	A	A	A	H	H	A	H	H	A	H	H	B	H	B	H	A	A	H	A	H	A	B	A	A	H	A	B	H	A	A	A	H	A	A	B	A	A
chr3_7449887	3	111.82		B	A	A	A	A	A	A	B	A	A	A	-	H	H	A	H	H	A	H	H	B	H	B	H	A	A	H	A	H	A	B	A	A	H	A	B	H	A	A	A	H	A	A	B	A	A
chr3_7427637	3	112.07		B	A	A	A	A	A	A	B	A	A	A	H	H	H	A	H	H	A	H	H	B	H	B	H	A	A	H	A	H	A	B	A	A	H	A	B	H	A	A	A	H	A	A	B	A	A
chr3_7369909	3	112.58		B	A	A	A	A	A	A	B	A	A	A	H	H	H	A	H	H	A	H	H	B	H	B	H	A	A	H	A	H	A	B	A	A	H	A	B	H	A	A	A	H	A	A	B	A	A
chr3_7398764	3	112.58		B	A	A	A	A	A	A	B	A	A	A	H	H	H	A	H	H	A	H	H	B	H	B	H	A	A	H	A	H	A	B	A	A	H	A	B	H	A	A	A	H	A	A	-	A	A
chr3_6948365	3	112.84		B	A	A	A	A	A	A	B	A	A	A	H	H	H	A	H	H	A	H	H	B	H	B	H	A	A	H	A	H	A	B	A	A	H	A	B	H	A	A	A	H	A	A	H	A	A
chr3_7225242	3	112.84		B	A	A	A	A	A	A	B	A	A	A	H	H	H	A	H	H	A	H	H	B	H	B	H	A	A	H	A	H	A	B	A	A	H	A	B	H	A	A	A	H	A	A	H	A	A
chr3_6943308	3	113.35		B	A	A	A	A	A	A	B	A	A	A	H	H	H	A	H	H	A	H	H	B	H	B	H	A	A	H	A	H	A	B	A	A	H	A	B	H	A	A	A	H	A	A	H	A	A
chr3_6947640	3	113.35		B	A	A	A	A	A	A	B	A	A	A	H	H	H	A	H	H	-	H	H	B	H	B	H	A	A	H	A	H	A	B	A	A	H	A	B	H	A	A	A	H	A	A	H	A	A
chr3_6942847	3	113.86		B	A	A	A	A	A	A	B	A	A	A	H	H	H	A	H	H	H	H	H	B	H	B	H	A	A	H	A	H	A	B	A	A	H	A	B	-	A	A	A	H	A	A	H	A	A
chr3_6879619	3	114.12		B	A	A	A	A	A	A	B	A	A	A	H	H	H	A	H	H	H	H	H	B	H	B	H	A	A	H	A	H	A	B	A	A	H	A	B	A	A	A	A	H	A	A	H	A	A
chr3_6866993	3	114.45		B	A	A	A	A	A	A	B	A	A	A	H	H	H	A	H	H	-	-	H	B	H	B	H	A	A	H	A	H	A	B	A	A	H	A	B	A	A	A	A	H	A	A	H	A	A
chr3_6875258	3	114.45		B	A	A	A	A	A	A	B	A	A	A	H	H	H	A	H	H	B	A	H	B	H	B	H	A	A	H	A	H	A	B	A	A	H	A	B	A	A	A	A	H	A	A	H	A	A
chr3_6771071	3	115.21		B	A	A	A	A	A	A	B	A	A	A	H	H	H	A	H	H	B	A	H	B	H	B	H	A	A	H	A	H	A	B	A	A	H	A	B	A	A	A	A	H	A	A	H	A	A
chr3_6774264	3	115.21		B	A	A	A	A	A	A	B	A	A	A	H	H	H	A	H	H	B	A	H	B	H	B	H	A	A	H	A	A	A	B	A	A	H	A	B	A	A	A	A	H	A	A	H	A	A
chr3_6769178	3	116.75		B	A	A	A	A	A	A	B	A	A	A	H	H	H	A	H	H	B	A	H	B	B	B	H	A	A	H	A	A	A	B	A	A	H	A	B	A	A	A	A	H	A	A	H	A	A
chr3_6769273	3	116.75		B	A	A	A	A	A	A	B	A	A	A	H	H	H	A	H	H	B	A	H	B	B	B	H	A	A	H	A	A	A	B	A	A	H	A	B	A	A	A	A	H	A	A	H	A	A
chr3_6735470	3	117.07		B	A	A	A	A	A	A	B	A	A	A	H	H	-	A	H	H	B	A	H	B	B	B	H	A	A	H	A	A	A	B	A	A	H	A	B	A	A	A	A	H	A	A	H	A	A
chr3_6760446	3	117.07		B	A	A	A	A	A	A	B	A	A	A	H	H	A	A	H	H	B	A	H	B	B	B	H	A	A	H	A	A	A	B	A	A	H	A	B	A	A	A	A	H	A	A	H	A	A
chr3_6717893	3	117.32		B	A	A	A	A	A	A	B	A	A	A	H	H	A	A	H	H	B	A	H	B	B	B	H	A	A	H	A	A	A	B	A	A	H	A	B	A	A	A	A	H	A	A	H	A	A
chr3_6663078	3	117.83		B	A	-	A	A	A	A	B	A	A	A	H	H	A	A	H	H	B	A	H	B	B	B	H	A	A	H	A	A	A	B	A	-	H	A	B	A	A	A	A	H	A	A	H	A	A
chr3_4902832	3	118.09		B	A	H	A	A	A	A	B	A	A	A	H	H	A	A	H	H	B	A	H	B	B	B	H	A	A	H	A	A	A	B	A	H	H	A	B	A	A	A	A	H	A	A	H	A	A
chr3_6605649	3	118.09		B	A	H	A	A	A	A	B	A	A	A	H	H	A	-	H	H	B	A	-	B	B	B	H	A	A	H	A	A	A	B	A	H	H	A	B	A	A	A	A	H	A	A	H	A	A
chr3_4901090	3	118.63		B	A	H	A	A	A	A	B	A	A	A	H	H	A	B	H	H	B	A	A	B	B	B	H	A	A	H	A	A	A	B	A	H	H	A	B	A	A	A	A	H	A	A	H	A	A
chr3_4901111	3	118.63		B	A	H	A	A	A	A	B	A	A	A	H	H	A	B	H	H	B	A	A	B	B	B	H	A	A	-	A	A	A	B	A	H	H	A	B	A	A	A	A	H	A	A	H	A	A
chr3_4808635	3	119.17		B	A	H	A	A	A	A	B	A	A	A	H	H	A	B	H	H	B	A	A	B	B	B	H	A	A	B	A	A	A	B	A	H	H	A	B	A	A	A	A	H	A	A	H	A	A
chr3_4808622	3	119.71		B	A	H	A	A	A	A	B	A	A	A	H	H	A	B	H	H	B	A	A	B	B	B	H	A	A	B	A	A	A	B	A	H	H	A	B	A	A	A	A	H	A	A	H	A	A
chr3_4808577	3	120.04		B	A	H	A	A	A	A	B	A	A	A	H	H	A	B	H	H	B	A	A	B	B	B	H	A	A	B	A	A	A	B	A	H	H	A	B	A	-	A	A	H	A	A	H	A	A
chr3_4807566	3	121.01		B	A	H	A	A	A	A	B	A	-	A	H	H	A	B	H	H	B	A	A	B	B	B	H	A	A	B	A	A	A	B	A	H	H	A	B	A	B	A	A	H	A	A	H	A	A
chr3_4770534	3	121.33		H	A	H	A	A	A	A	B	A	B	A	H	H	A	B	H	H	B	A	A	B	B	B	H	A	A	B	A	A	A	B	A	H	H	A	B	A	B	A	A	H	A	A	H	A	A
chr3_4733286	3	122.23		H	A	H	A	A	A	A	B	A	B	A	H	H	A	B	H	H	B	A	A	B	B	B	H	A	A	B	A	A	A	B	A	H	H	A	B	A	-	A	A	H	A	A	H	A	A
chr3_4721831	3	122.77		H	A	H	A	A	A	A	B	A	B	A	H	H	A	B	H	H	B	A	A	B	B	B	H	A	A	B	A	A	A	A	A	H	H	A	B	A	H	A	A	H	A	A	H	A	A
chr3_4285210	3	123.03		H	A	H	A	A	A	A	B	A	B	A	H	H	A	B	H	H	B	A	A	B	B	B	H	A	A	B	A	A	A	A	A	H	H	A	B	A	H	A	A	H	A	A	H	A	A
chr3_4249282	3	123.3		H	A	H	A	A	A	A	B	A	B	A	H	H	A	B	H	H	B	A	A	B	B	B	H	A	A	B	A	A	A	A	A	H	H	A	B	A	H	A	A	H	A	A	H	A	A
chr3_4235889	3	124.14		H	A	H	A	A	A	A	B	A	B	A	H	H	A	B	H	H	B	A	A	B	B	-	H	A	A	B	A	A	A	A	A	H	H	A	B	A	H	A	A	H	A	A	H	A	A
chr3_2550992	3	124.65		H	A	H	A	A	A	A	B	A	B	A	H	H	A	B	H	H	B	A	A	B	B	A	H	A	A	B	A	A	A	A	A	H	H	A	B	A	H	A	A	H	A	A	H	A	A
chr3_2609544	3	124.65		H	A	H	A	A	B	A	B	A	B	A	H	H	A	B	H	H	B	A	A	B	B	A	H	A	A	B	A	A	A	A	A	H	H	A	B	A	H	A	A	H	A	A	H	A	A
chr3_2487533	3	124.97		H	A	H	A	A	B	A	B	A	B	A	H	H	A	B	H	H	B	A	A	B	B	A	H	A	A	B	A	A	A	A	A	H	H	A	B	A	H	A	A	H	A	A	H	A	A
chr3_2487439	3	125.48		H	A	H	A	A	B	A	B	A	B	A	H	H	A	B	H	H	B	A	A	B	B	A	H	A	A	B	A	A	A	A	A	H	H	A	B	A	H	A	A	H	A	A	H	A	A
chr3_2486644	3	125.74		H	A	-	A	A	B	A	B	A	B	A	H	H	A	B	H	H	B	A	A	B	B	A	H	A	A	B	A	A	A	A	A	H	H	A	B	A	H	A	A	H	A	A	H	A	A
chr3_2486719	3	125.74		H	A	A	A	A	B	A	B	A	B	A	H	H	A	B	H	H	B	A	A	B	B	A	H	A	A	B	A	A	A	A	A	H	H	A	B	A	H	A	A	H	A	A	H	A	A
chr3_2103890	3	126.01		H	A	A	A	A	B	A	B	A	B	A	H	H	A	B	H	H	B	A	A	B	B	A	H	A	A	B	A	A	A	A	A	H	H	A	B	A	H	A	A	H	A	A	H	A	A
chr3_2006644	3	126.26		H	A	A	A	A	B	A	B	A	B	A	H	H	A	B	H	H	B	A	A	B	-	A	H	A	A	B	A	A	A	A	A	H	H	A	B	A	H	A	A	H	A	A	H	A	A
chr3_1892775	3	126.77		H	A	A	A	A	B	A	B	-	B	A	H	H	A	B	H	H	B	A	A	B	H	A	H	A	A	B	A	A	A	A	A	H	H	A	B	A	H	-	A	H	A	A	H	A	A
chr3_1808426	3	127.29		H	A	A	A	A	B	-	B	H	B	A	H	H	A	B	H	H	B	A	A	B	H	A	H	A	A	B	A	A	A	A	A	H	H	A	B	A	H	H	A	H	A	A	H	A	A
chr3_1794946	3	127.61		H	A	A	H	A	B	H	B	H	B	A	H	H	A	B	H	H	B	A	A	B	H	A	H	A	A	B	A	A	A	A	A	H	H	A	B	A	H	H	A	H	A	A	H	A	A
chr3_1794824	3	128.63		H	A	A	H	A	B	H	B	H	B	A	H	H	A	B	H	H	B	A	A	B	H	A	H	A	A	B	A	A	A	A	A	H	H	A	B	A	H	H	A	H	A	A	H	A	A
chr3_1794911	3	128.63		H	A	A	H	A	B	H	B	H	B	A	H	H	A	B	H	H	B	A	A	B	H	A	H	A	A	B	-	A	A	A	A	H	H	A	B	A	H	H	A	H	A	A	H	A	A
chr3_1786062	3	128.9		H	A	A	H	A	B	H	B	H	B	A	H	H	A	B	H	H	B	A	A	B	H	A	H	A	A	B	H	A	A	A	A	H	H	A	B	A	H	H	A	H	A	A	H	A	A
chr3_1773068	3	129.54		H	A	A	H	A	B	H	B	H	B	A	H	H	A	B	H	H	B	A	A	B	H	A	H	A	A	B	H	A	A	A	A	H	H	A	B	A	H	H	A	H	A	A	H	A	A
chr3_1782643	3	129.54		H	A	A	H	A	B	H	B	H	B	A	H	H	A	B	H	H	B	A	A	B	H	A	H	A	A	B	-	A	A	A	A	H	H	A	B	A	H	H	A	H	A	A	H	A	A
chr3_1771661	3	130.05		H	A	A	H	A	B	H	B	H	B	A	H	H	A	B	H	H	B	A	A	B	H	A	H	A	A	B	B	A	A	A	A	H	H	A	B	A	H	H	A	H	A	A	H	A	A
chr3_1730233	3	130.67		H	A	A	H	A	B	H	B	H	B	A	H	H	A	B	H	H	B	A	A	B	H	A	H	A	A	B	B	A	A	A	A	H	H	A	B	A	H	H	A	H	A	A	H	A	A
chr3_1771601	3	130.67		H	A	A	H	A	B	H	B	H	B	A	H	H	A	B	H	H	-	A	A	B	H	A	H	A	A	B	B	A	A	A	A	H	H	A	B	A	H	H	A	H	A	A	H	A	A
chr3_1730161	3	130.93		H	A	A	H	A	B	H	B	H	B	A	H	H	A	B	H	H	H	A	A	B	H	A	H	A	A	B	B	A	A	A	A	H	H	A	B	A	H	H	A	H	A	A	H	A	A
chr3_1710584	3	131.7		H	A	A	H	A	B	H	B	H	B	A	H	H	A	B	H	H	H	A	A	B	H	A	H	A	A	B	B	A	A	A	A	H	H	A	B	A	H	H	A	H	A	A	H	A	A
chr3_1729185	3	131.7		H	A	A	H	A	B	H	B	H	B	A	H	A	A	B	H	H	H	A	A	B	H	A	H	A	A	B	B	A	A	A	A	H	H	A	B	A	H	H	A	H	A	A	H	A	A
chr3_1708714	3	131.95		H	A	A	H	A	B	H	B	H	B	A	H	A	A	B	H	H	H	A	A	B	H	A	H	A	A	B	B	A	A	A	A	H	H	A	B	A	H	H	A	H	A	A	H	A	A
chr3_1553160	3	132.72		H	A	A	H	A	B	H	B	H	B	A	H	A	A	B	H	H	H	A	A	B	H	A	H	A	A	B	B	A	A	A	A	H	H	A	B	A	H	H	A	H	A	A	H	A	A
chr3_1694302	3	132.72		H	A	A	H	A	B	H	B	H	B	A	H	A	A	B	H	H	H	A	A	B	H	A	H	A	A	B	B	A	A	A	A	H	H	A	B	A	H	H	A	H	A	A	H	A	A
chr3_1553148	3	132.98		H	A	-	H	A	B	H	B	H	B	A	H	A	A	B	-	H	H	A	A	B	H	A	H	A	A	B	B	A	A	A	A	H	H	A	B	A	H	H	A	H	A	A	H	A	A
chr3_1548931	3	134.77		H	A	H	H	A	B	H	B	H	B	A	H	A	A	B	B	H	H	A	A	B	H	A	H	A	A	B	B	A	A	A	A	H	H	A	B	A	H	H	A	H	A	A	H	A	A
chr3_1552434	3	134.77		H	A	H	H	A	B	H	B	H	B	A	H	A	A	B	B	H	H	A	A	B	H	A	H	A	A	B	B	A	A	A	A	H	H	A	B	A	H	H	A	H	A	A	H	A	A
chr3_1476772	3	135.46		H	A	H	H	A	B	H	B	H	B	A	H	A	A	B	B	H	H	A	A	B	H	A	H	A	A	B	B	A	A	A	A	H	H	H	B	A	H	H	A	H	A	A	H	A	A
chr3_1369003	3	135.71		H	A	H	H	A	B	H	B	H	B	A	H	A	A	B	B	H	H	A	A	B	H	A	H	A	A	B	B	A	A	-	A	H	H	H	B	A	H	H	A	H	A	A	H	A	A
chr3_1040829	3	135.98		H	A	H	H	A	B	H	B	H	B	A	H	A	A	B	B	H	H	A	A	B	H	A	H	A	A	B	B	A	-	B	A	H	H	H	B	A	H	H	A	H	A	A	H	A	A
chr3_917655	3	137.59		H	A	H	H	A	B	H	B	H	B	A	H	A	A	B	B	H	H	A	A	B	H	A	H	A	A	B	B	A	B	B	B	H	H	H	B	A	H	H	A	H	A	A	H	A	A
chr3_578974	3	138.29		H	-	H	H	A	B	H	B	H	B	A	H	A	A	B	B	H	H	A	A	B	H	A	H	A	A	B	B	A	B	B	B	H	H	H	B	A	H	H	A	H	A	A	H	A	-
chr3_630441	3	138.29		H	H	H	H	A	B	H	B	H	B	A	H	A	A	B	B	H	H	A	A	B	H	A	H	A	A	B	B	A	B	B	B	H	H	H	B	A	H	H	A	H	A	A	H	A	H
chr3_578055	3	139.13		H	H	H	H	A	-	H	B	H	B	A	H	A	A	B	B	H	H	-	A	B	H	A	H	A	A	B	B	A	B	B	B	H	H	H	B	A	H	H	A	H	A	-	H	A	H
chr3_369969	3	139.83		H	H	H	H	A	H	H	B	H	B	A	H	A	A	B	B	H	H	B	A	B	H	A	H	A	A	B	B	-	B	B	B	H	H	H	B	A	H	H	A	H	A	B	H	A	H
chr3_370173	3	139.83		H	H	H	H	A	H	H	B	H	B	A	H	A	A	B	B	H	H	B	A	B	H	A	H	A	A	B	B	H	B	B	B	H	H	H	B	A	H	H	A	H	A	B	H	A	H
chr3_369967	3	140.09		H	H	H	H	A	H	H	B	H	B	A	H	A	A	B	B	H	H	B	A	B	H	A	H	A	A	B	B	H	B	B	B	H	H	H	B	A	H	H	A	H	A	B	H	A	H
chr3_370022	3	140.09		H	H	H	H	A	H	H	B	H	B	A	H	A	A	B	B	H	H	B	A	B	H	A	H	A	A	B	B	H	B	B	B	H	H	H	B	A	H	H	A	H	A	B	H	A	H
chr3_369866	3	141.22		H	H	H	H	A	H	H	B	H	B	A	H	A	A	B	B	H	H	B	A	B	H	A	H	A	A	B	B	H	B	B	B	H	H	H	B	A	H	H	-	H	A	B	H	A	H
chr3_369876	3	141.22		H	H	H	H	A	H	H	B	H	B	A	H	A	A	B	B	H	B	B	A	B	H	A	H	A	A	B	B	H	B	B	B	H	H	H	B	A	H	H	H	H	A	B	H	A	H
chr3_369855	3	141.48		H	H	H	H	A	H	H	B	H	B	A	H	A	A	B	B	H	B	B	A	B	H	A	H	A	A	B	B	H	B	B	B	H	H	H	B	A	H	H	H	H	A	B	H	A	H
chr3_369856	3	141.48		H	H	H	H	A	H	H	B	H	B	A	H	A	A	B	B	H	B	B	A	B	H	A	H	A	A	B	B	H	B	B	B	H	H	H	B	A	H	H	H	H	A	B	H	A	H
chr3_369103	3	150.74		H	H	H	H	A	H	H	B	H	B	H	H	B	A	B	H	H	H	H	A	B	B	A	H	A	A	B	H	H	B	B	B	H	H	H	B	A	H	H	H	H	A	B	H	A	A
chr4_84772911	4	0		-	B	B	H	-	B	B	-	B	H	A	A	B	A	H	-	A	B	H	-	B	-	A	-	A	A	H	H	B	H	H	A	B	B	H	-	-	B	A	A	-	A	A	B	A	B
chr4_84121035	4	7.36		B	B	B	-	B	B	B	B	B	H	-	A	B	A	B	B	A	B	H	B	B	A	A	B	A	A	H	H	B	H	H	B	B	B	-	B	H	B	A	-	-	A	A	B	A	B
chr4_82881302	4	7.96		-	-	B	A	B	B	B	B	B	H	H	A	-	-	B	B	A	B	-	B	B	A	A	B	A	H	-	H	B	-	H	B	B	B	A	B	-	B	A	A	B	A	A	B	H	B
chr4_82674714	4	10.89		H	A	B	A	B	B	B	H	B	H	H	A	A	H	B	B	A	-	A	B	B	A	A	B	A	H	B	H	B	A	H	B	B	B	A	B	H	B	A	A	B	A	A	B	H	B
chr4_82567567	4	11.64		H	A	B	A	B	B	B	H	B	H	H	A	A	H	H	B	A	H	A	B	B	A	A	B	A	H	B	H	B	A	H	H	B	B	A	B	H	B	A	A	B	A	A	B	H	B
chr4_82567566	4	12.87		H	A	B	A	B	B	B	H	B	H	H	A	A	H	H	B	A	H	A	B	B	A	A	B	A	H	B	H	B	A	H	H	B	B	B	B	H	B	A	A	B	A	A	B	H	B
chr4_82567498	4	13.26		-	A	B	A	B	B	B	H	B	H	H	A	A	H	H	B	A	H	A	B	B	A	A	B	A	H	B	H	B	A	H	H	B	B	B	B	H	B	A	A	B	A	A	B	H	B
chr4_82565612	4	15.28		A	A	B	A	B	B	B	H	B	H	H	A	A	H	H	B	A	H	A	B	B	A	A	-	A	H	B	H	B	A	H	H	B	B	B	B	H	B	A	A	B	A	A	-	H	B
chr4_82565192	4	15.93		A	A	B	B	B	B	B	H	B	H	H	A	A	H	H	H	A	H	A	B	B	A	A	A	A	H	B	H	B	A	H	H	B	B	B	B	H	B	A	A	B	B	A	A	H	B
chr4_82564769	4	16.96		A	A	B	B	B	B	B	H	B	H	H	A	A	H	H	H	A	H	A	B	B	A	A	A	A	H	B	H	B	A	H	B	B	B	B	B	H	B	-	A	B	B	A	A	H	B
chr4_82074062	4	17.33		A	A	B	B	B	B	B	H	B	H	H	A	A	H	H	H	A	H	A	B	B	A	A	A	A	H	B	H	B	A	H	B	B	B	B	B	H	B	H	A	B	B	A	A	H	B
chr4_82323817	4	17.33		A	A	B	B	B	B	B	H	B	H	H	A	A	H	H	H	A	H	A	B	B	A	A	A	A	H	B	H	B	A	H	B	B	B	B	B	H	B	H	A	B	B	A	A	H	B
chr4_82069694	4	18.56		A	A	B	B	B	B	B	H	B	H	H	A	A	H	H	H	A	H	A	B	B	A	A	A	A	H	B	H	B	A	H	B	B	B	B	B	H	B	H	A	B	B	A	A	H	B
chr4_81798841	4	18.85		A	A	B	B	B	B	B	H	B	H	H	A	A	H	H	H	A	H	A	B	B	A	A	A	A	H	B	H	H	A	H	B	B	B	B	B	H	B	H	A	B	B	A	A	H	B
chr4_81603712	4	20.73		A	A	B	B	B	B	B	H	B	H	H	A	A	H	H	H	A	H	A	B	B	A	A	A	A	H	B	H	H	A	H	B	B	B	B	B	H	B	H	A	B	B	A	A	H	B
chr4_81798752	4	20.73		A	A	B	B	B	B	B	H	B	H	H	A	A	H	H	H	A	H	A	B	B	A	A	A	A	H	B	H	H	A	H	B	B	B	B	B	H	B	H	A	B	B	A	A	H	B
chr4_81058779	4	21.61		A	A	B	B	B	B	B	H	B	H	H	A	A	H	H	H	A	H	A	B	B	A	A	A	A	H	B	H	H	A	H	B	B	B	B	B	H	-	H	A	B	B	A	A	H	B
chr4_80982643	4	22.19		A	A	B	B	-	B	B	H	B	H	H	A	A	H	H	H	A	H	A	B	B	A	A	A	A	H	B	H	H	A	H	B	B	B	B	B	H	H	H	A	B	B	A	A	H	B
chr4_80761954	4	22.49		A	A	B	B	-	B	B	H	B	H	H	A	A	H	H	H	A	H	A	B	B	A	A	A	A	H	B	H	H	A	H	B	B	B	B	B	H	H	H	A	B	B	A	A	H	B
chr4_80750139	4	22.79		A	A	B	B	-	B	B	H	B	H	H	A	H	H	H	H	A	H	A	B	B	A	A	A	A	H	B	H	H	A	H	B	B	B	B	B	H	H	H	A	B	B	A	A	H	B
chr4_80586156	4	24.61		A	A	B	B	-	B	B	H	B	H	H	A	H	H	H	H	A	H	A	-	B	A	A	A	H	H	B	H	H	A	H	B	B	B	B	B	H	H	H	A	B	B	A	A	H	B
chr4_80737513	4	24.61		A	A	B	B	-	B	B	H	B	H	H	A	H	H	H	H	A	H	A	H	B	A	A	A	H	H	B	H	H	A	H	B	B	B	B	B	H	H	H	A	B	B	A	A	H	B
chr4_80224935	4	26.42		A	A	B	B	-	B	B	H	B	H	H	A	H	H	H	H	A	H	A	H	B	A	A	A	H	H	B	H	H	A	H	B	B	B	B	B	H	H	H	A	-	B	A	A	H	B
chr4_80272661	4	26.42		A	A	B	B	-	B	B	H	B	H	H	A	H	H	H	H	A	H	A	H	B	A	A	A	H	H	B	H	H	A	H	B	B	B	B	B	H	H	H	A	H	B	A	A	H	B
chr4_80212818	4	27.71		A	A	B	B	-	B	B	H	B	H	H	A	H	H	H	H	A	H	A	H	B	A	A	A	H	H	B	H	H	A	H	B	B	B	B	B	H	H	H	A	H	B	A	A	H	B
chr4_80212857	4	27.71		A	A	B	B	B	B	B	H	B	H	H	A	H	H	H	H	A	H	A	H	B	A	A	A	H	H	B	H	H	A	H	B	B	B	B	B	H	H	H	A	H	B	A	A	H	B
chr4_80176252	4	28.3		A	A	B	B	B	B	B	H	B	H	H	A	H	H	H	H	A	H	A	H	B	A	A	A	H	H	B	H	H	A	H	B	B	B	B	B	H	H	H	A	H	B	A	A	H	B
chr4_80176299	4	28.3		A	A	B	B	B	B	B	H	B	H	H	A	H	H	H	H	A	H	A	H	B	A	A	A	H	H	B	H	H	A	H	B	B	B	B	B	H	H	H	A	H	B	A	A	H	B
chr4_80176150	4	28.59		A	A	-	B	B	B	B	H	B	H	H	A	H	H	H	H	A	H	A	H	B	A	A	A	H	H	B	H	H	A	H	B	B	B	B	B	H	H	H	A	H	B	A	A	H	B
chr4_80176151	4	28.59		-	A	A	B	B	B	B	H	B	H	H	A	H	H	H	H	A	H	A	H	B	A	A	A	H	H	B	H	H	A	H	B	B	B	B	B	H	H	H	A	H	B	A	A	H	B
chr4_80027443	4	28.88		H	A	A	B	B	B	B	H	B	H	H	A	H	H	H	H	A	H	A	H	B	A	A	A	H	H	B	H	H	A	H	B	B	B	B	B	H	H	H	A	H	B	A	A	H	B
chr4_79997626	4	29.17		H	A	A	B	B	B	B	H	B	H	H	A	H	H	H	H	A	H	A	H	B	A	A	A	H	H	B	H	H	A	H	B	B	B	B	B	H	H	H	A	H	B	A	A	H	B
chr4_79907734	4	29.76		H	A	A	B	B	B	B	H	B	H	H	A	H	H	H	H	A	H	A	H	B	A	A	A	H	H	B	H	H	A	H	B	B	B	B	B	H	H	H	A	H	B	A	A	H	B
chr4_79596631	4	30.05		H	A	A	B	B	B	B	H	B	H	H	A	H	H	H	H	A	H	A	H	B	A	A	A	H	H	B	H	H	A	H	B	B	B	B	B	H	H	H	A	H	B	A	A	H	B
chr4_79350428	4	30.93		H	A	A	B	B	B	B	H	B	H	H	-	H	H	H	H	A	H	A	H	B	A	A	A	H	H	B	H	H	A	B	B	B	B	B	B	H	H	H	A	H	B	A	A	H	B
chr4_79350473	4	30.93		H	A	A	B	B	B	B	H	B	H	H	H	H	H	H	H	A	H	A	H	B	A	A	A	H	H	B	H	H	A	B	B	B	B	B	B	H	H	H	-	H	B	A	A	H	B
chr4_79350422	4	32.09		H	A	A	B	B	B	B	H	B	H	H	H	H	H	H	H	A	H	A	H	B	A	A	A	H	H	B	H	H	A	B	B	B	B	B	B	H	H	H	H	H	B	A	A	H	B
chr4_79350423	4	32.09		H	A	A	B	B	B	B	H	B	H	H	H	H	H	H	H	A	H	A	H	B	A	A	A	H	H	B	H	H	A	B	B	B	B	B	B	H	H	H	H	H	B	A	A	H	B
chr4_79350235	4	33.26		H	A	A	B	B	B	B	H	B	H	H	H	H	H	H	H	A	H	A	H	B	A	A	A	-	H	B	H	H	A	B	B	B	B	B	B	H	H	H	H	H	B	A	A	H	B
chr4_79350243	4	33.26		H	A	A	B	B	B	B	H	B	H	H	H	H	H	H	H	A	H	A	H	B	A	A	A	B	H	B	H	H	A	B	B	B	B	B	B	H	H	H	H	H	B	A	A	H	B
chr4_78960571	4	34.43		H	A	A	B	B	B	B	H	B	H	H	H	H	H	H	H	A	H	A	H	B	A	A	A	B	H	B	H	A	A	B	B	B	B	B	B	H	H	H	H	H	B	A	A	H	B
chr4_79346883	4	34.43		H	A	A	B	B	B	B	H	B	H	H	H	H	H	H	H	A	H	A	H	B	A	A	A	B	H	B	H	A	A	B	B	B	B	B	B	H	H	H	H	H	B	A	A	H	B
chr4_78073466	4	35.31		H	A	A	B	B	B	B	H	B	H	H	H	H	H	H	H	A	H	A	H	B	A	A	A	B	H	B	H	A	A	B	B	B	B	B	B	H	H	H	H	H	B	A	A	H	B
chr4_78912742	4	35.31		H	A	A	B	B	-	B	H	B	H	H	H	H	H	H	H	A	H	A	H	B	A	A	A	B	H	B	H	A	A	B	B	B	B	B	B	H	H	H	H	H	B	A	A	H	B
chr4_77969899	4	35.89		H	A	A	B	B	A	B	H	B	H	H	H	H	H	H	H	A	H	A	H	B	A	A	A	B	H	B	H	A	A	B	B	B	B	B	B	H	H	H	H	H	B	A	A	H	B
chr4_76918119	4	36.18		H	A	A	B	B	A	B	H	B	H	H	H	H	H	H	H	A	H	A	H	B	A	A	A	B	H	B	H	A	A	B	B	B	B	B	B	H	H	H	H	H	B	A	A	H	B
chr4_77901233	4	36.18		H	A	A	B	B	A	B	H	B	H	H	H	H	H	H	H	A	H	A	H	B	A	A	A	B	H	B	H	A	A	B	B	B	B	B	B	H	H	H	H	H	B	A	A	H	B
chr4_76917783	4	36.48		H	A	A	B	B	A	B	H	B	H	H	H	H	H	H	H	A	H	A	H	B	A	A	A	B	H	B	H	A	A	B	B	B	B	B	-	H	H	H	H	H	B	A	A	H	B
chr4_76917721	4	36.77		H	A	A	B	B	A	B	H	B	H	H	H	H	H	H	H	A	H	A	H	B	A	A	A	B	H	B	H	A	A	B	B	B	B	B	H	H	H	H	H	H	B	A	A	H	B
chr4_75512249	4	37.06		H	A	A	B	B	A	B	H	B	H	H	H	H	H	H	H	A	H	A	H	B	A	A	A	B	H	B	H	A	A	B	B	B	B	B	H	H	H	H	H	H	B	A	A	H	B
chr4_75536246	4	37.06		H	A	A	B	B	A	B	H	B	H	H	H	H	H	H	H	A	H	A	H	B	A	A	A	B	H	B	H	A	A	B	B	B	B	B	H	H	H	H	H	H	B	A	A	H	B
chr4_76122115	4	37.06		H	A	A	B	B	A	B	H	B	H	H	H	H	H	H	H	-	H	A	H	B	A	A	A	B	H	B	H	A	A	B	B	B	B	B	H	H	H	H	H	H	B	A	A	H	B
chr4_75505361	4	37.35		H	A	A	B	B	A	B	H	B	H	H	H	H	H	H	H	H	H	A	H	B	A	A	A	B	H	B	H	A	A	B	B	B	B	B	H	H	H	H	H	H	B	A	A	H	B
chr4_75502303	4	38.58		H	A	A	B	B	A	B	H	B	H	H	H	H	H	H	H	H	H	A	H	B	A	A	A	B	H	B	H	A	A	B	B	B	B	B	H	H	H	H	H	H	B	A	A	H	B
chr4_75503007	4	38.58		H	A	A	B	B	A	B	H	B	H	H	H	H	H	H	H	H	H	A	H	B	A	A	A	B	H	B	H	A	A	B	B	B	B	B	H	H	H	H	H	H	B	A	A	H	B
chr4_75500920	4	38.87		H	A	A	B	B	A	-	H	B	H	H	H	H	H	H	H	H	H	A	H	B	A	A	A	B	H	B	H	A	A	B	B	B	B	B	H	H	H	H	H	H	B	A	A	H	B
chr4_75498242	4	39.46		H	A	A	B	B	A	H	H	B	H	H	H	H	H	H	H	H	H	A	H	B	A	A	A	B	H	B	H	A	A	B	B	B	B	B	H	H	H	H	H	H	B	A	A	H	B
chr4_75500860	4	39.46		H	A	A	B	B	A	H	H	B	H	-	H	H	H	H	H	H	H	A	H	B	A	A	A	B	H	B	H	A	A	B	B	B	B	B	H	H	H	H	H	H	B	A	A	H	B
chr4_75491403	4	39.75		H	A	A	B	B	A	H	H	B	H	B	H	H	H	H	H	H	H	A	H	B	A	A	A	B	H	B	H	A	A	B	B	B	B	B	H	H	H	H	H	H	B	A	A	H	B
chr4_75491574	4	39.75		H	A	A	B	B	A	H	H	B	H	B	H	H	H	H	H	H	H	A	H	B	A	A	A	B	H	B	H	A	A	B	B	B	B	B	H	H	H	H	H	H	B	A	A	H	B
chr4_75497483	4	39.75		H	A	A	B	B	A	H	H	B	H	B	H	H	H	H	H	H	H	A	H	B	A	A	A	B	H	B	H	A	A	B	B	B	B	B	H	H	H	H	H	H	B	A	A	H	B
chr4_75488413	4	40.68		H	A	A	B	B	A	H	H	B	H	B	H	H	-	H	H	H	H	A	H	B	A	A	A	B	H	B	H	A	A	B	B	B	B	B	H	H	H	H	H	H	B	A	A	H	B
chr4_75474136	4	40.97		H	A	A	B	B	A	H	H	B	H	B	H	H	A	H	H	H	H	A	H	B	A	A	A	B	H	B	H	A	A	B	B	B	B	B	H	H	H	H	H	H	B	A	A	H	B
chr4_75485510	4	40.97		H	A	A	B	B	A	H	H	B	H	B	H	H	A	H	H	H	H	A	H	B	A	A	A	B	H	B	H	A	A	B	B	B	B	B	H	H	H	H	H	H	B	A	A	H	B
chr4_75485518	4	40.97		H	A	A	B	B	A	H	H	B	H	B	H	H	A	H	H	H	-	A	H	B	A	A	A	B	H	B	H	A	A	B	B	B	B	B	H	H	H	H	H	H	B	A	A	H	B
chr4_75487328	4	40.97		H	A	A	B	B	A	H	H	B	H	B	H	-	A	H	H	H	A	A	H	B	A	A	A	B	H	B	H	A	A	B	B	B	B	B	H	H	H	H	H	H	B	A	A	H	B
chr4_75487330	4	40.97		H	A	A	B	B	A	H	H	B	H	B	H	A	A	H	H	H	A	A	H	B	A	A	A	B	H	B	H	A	A	B	B	B	B	B	H	H	H	H	H	H	B	A	A	H	B
chr4_75474108	4	41.62		H	A	A	B	B	A	H	H	B	H	B	H	A	A	H	H	H	A	A	H	B	A	A	A	B	H	B	H	A	A	B	B	B	B	B	H	H	H	H	H	H	B	A	A	H	B
chr4_75445731	4	43.49		H	A	A	B	B	A	H	H	B	H	-	H	A	A	H	H	H	A	A	H	B	A	A	A	B	H	B	H	A	A	B	B	B	B	B	H	H	H	H	H	H	B	A	A	H	B
chr4_75446202	4	44.07		H	A	A	B	B	A	H	H	B	H	H	H	A	A	H	H	H	A	A	-	B	A	A	A	B	H	B	H	A	A	B	B	B	B	B	H	H	H	H	H	H	B	A	A	H	B
chr4_75458956	4	44.07		H	A	A	B	B	A	H	H	B	H	H	H	A	A	H	H	H	A	A	A	B	A	A	A	B	H	B	H	A	A	B	B	B	B	B	H	H	H	H	H	H	B	A	A	H	B
chr4_75445479	4	44.66		H	A	A	B	B	A	H	H	B	H	H	H	A	A	H	H	H	A	A	A	B	A	A	A	B	H	B	H	A	A	B	B	B	B	B	H	H	H	H	H	H	B	A	A	H	B
chr4_75445131	4	44.96		H	A	A	B	B	A	H	H	B	H	H	H	A	A	H	H	H	A	A	A	B	A	A	A	B	H	B	H	A	A	B	B	B	B	B	H	H	H	H	H	H	B	A	A	H	B
chr4_75445152	4	44.96		H	A	A	B	B	A	H	H	B	H	H	H	A	A	H	H	H	A	A	A	B	A	A	A	B	H	B	H	A	A	B	B	B	B	B	H	H	H	H	H	H	B	A	A	H	B
chr4_75445081	4	46.48		H	A	A	B	B	A	H	H	B	H	H	H	A	A	H	H	H	A	A	A	B	A	A	A	B	H	B	H	A	A	B	B	B	B	B	H	H	H	H	H	H	B	A	A	H	B
chr4_75445098	4	46.48		H	A	A	B	B	A	H	H	B	H	H	H	A	A	H	H	H	A	A	A	B	A	A	A	B	H	B	H	A	A	B	B	B	B	B	H	H	H	H	H	H	B	A	A	H	B
chr4_75445061	4	47.07		H	A	A	B	B	A	H	H	B	H	H	H	A	A	H	H	H	A	A	A	B	A	A	A	B	H	B	H	A	A	B	B	B	B	B	H	H	H	H	H	H	B	A	A	H	B
chr4_75418946	4	47.79		H	A	A	B	B	A	H	H	B	H	H	H	A	A	H	H	H	A	A	A	B	A	A	A	B	H	B	H	A	A	B	B	B	B	B	H	H	H	H	H	H	B	A	A	H	B
chr4_75370293	4	48.08		H	A	A	B	B	A	H	H	B	H	H	H	A	A	H	H	H	A	A	A	B	A	A	A	B	H	B	H	A	A	B	B	B	B	B	H	H	H	H	H	H	B	A	A	H	B
chr4_75369825	4	48.51		H	A	A	B	B	A	H	H	B	H	H	H	A	A	H	H	H	A	A	A	B	A	A	A	B	H	B	H	A	A	B	B	B	B	B	H	H	H	H	H	H	B	A	A	H	B
chr4_75312875	4	50.76		H	A	A	B	B	A	H	H	B	H	H	H	A	A	H	H	H	A	A	A	B	A	A	A	B	H	B	H	A	A	B	B	B	B	B	H	H	H	H	H	H	B	A	A	H	B
chr4_75314242	4	50.76		H	A	A	B	B	A	H	H	B	H	H	H	A	A	H	H	H	A	A	A	B	A	A	A	B	H	B	H	A	A	B	B	B	B	B	H	H	H	H	H	H	B	A	A	H	B
chr4_75312863	4	51.98		H	A	A	B	B	A	H	H	B	H	H	H	A	A	H	H	H	A	A	A	B	A	A	A	B	H	B	H	A	A	B	B	B	B	B	H	H	H	H	H	H	B	A	A	H	B
chr4_75314487	4	52.57		H	A	A	B	B	A	H	H	B	H	H	H	A	H	H	H	H	A	A	A	B	A	A	A	B	H	B	H	A	A	B	B	B	B	B	H	H	H	H	H	H	B	A	A	H	B
chr4_75324787	4	52.86		H	A	A	B	B	A	H	H	B	H	H	H	A	H	H	H	H	A	A	A	B	A	A	A	B	H	B	H	A	A	B	B	B	B	B	H	H	H	H	H	H	B	A	A	H	B
chr4_75338868	4	52.86		H	A	A	B	B	A	H	H	B	H	H	H	A	H	H	H	H	A	A	H	B	A	A	A	B	H	B	H	A	A	B	B	B	B	B	H	H	H	H	H	H	B	A	A	H	B
chr4_75314556	4	53.15		H	A	A	B	B	A	H	H	B	H	H	H	A	H	H	H	H	A	A	H	B	A	A	A	B	H	B	H	A	A	B	B	B	B	B	H	H	H	H	H	H	B	A	A	H	B
chr4_75314557	4	53.15		H	A	A	B	B	A	H	H	B	H	H	H	A	H	H	H	H	A	A	H	B	A	A	A	B	H	B	H	A	A	B	B	B	B	B	H	H	H	H	H	H	B	A	A	H	B
chr4_75308003	4	54.38		H	A	A	B	B	A	H	H	B	H	H	H	H	H	H	H	H	A	A	H	B	A	A	A	B	H	B	H	A	A	B	B	B	B	B	H	H	H	H	H	H	B	A	A	H	B
chr4_75307967	4	54.96		H	A	A	B	B	A	H	H	B	H	H	H	H	H	H	H	H	A	A	H	B	A	A	A	B	H	B	H	A	A	B	B	B	B	B	H	H	H	H	H	H	B	A	A	H	B
chr4_75307972	4	54.96		H	A	A	B	B	A	H	H	B	H	H	H	H	H	H	H	H	H	A	H	B	A	A	A	B	H	B	H	A	A	B	B	B	B	B	H	H	H	H	H	H	B	A	A	H	B
chr4_75305377	4	55.55		H	A	A	B	B	A	H	H	B	H	H	H	H	H	H	H	H	H	A	H	B	A	A	A	B	H	B	H	A	A	B	B	B	B	B	H	H	H	H	H	H	B	A	A	H	B
chr4_75305425	4	55.55		H	A	A	B	B	A	H	H	B	H	H	H	H	H	H	H	H	H	A	H	B	A	A	A	B	H	B	H	A	A	B	B	B	B	B	H	H	H	H	H	H	B	A	A	H	B
chr4_75305303	4	56.42		H	A	A	B	B	A	H	H	B	H	H	H	H	H	H	H	H	H	A	H	B	A	A	A	B	H	B	H	A	A	B	B	B	B	B	H	H	H	H	H	H	B	A	A	H	B
chr4_75305127	4	57.01		H	A	A	B	B	A	H	H	B	H	H	H	H	H	H	H	H	H	A	H	B	A	A	A	B	H	B	H	A	A	B	B	B	B	B	H	H	H	H	H	H	B	A	A	H	B
chr4_75299389	4	57.3		H	A	A	B	B	A	H	H	B	H	H	H	H	H	H	H	H	H	A	H	B	A	A	A	B	H	B	H	A	A	B	B	B	B	B	H	H	H	H	H	H	B	A	A	H	B
chr4_75296483	4	57.59		H	A	A	B	B	A	H	H	B	H	H	H	H	H	H	H	H	H	A	H	B	A	A	A	B	H	B	H	A	A	B	B	B	B	B	H	H	H	H	H	H	B	A	A	H	B
chr4_75295512	4	57.88		H	A	A	B	B	A	H	H	B	H	H	H	H	H	H	H	H	H	A	H	B	A	A	A	B	H	B	H	A	A	B	B	B	B	B	H	H	H	H	H	H	B	A	A	H	B
chr4_75058512	4	58.47		H	A	A	B	B	A	H	H	B	H	H	H	H	H	H	H	H	H	A	H	B	A	A	A	B	H	B	H	A	A	B	B	B	B	B	H	H	H	H	H	H	B	A	A	H	B
chr4_75281585	4	58.47		H	A	A	B	B	A	H	H	B	H	H	H	H	H	H	H	H	H	A	H	B	A	A	A	B	H	B	H	A	A	B	B	B	B	B	H	H	H	H	H	H	B	A	A	H	B
chr4_75045578	4	59.05		H	A	A	B	B	A	H	H	B	H	H	H	H	H	H	H	H	H	A	H	B	A	A	-	B	H	B	H	A	A	B	B	B	B	B	H	H	H	H	H	H	B	A	A	H	B
chr4_75045599	4	59.05		H	A	A	B	B	A	H	H	B	H	H	H	H	H	H	H	H	H	A	H	B	A	A	H	B	H	B	H	A	A	B	B	B	B	B	H	H	H	H	H	H	B	A	A	H	B
chr4_75054475	4	59.05		H	A	A	B	B	A	H	H	B	H	H	H	H	H	H	H	H	H	A	H	B	A	A	H	B	H	B	H	A	A	B	B	B	B	B	H	H	H	H	H	H	B	A	A	H	B
chr4_75054510	4	59.05		H	A	A	B	B	A	H	H	B	H	H	H	H	H	H	H	H	H	A	H	B	A	A	H	B	H	B	H	A	A	B	B	B	B	B	H	H	H	H	H	H	B	A	A	H	B
chr4_75036069	4	59.35		H	A	A	B	B	A	H	H	B	H	H	H	H	H	H	H	H	H	A	H	B	A	A	H	B	H	B	H	A	A	B	B	B	B	B	H	H	H	H	H	H	B	A	A	H	B
chr4_75036282	4	59.35		H	A	A	B	B	A	H	H	B	H	H	H	H	H	H	H	H	H	A	H	B	A	A	H	B	H	B	H	A	A	B	B	B	B	H	H	H	H	H	H	H	B	A	A	H	B
chr4_74984265	4	59.93		H	A	A	B	B	A	H	H	B	H	H	H	H	H	H	H	H	H	A	H	B	A	A	H	B	H	B	H	A	A	B	B	B	B	H	H	H	H	H	H	H	B	A	A	H	B
chr4_74984443	4	59.93		H	A	A	B	B	A	H	H	B	H	H	H	H	H	H	H	H	H	A	H	B	A	A	H	H	H	B	H	A	A	B	B	B	B	H	H	H	H	H	H	H	B	A	A	H	B
chr4_75031660	4	59.93		H	A	A	B	B	A	H	H	B	H	H	H	H	H	H	H	H	H	A	H	B	A	A	H	H	H	B	H	A	A	B	B	B	B	H	H	H	H	H	H	H	B	A	A	H	B
chr4_75034923	4	59.93		H	A	A	B	B	A	H	H	B	H	H	H	H	H	H	H	H	H	A	H	B	A	A	H	H	H	B	H	A	A	B	B	B	B	H	H	H	H	H	H	H	B	A	A	H	B
chr4_75035036	4	59.93		H	A	A	B	B	A	H	H	B	H	H	H	H	H	H	H	H	H	A	H	B	A	A	H	H	H	B	H	A	A	B	B	B	B	H	H	H	H	H	H	H	B	A	A	H	B
chr4_75035100	4	59.93		H	A	A	B	B	A	H	H	B	H	H	H	H	H	H	H	H	H	A	H	B	A	A	H	H	H	B	H	A	A	B	B	B	B	H	H	H	H	H	H	H	B	A	A	H	B
chr4_74982034	4	60.22		H	A	A	B	B	A	H	H	B	H	H	H	H	H	H	H	H	H	A	H	B	A	A	H	H	B	B	H	A	A	B	B	B	B	H	H	H	H	H	H	H	B	A	A	H	B
chr4_74982894	4	60.22		H	A	A	B	B	A	H	H	B	H	H	H	H	H	H	H	H	H	A	H	B	A	A	H	H	B	B	H	A	A	B	B	B	B	H	H	H	H	H	H	H	B	A	A	H	B
chr4_74972031	4	60.51		H	A	A	B	B	A	H	H	B	H	H	H	H	H	H	H	H	H	A	H	B	A	A	H	H	B	B	H	A	A	B	B	B	B	H	H	H	H	-	H	H	B	A	A	H	B
chr4_74930744	4	61.39		H	A	A	B	B	A	H	H	B	H	H	H	H	H	H	H	H	H	A	H	B	A	A	H	H	B	B	H	A	A	B	B	B	B	H	H	H	H	A	H	H	B	A	A	H	B
chr4_74955493	4	61.39		H	A	A	B	B	A	H	H	B	H	H	H	H	H	H	H	H	H	A	H	B	A	A	H	H	B	B	H	A	A	B	B	B	B	H	H	H	H	A	H	H	B	A	A	H	B
chr4_74955662	4	61.39		H	A	A	B	B	A	H	H	B	H	H	H	H	H	H	H	H	H	A	H	B	A	A	H	H	B	B	H	A	A	B	B	B	B	H	H	H	H	A	H	H	B	A	A	H	B
chr4_70940541	4	61.8		H	A	A	B	B	A	H	H	B	H	H	H	H	H	H	H	H	H	A	H	B	A	A	H	H	B	B	H	A	A	B	B	B	B	H	H	H	H	A	H	H	B	A	A	H	A
chr4_61973243	4	62.1		H	A	A	B	B	A	H	H	B	H	H	H	H	H	H	H	H	H	A	H	B	A	A	H	H	B	B	H	A	A	B	B	B	B	H	H	H	H	A	H	H	B	A	A	H	A
chr4_61988651	4	62.1		H	A	A	B	B	A	H	H	B	H	H	H	H	H	H	H	H	H	A	H	B	A	A	H	H	B	B	H	A	A	B	B	B	B	H	H	H	H	A	H	H	B	A	A	H	A
chr4_66286593	4	62.1		H	A	A	B	B	A	H	H	B	H	H	H	H	H	H	H	H	H	A	H	B	A	A	H	H	B	B	H	A	A	B	B	B	B	H	H	H	H	A	H	H	B	A	A	H	A
chr4_73452070	4	62.1		H	A	A	B	B	A	H	H	B	H	H	H	H	H	H	H	H	H	A	H	B	A	A	H	H	B	B	H	A	A	B	B	B	B	H	H	H	H	A	H	H	B	A	A	H	A
chr4_61038086	4	62.39		H	A	A	B	B	A	H	H	B	H	H	H	H	H	H	H	H	H	A	H	B	A	A	H	H	B	B	H	A	A	B	B	B	B	H	H	H	H	A	H	H	B	A	A	H	A
chr4_61562574	4	62.39		H	A	A	B	B	A	H	H	B	H	H	H	H	H	H	H	H	H	A	H	B	A	A	H	H	B	B	H	A	A	B	B	B	B	H	H	H	H	A	H	H	B	A	A	H	A
chr4_61673911	4	62.39		H	A	A	B	B	A	H	H	B	H	H	H	H	H	H	H	H	H	A	H	B	A	A	H	H	B	B	H	A	A	B	B	B	B	H	H	H	H	A	H	H	B	A	A	H	A
chr4_61957531	4	62.39		H	A	A	B	B	A	H	H	B	H	H	H	H	H	H	H	H	H	H	H	B	A	A	H	H	B	B	H	A	A	B	B	B	B	H	H	H	H	A	H	H	B	A	A	H	A
chr4_60685564	4	62.68		H	A	A	B	B	H	H	H	B	H	H	H	H	H	H	H	H	H	H	H	B	A	A	H	H	B	B	H	A	A	B	B	B	B	H	H	H	H	A	H	H	B	A	A	H	A
chr4_59371481	4	62.97		H	A	A	B	B	H	H	H	B	H	H	H	H	H	H	H	H	H	H	H	B	A	A	H	H	B	B	H	A	A	B	B	B	B	H	H	H	H	A	H	H	B	A	A	H	A
chr4_59711690	4	62.97		H	A	A	B	B	H	H	H	B	H	H	H	H	H	H	H	H	H	H	H	B	A	A	H	H	B	B	H	A	A	B	B	B	B	H	H	H	H	A	H	H	B	A	A	H	A
chr4_58736787	4	63.26		H	A	A	B	B	H	H	H	B	H	H	H	H	H	H	H	H	H	H	H	B	A	A	H	H	B	B	H	A	A	B	B	B	B	H	H	H	H	A	H	H	B	A	A	H	A
chr4_58736808	4	63.26		H	A	A	B	B	H	H	H	B	H	H	H	H	H	H	H	H	H	H	H	B	A	A	H	H	B	B	H	A	A	B	B	B	B	H	H	H	H	A	H	H	B	A	A	H	A
chr4_56766223	4	63.56		H	A	A	B	B	H	H	H	B	H	H	H	H	H	H	H	H	H	H	H	B	A	A	H	H	B	B	H	A	A	B	B	B	B	H	H	H	H	A	H	H	B	A	A	H	A
chr4_57896136	4	63.56		H	A	A	B	B	H	H	H	B	H	H	H	H	H	H	H	H	H	H	H	B	A	A	H	H	B	B	H	A	A	B	B	B	B	H	H	H	H	A	H	H	B	A	A	H	A
chr4_58577978	4	63.56		H	A	A	B	B	H	H	H	B	H	H	H	H	H	H	H	H	H	H	H	B	A	A	H	H	B	B	H	A	A	B	B	B	B	H	H	H	H	A	H	H	B	A	A	H	A
chr4_54628128	4	63.85		H	A	A	B	B	H	H	H	B	H	H	H	H	H	H	H	H	H	H	H	B	A	A	H	H	B	B	H	A	A	B	B	B	B	H	H	H	H	A	H	H	B	A	A	H	A
chr4_54688291	4	63.85		H	A	A	B	B	H	H	H	B	H	H	H	H	H	H	H	H	H	H	H	B	A	A	H	H	B	B	H	A	A	B	B	B	B	H	H	H	H	A	H	H	B	A	A	H	A
chr4_55481195	4	63.85		H	A	A	B	B	H	H	H	B	H	H	H	H	H	H	H	H	H	H	H	B	A	A	H	H	B	B	H	A	A	B	B	B	B	H	H	H	H	A	H	H	B	A	A	H	A
chr4_55668235	4	63.85		H	A	A	B	B	H	H	H	B	H	H	H	H	H	H	H	H	H	H	H	B	A	A	H	H	B	B	H	A	A	B	B	B	B	H	H	H	H	A	H	H	B	A	A	H	A
chr4_55732962	4	63.85		H	A	A	B	B	H	H	H	B	H	H	H	H	H	H	H	H	H	H	H	B	A	A	H	H	B	B	H	A	A	B	B	B	B	H	H	H	H	A	H	H	B	A	A	H	A
chr4_56277880	4	63.85		H	A	A	B	B	H	H	H	B	H	H	H	H	H	H	H	H	H	H	H	B	A	A	H	H	B	B	H	A	A	B	B	B	B	H	H	H	H	A	H	H	B	A	A	H	A
chr4_57713272	4	63.85		H	A	A	B	B	H	H	H	B	H	H	H	H	H	H	H	H	H	H	H	B	A	A	H	H	B	B	H	A	A	B	B	B	B	H	H	H	H	A	H	H	B	A	A	H	A
chr4_50450839	4	64.43		H	A	A	B	B	H	H	H	B	H	H	H	H	H	H	H	H	H	H	H	B	A	A	H	H	B	B	H	A	A	B	B	B	B	H	H	H	H	A	H	H	B	A	A	H	A
chr4_50790291	4	64.43		H	A	A	B	B	H	H	H	B	H	H	H	H	H	H	H	H	H	H	H	B	A	A	H	H	B	B	H	A	A	B	B	B	B	H	H	H	H	A	H	H	B	A	A	H	A
chr4_50980669	4	64.43		H	A	A	B	B	H	H	H	B	H	H	H	H	H	H	H	H	H	H	H	B	A	A	H	H	B	B	H	A	A	B	B	B	B	H	H	H	H	A	H	H	B	A	A	H	A
chr4_51822199	4	64.43		H	A	A	B	B	H	H	H	B	H	H	H	H	H	H	H	H	H	H	H	B	A	A	H	H	B	B	H	A	A	B	B	B	B	H	H	H	H	A	H	H	B	A	A	H	A
chr4_51904416	4	64.43		H	A	A	B	B	H	H	H	B	H	H	H	H	H	H	H	H	H	H	H	B	A	A	H	H	B	B	H	A	A	B	B	B	B	H	H	H	H	A	H	H	B	A	A	H	A
chr4_52318350	4	64.43		H	A	A	B	B	H	H	H	B	H	H	H	H	H	H	H	H	H	H	H	B	A	A	H	H	B	B	H	A	A	B	B	B	B	H	H	H	H	A	H	H	B	A	A	H	A
chr4_52363173	4	64.43		H	A	A	B	B	H	H	H	B	H	H	H	H	H	H	H	H	H	H	H	B	A	A	H	H	B	B	H	A	A	B	B	B	B	H	H	H	H	A	H	H	B	A	A	H	A
chr4_52700955	4	64.43		H	A	A	B	B	H	H	H	B	H	H	H	H	H	H	H	H	H	H	H	B	A	A	H	H	B	B	H	A	A	B	B	B	B	H	H	H	H	A	H	H	B	A	A	H	A
chr4_52892551	4	64.43		H	A	A	B	B	H	H	H	B	H	H	H	H	H	H	H	H	H	H	H	B	A	A	H	H	B	B	H	A	A	B	B	B	B	H	H	H	H	A	H	H	B	A	A	H	A
chr4_52991174	4	64.43		H	A	A	B	B	H	H	H	B	H	H	H	H	H	H	H	H	H	H	H	B	A	A	H	H	B	B	H	A	A	B	B	B	B	H	H	H	H	A	H	H	B	A	A	H	A
chr4_53000549	4	64.43		H	A	A	B	B	H	H	H	B	H	H	H	H	H	H	H	H	H	H	H	B	A	A	H	H	B	B	H	A	A	B	B	B	B	H	H	H	H	A	H	H	B	A	A	H	A
chr4_53065949	4	64.43		H	A	A	B	B	H	H	H	B	H	H	H	H	H	H	H	H	H	H	H	B	A	A	H	H	B	B	H	A	A	B	B	B	B	H	H	H	H	A	H	H	B	A	A	H	A
chr4_53714554	4	64.43		H	A	A	B	B	H	H	H	B	H	H	H	H	H	H	H	H	H	H	H	B	A	A	H	H	B	B	H	A	A	B	B	B	B	H	H	H	H	A	H	H	B	A	A	H	A
chr4_54015923	4	64.43		H	A	A	B	B	H	H	H	B	H	H	H	H	H	H	H	H	H	H	H	B	A	A	H	H	B	B	H	A	A	B	B	B	B	H	H	H	H	A	H	H	B	A	A	H	A
chr4_54091522	4	64.43		H	A	A	B	B	H	H	H	B	H	H	H	H	H	H	H	H	H	H	H	B	A	A	H	H	B	B	H	A	A	B	B	B	B	H	H	H	H	A	H	H	B	A	A	H	A
chr4_54438965	4	64.43		H	A	A	B	B	H	H	H	B	H	H	H	H	H	H	H	H	H	H	H	B	A	A	H	H	B	B	H	A	A	B	B	B	B	H	H	H	H	A	H	H	B	A	A	H	A
chr4_49193891	4	64.72		H	A	A	B	B	H	H	H	B	H	H	H	H	H	H	H	H	H	H	H	B	A	A	H	H	B	B	H	A	A	B	B	B	B	H	H	H	H	A	H	H	B	A	A	H	A
chr4_49523524	4	64.72		H	A	A	B	B	H	H	H	B	H	H	H	H	H	H	H	H	H	H	H	B	A	A	H	H	B	B	H	A	A	B	B	B	B	H	H	H	H	A	H	H	B	A	A	H	A
chr4_50389735	4	64.72		H	A	A	B	B	H	H	H	B	H	H	H	H	H	H	H	H	H	H	H	B	A	A	H	H	B	B	H	A	A	B	B	B	B	H	H	H	H	A	H	H	B	A	A	H	A
chr4_50442194	4	64.72		H	A	A	B	B	H	H	H	B	H	H	H	H	H	H	H	H	H	H	H	B	A	A	H	-	B	B	H	A	A	B	B	B	B	H	H	H	H	A	H	H	B	A	A	H	A
chr4_48820805	4	65.02		H	A	A	B	B	H	H	H	B	H	H	H	H	H	H	H	H	H	H	H	B	A	A	H	H	B	B	H	A	A	B	B	B	B	H	H	H	H	A	H	H	B	A	A	H	A
chr4_49094564	4	65.02		H	A	A	B	B	H	H	H	B	H	H	H	H	H	H	H	H	H	H	H	B	A	A	H	H	B	B	H	A	A	B	B	B	B	H	H	H	H	A	H	H	B	A	A	H	A
chr4_49165405	4	65.02		H	A	A	B	B	H	H	H	B	H	H	H	H	H	H	H	H	H	H	H	B	A	A	H	H	B	B	H	A	A	B	B	B	B	H	H	H	H	A	H	H	B	A	A	H	A
chr4_39365413	4	65.6		H	A	A	B	B	H	H	H	B	H	H	H	H	H	H	H	H	H	H	H	B	A	A	H	H	B	B	H	A	A	B	B	B	B	H	H	H	H	A	H	H	B	A	A	H	A
chr4_39392759	4	65.6		H	A	A	B	B	H	H	H	B	H	H	H	H	H	H	H	H	H	H	H	B	A	A	H	H	B	B	H	A	A	B	B	B	B	H	H	H	H	A	H	H	B	A	A	H	A
chr4_39581061	4	65.6		H	A	A	B	B	H	H	H	B	H	H	H	H	H	H	H	H	H	H	H	B	A	A	H	H	B	B	H	A	A	B	B	B	B	H	H	H	H	A	H	H	B	A	A	H	A
chr4_37452985	4	65.89		H	A	A	B	B	H	-	H	B	H	H	H	H	H	H	H	H	H	H	H	B	A	A	H	H	B	B	H	A	A	B	B	B	B	H	H	H	H	A	H	H	B	A	A	H	A
chr4_37531243	4	65.89		H	A	A	B	B	H	A	H	B	H	H	H	H	H	H	H	H	H	H	H	B	A	A	H	H	B	B	H	A	A	B	B	B	B	H	H	H	H	A	H	H	B	A	A	H	A
chr4_38085649	4	65.89		H	A	A	B	B	H	A	H	B	H	H	H	H	H	H	H	H	H	H	H	B	A	A	H	H	B	B	H	A	A	B	B	B	B	H	H	H	H	A	H	H	B	A	A	H	A
chr4_37381902	4	66.48		H	A	A	B	B	H	A	H	B	H	H	H	H	H	H	H	H	H	H	H	B	A	A	H	H	B	B	H	A	A	B	B	B	B	H	H	H	H	A	H	H	B	A	A	H	A
chr4_36938606	4	66.77		H	A	A	B	B	H	A	H	B	H	H	H	H	H	H	H	H	H	H	H	B	A	A	H	H	B	B	H	A	A	B	B	B	B	H	H	H	H	A	H	H	B	A	A	H	A
chr4_37042103	4	66.77		H	A	A	B	B	H	A	H	B	H	H	H	H	H	H	H	H	H	H	H	B	A	A	H	H	B	B	H	A	A	B	B	B	B	H	H	H	H	A	H	H	B	A	A	H	A
chr4_37359713	4	67.35		H	A	A	B	B	H	A	H	B	H	H	H	H	H	H	H	H	H	H	-	B	A	A	H	H	B	B	H	A	A	B	B	B	B	H	H	H	H	A	H	H	B	A	A	H	A
chr4_37257264	4	67.65		H	A	A	B	B	H	A	H	B	H	H	H	H	H	H	H	H	H	H	A	B	A	A	H	H	B	B	H	A	A	B	B	B	B	H	H	H	H	A	H	H	B	A	A	H	A
chr4_37101030	4	67.94		H	A	A	B	B	H	A	H	B	H	H	H	H	H	H	H	H	H	H	A	B	A	A	H	H	B	B	H	A	A	B	B	B	B	H	H	H	H	A	H	H	B	A	A	H	A
chr4_36644529	4	68.58		H	A	A	B	B	H	A	H	B	H	H	H	H	H	H	H	H	H	H	A	B	A	A	H	H	B	B	H	A	A	B	B	B	B	H	H	H	H	A	H	H	B	A	A	H	A
chr4_36613263	4	69.81		H	A	A	B	B	H	A	H	B	H	H	H	H	H	H	H	H	H	H	A	B	A	A	H	H	B	B	H	A	A	B	B	B	B	H	H	H	H	A	H	H	B	A	A	H	A
chr4_36505820	4	70.1		H	A	A	B	B	H	A	A	B	H	H	H	H	H	H	H	H	H	H	A	B	A	A	H	H	B	B	H	A	A	B	B	B	B	H	H	H	H	A	H	H	B	A	A	H	A
chr4_36263292	4	70.39		H	A	A	B	B	H	A	A	B	H	H	H	H	H	H	H	H	H	H	A	B	A	A	H	H	B	B	H	A	A	B	B	B	B	H	H	H	H	A	H	H	B	A	A	H	A
chr4_35684566	4	70.98		H	A	A	B	B	H	A	A	B	H	H	H	H	H	H	H	H	H	H	A	B	A	A	H	H	B	B	H	A	A	B	B	B	B	H	H	H	H	A	H	H	B	A	A	H	A
chr4_35662448	4	71.27		H	A	A	B	B	H	A	A	B	H	H	H	H	H	H	H	H	H	H	A	B	A	A	H	H	B	B	H	A	A	B	B	B	B	H	H	H	H	A	H	H	B	A	A	H	A
chr4_35624109	4	71.56		H	A	A	B	B	H	A	A	B	H	H	H	H	H	H	H	H	H	H	A	B	A	A	H	H	B	B	H	A	A	B	B	B	B	H	H	H	H	A	H	H	B	A	A	H	A
chr4_35949473	4	71.85		H	A	A	B	B	H	A	A	B	H	H	H	H	H	H	H	H	H	H	A	B	A	A	H	H	B	B	H	A	A	B	B	B	B	H	H	H	H	A	H	H	B	A	A	H	A
chr4_34352626	4	72.79		H	A	A	B	B	H	A	A	B	H	H	H	H	H	H	H	H	H	H	A	B	A	A	H	H	B	B	H	A	A	B	B	B	B	H	H	H	H	A	H	H	B	A	A	H	A
chr4_34773103	4	72.79		H	A	A	B	B	H	A	A	B	H	H	H	H	H	H	H	H	H	H	A	B	A	A	H	H	B	B	H	A	A	B	B	B	B	H	H	H	H	A	H	H	B	A	A	H	A
chr4_34242691	4	73.43		H	A	A	B	B	H	A	A	B	H	H	H	H	H	H	H	H	H	H	A	B	A	A	H	H	B	B	H	A	A	B	B	B	B	H	H	H	H	A	H	H	B	A	A	H	A
chr4_34352622	4	73.43		H	A	A	B	B	H	A	A	B	H	H	H	H	H	H	H	H	H	H	A	B	A	A	H	H	B	B	H	A	A	B	B	B	B	H	H	H	H	A	H	H	B	A	A	H	A
chr4_34115400	4	73.72		H	A	A	B	B	H	A	A	B	H	H	H	H	H	H	H	H	H	H	A	B	A	A	H	H	B	B	H	A	A	B	B	B	B	H	H	H	H	A	H	H	B	A	A	H	A
chr4_33680953	4	74.66		H	A	A	B	B	H	A	A	B	H	H	H	H	H	H	H	H	H	H	A	B	A	A	H	H	B	B	H	A	A	B	B	B	B	H	H	H	H	A	H	H	B	A	A	H	A
chr4_33832339	4	74.66		H	A	A	B	B	H	A	A	B	H	H	H	H	H	H	H	H	H	H	A	B	A	A	H	H	B	B	H	A	A	B	B	B	B	H	H	H	H	A	H	H	B	A	A	H	A
chr4_33744386	4	74.95		H	A	A	B	B	H	A	A	B	H	H	H	H	H	H	H	H	H	H	A	B	A	A	H	H	B	B	H	A	A	B	B	B	B	H	H	H	H	A	H	H	B	A	A	H	A
chr4_33012216	4	75.59		H	A	A	B	B	H	A	A	B	H	H	H	H	H	H	H	H	H	H	A	B	A	A	H	H	B	B	H	A	A	B	B	B	B	H	H	H	H	A	H	H	B	A	A	H	A
chr4_32317564	4	76.53		H	A	A	B	B	H	A	A	B	H	H	H	H	H	H	H	H	H	H	A	B	A	A	H	H	B	B	H	A	A	B	B	B	B	H	H	H	H	A	H	H	B	A	A	H	A
chr4_32509591	4	76.53		H	A	A	B	B	H	A	A	B	H	H	H	H	H	H	H	H	H	H	A	B	A	A	H	H	B	B	H	A	A	B	B	B	B	H	H	H	H	A	H	H	B	A	A	H	A
chr4_32317502	4	76.82		H	A	A	B	B	H	A	A	B	H	H	H	H	H	H	H	H	H	H	A	B	A	A	H	H	B	B	H	A	A	B	B	B	B	H	H	H	H	A	H	H	B	A	A	H	A
chr4_32192745	4	77.11		H	A	A	B	B	H	A	A	B	H	H	H	H	H	H	H	H	H	H	A	B	A	A	H	H	B	B	H	A	A	B	B	B	B	H	H	H	H	A	H	H	B	A	A	H	A
chr4_32036179	4	77.4		H	A	A	B	B	H	A	A	B	H	H	H	H	H	H	H	H	H	H	A	B	A	A	H	H	B	B	H	A	A	B	B	B	B	H	H	H	H	A	H	H	B	A	A	H	A
chr4_31472803	4	78.05		H	A	A	B	B	H	A	A	B	H	H	H	H	H	H	H	H	H	H	A	B	A	A	H	H	B	B	H	A	A	B	B	B	B	H	H	H	H	A	H	H	B	A	A	H	A
chr4_31425715	4	78.34		H	A	A	B	B	H	A	A	B	H	H	H	H	H	H	H	H	H	H	A	B	A	A	H	H	B	B	H	A	A	B	B	B	B	H	H	H	H	A	H	H	B	A	A	H	A
chr4_31425632	4	78.63		H	A	A	B	B	H	A	-	B	H	H	H	H	H	H	H	H	H	H	A	B	A	A	H	H	B	B	H	A	A	B	B	B	B	H	H	H	H	A	H	H	B	A	A	H	A
chr4_31162018	4	79.56		H	A	A	B	B	H	A	H	B	H	H	H	H	H	H	H	H	H	H	A	B	A	A	H	H	B	B	H	A	A	B	B	B	B	H	H	H	H	A	H	H	B	A	A	H	A
chr4_30869691	4	80.15		H	A	A	B	B	H	H	H	B	H	H	H	H	H	H	H	H	H	H	A	B	A	A	H	H	B	B	H	A	A	B	B	B	B	H	H	H	H	A	H	H	B	A	A	H	A
chr4_30563022	4	80.46		H	A	A	B	B	H	H	H	B	H	H	H	H	H	H	H	H	H	H	A	B	A	A	H	H	B	B	H	A	A	B	B	B	B	H	H	H	H	A	H	H	B	A	A	H	A
chr4_30795712	4	80.46		H	A	A	B	B	H	H	H	B	H	H	H	H	H	H	H	H	H	H	A	B	A	A	H	H	B	B	H	A	A	B	B	B	B	H	H	H	H	A	H	H	B	A	A	H	A
chr4_30841903	4	80.46		H	A	A	B	B	H	H	H	B	H	H	H	H	H	H	H	H	H	H	A	B	A	A	H	H	B	B	H	A	A	B	B	B	B	H	H	H	H	A	H	H	B	A	A	H	A
chr4_30869580	4	80.46		H	A	A	B	B	H	H	H	B	H	H	H	H	H	H	H	H	H	H	-	B	A	A	H	H	B	B	H	A	A	B	B	B	B	H	H	H	H	A	H	H	B	A	A	H	A
chr4_30281462	4	81.04		H	A	A	B	B	H	H	H	B	H	H	H	H	H	H	H	H	H	H	H	B	A	A	H	H	B	B	H	A	A	B	B	B	B	H	H	H	H	A	H	H	B	A	A	H	A
chr4_30502731	4	81.04		H	A	A	B	B	H	H	H	B	H	H	H	H	H	H	H	H	H	H	H	B	A	A	H	H	B	B	H	A	A	B	B	B	B	H	H	H	H	A	H	H	B	A	A	H	A
chr4_29739430	4	81.34		H	A	A	B	B	H	H	H	B	H	H	H	H	H	H	H	H	H	H	H	B	A	A	H	H	B	B	H	A	A	B	B	B	B	H	H	H	H	A	H	H	B	A	A	H	A
chr4_29753689	4	81.34		H	A	A	B	B	H	H	H	B	H	H	H	H	H	H	H	H	H	H	H	B	A	A	H	H	B	B	H	A	A	B	B	B	B	H	H	H	H	A	H	H	B	A	A	H	A
chr4_30128769	4	81.34		H	A	A	B	B	H	H	H	B	H	H	H	H	H	H	H	H	H	H	H	B	A	A	H	H	B	B	H	A	A	B	B	B	B	H	H	H	H	A	H	H	B	A	A	H	A
chr4_48492562	4	81.92		H	A	A	B	B	H	H	H	B	H	H	H	H	H	H	H	H	H	H	H	B	A	A	H	H	B	B	H	A	A	B	B	B	B	H	H	H	H	A	H	H	B	A	A	H	A
chr4_46092584	4	82.51		H	A	A	B	B	H	H	H	B	H	H	H	H	H	H	H	H	H	H	H	B	A	A	H	H	B	B	H	A	A	B	B	B	B	H	H	H	H	A	H	H	B	A	A	H	A
chr4_45064355	4	82.8		H	A	A	B	B	H	H	H	B	H	H	H	H	H	H	H	H	H	H	H	B	A	A	H	H	B	B	H	A	A	B	B	B	B	H	H	H	H	A	H	H	B	A	A	H	A
chr4_45095786	4	82.8		H	A	A	B	B	H	H	H	B	H	H	H	H	H	H	H	H	H	H	H	B	A	A	H	H	B	B	H	A	A	B	B	B	B	H	H	H	H	A	H	H	B	A	A	H	A
chr4_45126922	4	82.8		H	A	A	B	B	H	H	H	B	H	H	H	H	H	H	H	H	H	H	H	B	A	A	H	H	B	B	H	A	A	B	B	B	B	H	H	H	H	A	H	H	B	A	A	H	A
chr4_45187006	4	82.8		H	A	A	B	B	H	H	H	B	H	H	H	H	H	H	H	H	H	H	H	B	A	A	H	H	B	B	H	A	A	B	B	B	B	H	H	H	H	A	H	H	B	A	A	H	A
chr4_45668862	4	82.8		H	A	A	B	B	H	H	H	B	H	H	H	H	H	H	H	H	H	H	H	B	A	A	H	H	B	B	H	A	A	B	B	B	B	H	H	H	H	A	H	H	B	A	A	H	A
chr4_45870894	4	82.8		H	A	A	B	B	H	H	H	B	H	H	H	H	H	H	H	H	H	H	H	B	A	A	H	H	B	B	H	A	A	B	B	B	B	H	H	H	H	A	H	H	B	A	A	H	A
chr4_45878488	4	82.8		H	A	A	B	B	H	H	H	B	H	H	H	H	H	H	H	H	H	H	H	B	A	A	H	H	B	B	H	A	A	B	B	B	B	H	H	H	H	A	H	H	B	A	A	H	A
chr4_46286278	4	82.8		H	A	A	B	B	H	H	H	B	H	H	H	H	H	H	H	H	H	H	H	B	A	A	H	H	B	B	H	A	A	B	B	B	B	H	H	H	H	A	H	H	B	A	A	H	A
chr4_46334404	4	82.8		H	A	A	B	B	H	H	H	B	H	H	H	H	H	H	H	H	H	H	H	B	A	A	H	-	B	B	H	A	A	B	B	B	B	H	H	H	H	A	H	H	B	A	A	H	A
chr4_46340994	4	82.8		H	A	A	B	B	H	H	H	B	H	H	H	H	H	H	H	H	H	H	H	B	A	A	H	B	B	B	H	A	A	B	B	B	B	H	H	H	H	A	H	H	B	A	A	H	A
chr4_46835379	4	83.38		H	A	A	B	B	H	H	H	B	H	H	H	H	H	H	H	H	H	H	H	B	A	A	H	B	B	B	H	A	A	B	B	B	B	H	H	H	H	A	H	H	B	A	A	H	A
chr4_47144895	4	83.38		H	A	A	B	B	H	H	H	B	H	H	H	H	H	H	H	H	H	H	H	B	A	A	H	B	B	B	H	A	A	B	B	B	B	H	H	H	H	A	H	H	B	A	A	H	A
chr4_47258940	4	83.38		H	A	A	B	B	H	H	H	B	H	H	H	H	H	H	H	H	H	H	H	B	A	A	H	B	B	B	H	A	A	B	B	B	B	H	H	H	H	A	H	H	B	A	A	H	A
chr4_46023707	4	83.67		H	A	A	B	B	H	H	H	B	H	H	H	H	H	H	H	H	H	H	H	B	A	A	H	B	B	B	H	A	A	B	B	B	B	H	H	H	H	A	H	H	B	A	A	H	A
chr4_46233707	4	83.67		H	A	A	B	B	H	H	H	B	H	H	H	H	H	H	H	H	H	H	H	B	A	A	H	B	B	B	H	A	A	B	B	B	B	H	H	H	H	A	H	H	B	A	A	H	A
chr4_39871463	4	83.97		H	A	A	B	B	H	H	H	B	H	H	H	H	H	H	H	H	H	H	H	B	A	A	H	B	B	B	H	A	A	B	B	B	B	H	H	H	H	A	H	H	B	A	A	H	A
chr4_41846573	4	83.97		H	A	A	B	B	H	H	H	B	H	H	H	H	H	H	H	H	H	H	H	B	A	A	H	B	B	B	H	A	A	B	B	B	B	H	H	H	H	A	H	H	B	A	A	H	A
chr4_40092121	4	84.26		H	A	A	B	B	H	H	H	B	H	H	H	H	H	H	H	H	H	H	H	B	A	A	H	B	B	B	H	A	A	B	B	B	B	H	H	H	H	A	H	H	B	A	A	H	A
chr4_40146454	4	84.26		H	A	A	B	B	H	H	H	B	H	H	H	H	H	H	H	H	H	H	H	B	A	A	H	B	B	B	H	A	A	B	B	B	B	H	H	H	H	A	H	H	B	A	A	H	A
chr4_40446752	4	84.26		H	A	A	B	B	H	H	H	B	H	H	H	H	H	H	H	H	H	H	H	B	A	A	H	B	B	B	H	A	A	B	B	B	B	H	H	H	H	A	H	H	B	A	A	H	A
chr4_40529721	4	84.26		H	A	A	B	B	H	H	H	B	H	H	H	H	H	H	H	H	H	H	H	B	A	A	H	B	B	B	H	A	A	B	B	B	B	H	H	H	H	A	H	H	B	A	A	H	A
chr4_40677368	4	84.26		H	A	A	B	B	H	H	H	B	H	H	H	H	H	H	H	H	H	H	H	B	A	A	H	B	B	B	H	A	A	B	B	B	B	H	H	H	H	A	H	H	B	A	A	H	A
chr4_40991918	4	84.26		H	A	A	B	B	H	H	H	B	H	H	H	H	H	H	H	H	H	H	H	B	A	A	H	B	B	B	H	A	A	B	B	B	B	H	H	H	H	A	H	H	B	A	A	H	A
chr4_41456786	4	84.26		H	A	A	B	B	H	H	H	B	H	H	H	H	H	H	H	H	H	H	H	B	A	A	H	B	B	B	H	A	A	B	B	B	B	H	H	H	H	A	H	H	B	A	A	H	A
chr4_41563983	4	84.26		H	A	A	B	B	H	H	H	B	H	H	H	H	H	H	H	H	H	H	H	B	A	A	H	B	B	B	H	A	A	B	B	B	B	H	H	H	H	A	H	H	B	A	A	H	A
chr4_41782305	4	84.26		H	A	A	B	B	H	H	H	B	H	H	H	H	H	H	H	H	H	H	H	B	A	A	H	B	B	B	H	A	A	B	B	B	B	H	H	H	H	A	H	H	B	A	A	H	A
chr4_41930278	4	84.26		H	A	A	B	B	H	H	H	B	H	H	H	H	H	H	H	H	H	H	H	B	A	A	H	H	B	B	H	A	A	B	B	B	B	H	H	H	H	A	H	H	B	A	A	H	A
chr4_42341961	4	84.55		H	A	A	B	B	H	H	H	B	H	H	H	H	H	H	H	H	H	H	H	B	A	A	H	H	B	B	H	A	A	B	B	B	B	H	H	H	H	A	H	H	B	A	A	H	A
chr4_42790958	4	85.13		H	A	A	B	B	H	H	H	B	H	H	H	H	H	H	H	H	H	H	H	B	A	A	H	H	B	B	H	A	A	B	B	B	B	H	H	H	H	A	H	H	B	A	A	H	A
chr4_42833161	4	85.13		H	A	A	B	B	H	H	H	B	H	H	H	H	H	H	H	H	H	H	H	B	A	A	H	H	B	B	H	A	A	B	B	B	B	H	H	H	H	A	H	H	B	A	A	H	A
chr4_42853379	4	85.13		H	A	A	B	B	H	H	H	B	H	H	H	H	H	H	H	H	H	H	H	B	A	A	H	H	B	B	H	A	A	B	B	B	B	H	H	H	H	A	H	H	B	A	A	H	A
chr4_42432318	4	85.72		H	A	A	B	B	H	H	H	B	H	H	H	H	H	H	H	H	H	H	H	B	A	A	H	H	B	B	H	A	A	B	B	B	B	H	H	H	H	A	H	H	B	A	A	H	A
chr4_42442681	4	85.72		H	A	A	B	B	H	H	H	B	H	H	H	H	H	H	H	H	H	H	H	B	A	A	H	H	B	B	H	A	A	B	B	B	B	H	H	H	H	A	H	H	B	A	A	H	A
chr4_19624447	4	86.01		H	A	A	B	B	H	H	H	B	H	H	H	H	H	H	H	H	H	H	H	B	A	A	H	H	B	B	H	A	A	B	B	B	B	H	H	H	H	A	H	H	B	A	A	H	A
chr4_21126924	4	86.01		H	A	A	B	B	H	H	H	B	H	H	H	H	H	H	H	H	H	H	H	B	A	A	H	H	B	B	H	A	A	B	B	B	B	H	H	H	H	A	H	H	B	A	A	H	A
chr4_21505857	4	86.01		H	A	A	B	B	H	H	H	B	H	H	H	H	H	H	H	H	H	H	H	B	A	A	H	H	B	B	H	A	A	B	B	B	B	H	H	H	H	A	H	H	B	A	A	H	A
chr4_21694139	4	86.01		H	A	A	B	B	H	H	H	B	H	H	H	H	H	H	H	H	H	H	H	B	A	A	H	H	B	B	H	A	A	B	B	B	B	H	H	H	H	A	H	H	B	A	A	H	A
chr4_21794353	4	86.01		H	A	A	B	B	H	H	H	B	H	H	H	H	H	H	H	H	H	H	H	B	A	A	H	H	B	B	H	A	A	B	B	B	B	H	H	H	H	A	H	H	B	A	A	H	A
chr4_21830166	4	86.01		H	A	A	B	B	H	H	H	B	H	H	H	H	H	H	H	H	H	H	H	B	A	A	H	H	B	B	H	A	A	B	B	B	B	H	H	H	H	A	H	H	B	A	A	H	A
chr4_22022819	4	86.01		H	A	A	B	B	H	H	H	B	H	H	H	H	H	H	H	H	H	H	H	B	A	A	H	H	B	B	H	A	A	B	B	B	B	H	H	H	H	A	H	H	B	A	A	H	A
chr4_22533466	4	86.01		H	A	A	B	B	H	H	H	B	H	H	H	H	H	H	H	H	H	H	H	B	A	A	H	H	B	B	H	A	A	B	B	B	B	H	H	H	H	A	H	H	B	A	A	H	A
chr4_22723944	4	86.01		H	A	A	B	B	H	H	H	B	H	H	H	H	H	H	H	H	H	H	H	B	A	A	H	H	B	B	H	A	A	B	B	B	B	H	H	H	H	A	H	H	B	A	A	H	A
chr4_23022321	4	86.01		H	A	A	B	B	H	H	H	B	H	H	H	H	H	H	H	H	H	H	H	B	A	A	H	H	B	B	H	A	A	B	B	B	B	H	H	H	H	A	H	H	B	A	A	H	A
chr4_23352929	4	86.01		H	A	A	B	B	H	H	H	B	H	H	H	H	H	H	H	H	H	H	H	B	A	A	H	H	B	B	H	A	A	B	B	B	B	H	H	H	H	A	H	H	B	A	A	H	A
chr4_24507543	4	86.01		H	A	A	B	B	H	H	H	B	H	H	H	H	H	H	H	H	H	H	H	B	A	A	H	H	B	B	H	A	A	B	B	B	B	H	H	H	H	A	H	H	B	A	A	H	A
chr4_24599740	4	86.01		H	A	A	B	B	H	H	H	B	H	H	H	H	H	H	H	H	H	H	H	B	A	A	H	H	B	B	H	A	A	B	B	B	B	H	H	H	H	A	H	H	B	A	A	H	A
chr4_25391836	4	86.01		H	A	A	B	B	H	H	H	B	H	H	H	H	H	H	H	H	H	H	H	B	A	A	H	H	B	B	H	A	A	B	B	B	B	H	H	H	H	A	H	H	B	A	A	H	A
chr4_25855665	4	86.01		H	A	A	B	B	H	H	H	B	H	H	H	H	H	H	H	H	H	H	H	B	A	A	H	H	B	B	H	A	A	B	B	B	B	H	H	H	H	A	H	H	B	A	A	H	A
chr4_26849545	4	86.01		H	A	A	B	B	H	H	H	B	H	H	H	H	H	H	H	H	H	H	H	B	A	A	H	H	B	B	H	A	A	B	B	B	B	H	H	H	H	A	H	H	B	A	A	H	A
chr4_26934951	4	86.01		H	A	A	B	B	H	H	H	B	H	H	H	H	H	H	H	H	H	H	H	B	A	A	H	H	B	B	H	A	A	B	B	B	B	H	H	H	H	A	H	H	B	A	A	H	A
chr4_26966540	4	86.01		H	A	A	B	B	H	H	H	B	H	H	H	H	H	H	H	H	H	H	H	B	A	A	H	H	B	B	H	A	A	B	B	B	B	H	H	H	H	A	H	H	B	A	A	H	A
chr4_27024709	4	86.01		H	A	A	B	B	H	H	H	B	H	H	H	H	H	H	H	H	H	H	H	B	A	A	H	H	B	B	H	A	A	B	B	B	B	H	H	H	H	A	H	H	B	A	A	H	A
chr4_27097273	4	86.01		H	A	A	B	B	H	H	H	B	H	H	H	H	H	H	H	H	H	H	H	B	A	A	H	H	B	B	H	A	A	B	B	B	B	H	H	H	H	A	H	H	B	A	A	H	A
chr4_27265439	4	86.01		H	A	A	B	B	H	H	H	B	H	H	H	H	H	H	H	H	H	H	H	B	A	A	H	H	B	B	H	A	A	B	B	B	B	H	H	H	H	A	H	H	B	A	A	H	A
chr4_27298823	4	86.01		H	A	A	B	B	H	H	H	B	H	H	H	H	H	H	H	H	H	H	H	B	A	A	H	H	B	B	H	A	A	B	B	B	B	H	H	H	H	A	H	H	B	A	A	H	A
chr4_27300836	4	86.01		H	A	A	B	B	H	H	H	B	H	H	H	H	H	H	H	H	H	H	H	B	A	A	H	H	B	B	H	A	A	B	B	B	B	H	H	H	H	A	H	H	B	A	A	H	A
chr4_27390275	4	86.01		H	A	A	B	B	H	H	H	B	H	H	H	H	H	H	H	H	H	H	H	B	A	A	H	H	B	B	H	A	A	B	B	B	B	H	H	H	H	A	H	H	B	A	A	H	A
chr4_27731282	4	86.01		H	A	A	B	B	H	H	H	B	H	H	H	H	H	H	H	H	H	H	H	B	A	A	H	H	B	B	H	A	A	B	B	B	B	H	H	H	H	A	H	H	B	A	A	H	A
chr4_28079447	4	86.01		H	A	A	B	B	H	H	H	B	H	H	H	H	H	H	H	H	H	H	H	B	A	A	H	H	B	B	H	A	A	B	B	B	B	H	H	H	H	A	H	H	B	A	A	H	A
chr4_28176566	4	86.01		H	A	A	B	B	H	H	H	B	H	H	H	H	H	H	H	H	H	H	H	B	A	A	H	H	B	B	H	A	A	B	B	B	B	H	H	H	H	A	H	H	B	A	A	H	A
chr4_28414531	4	86.01		H	A	A	B	B	H	H	H	B	H	H	H	H	H	H	H	H	H	H	H	B	A	A	H	H	B	B	H	A	A	B	B	B	B	H	H	H	H	A	H	H	B	A	A	H	A
chr4_28459940	4	86.01		H	A	A	B	B	H	H	H	B	H	H	H	H	H	H	H	H	H	H	H	B	A	A	H	H	B	B	H	A	A	B	B	B	B	H	H	H	H	A	H	H	B	A	A	H	A
chr4_28638168	4	86.01		H	A	A	B	B	H	H	H	B	H	H	H	H	H	H	H	H	H	H	H	B	A	A	H	H	B	B	H	A	A	B	B	B	B	H	H	H	H	A	H	H	B	A	A	H	A
chr4_28640922	4	86.01		H	A	A	B	B	H	H	H	B	H	H	H	H	H	H	H	H	H	H	H	B	A	A	H	H	B	B	H	A	A	B	B	B	B	H	H	H	H	A	H	H	B	A	A	H	A
chr4_28843585	4	86.01		H	A	A	B	B	H	H	H	B	H	H	H	H	H	H	H	H	H	H	H	B	A	A	H	H	B	B	H	A	A	B	B	B	B	H	H	H	H	A	H	H	B	A	A	H	A
chr4_29220907	4	86.01		H	A	A	B	B	H	H	H	B	H	H	H	H	H	H	H	H	H	H	H	B	A	A	H	H	B	B	H	A	A	B	B	B	B	H	H	H	H	A	H	H	B	A	A	H	A
chr4_29228494	4	86.01		H	A	A	B	B	H	H	H	B	H	H	H	H	H	H	H	H	H	H	H	B	A	A	H	H	B	B	H	A	A	B	B	B	B	H	H	H	H	A	H	H	B	A	A	H	A
chr4_29712691	4	86.01		H	A	A	B	B	H	H	H	B	H	H	H	H	H	H	H	H	H	H	H	B	A	A	H	H	B	B	H	A	A	B	B	B	B	H	H	H	H	A	H	H	B	A	A	H	A
chr4_29724661	4	86.01		H	A	A	B	B	H	H	H	B	H	H	H	H	H	H	H	H	H	H	H	B	A	A	H	H	B	B	H	A	A	B	B	B	B	H	H	H	H	A	H	H	B	A	A	H	A
chr4_42409486	4	86.01		H	A	A	B	B	H	H	H	B	H	H	H	H	H	H	H	H	H	H	H	B	A	A	H	H	B	B	H	A	A	B	B	B	B	H	H	H	H	A	H	H	B	A	A	H	A
chr4_42936713	4	86.01		H	A	A	B	B	H	H	H	B	H	H	H	H	H	H	H	H	H	H	H	B	A	A	H	H	B	B	H	A	A	B	B	B	B	H	H	H	H	A	H	H	B	A	A	H	A
chr4_42983974	4	86.01		H	A	A	B	B	H	H	H	B	H	H	H	H	H	H	H	H	H	H	H	B	A	A	H	H	B	B	H	A	A	B	B	B	B	H	H	H	H	A	H	H	B	A	A	H	A
chr4_43043691	4	86.01		H	A	A	B	B	H	H	H	B	H	H	H	H	H	H	H	H	H	H	H	B	A	A	H	H	B	B	H	A	A	B	B	B	B	H	H	H	H	A	H	H	B	A	A	H	A
chr4_43758047	4	86.01		H	A	A	B	B	H	H	H	B	H	H	H	H	H	H	H	H	H	H	H	B	A	A	H	H	B	B	H	A	A	B	B	B	B	H	H	H	H	A	H	H	B	A	A	H	A
chr4_43927198	4	86.01		H	A	A	B	B	H	H	H	B	H	H	H	H	H	H	H	H	H	H	H	B	A	A	H	H	B	B	H	A	A	B	B	B	B	H	H	H	H	A	H	H	B	A	A	H	A
chr4_43976533	4	86.01		H	A	A	B	B	H	H	H	B	H	H	H	H	H	H	H	H	H	H	H	B	A	A	H	H	B	B	H	A	A	B	B	B	B	H	H	H	H	A	H	H	B	A	A	H	A
chr4_44048466	4	86.01		H	A	A	B	B	H	H	H	B	H	H	H	H	H	H	H	H	H	H	H	B	A	A	H	H	B	B	H	A	A	B	B	B	B	H	H	H	H	A	H	H	B	A	A	H	A
chr4_44196965	4	86.01		H	A	A	B	B	H	H	H	B	H	H	H	H	H	H	H	H	H	H	H	B	A	A	H	H	B	B	H	A	A	B	B	B	B	H	H	H	H	A	H	H	B	A	A	H	A
chr4_44518267	4	86.01		H	A	A	B	B	H	H	H	B	H	H	H	H	H	H	H	H	H	H	H	B	A	A	H	H	B	B	H	A	A	B	B	B	B	H	H	H	H	A	H	H	B	A	A	H	A
chr4_44534848	4	86.01		H	A	A	B	B	H	H	H	B	H	H	H	H	H	H	H	H	H	H	H	B	A	A	H	H	B	B	H	A	A	B	B	B	B	H	H	H	H	A	H	H	B	A	A	H	A
chr4_44975496	4	86.01		H	A	A	B	B	H	H	H	B	H	H	H	H	H	H	H	H	H	H	H	B	A	A	H	H	B	B	H	A	A	B	B	B	B	H	H	H	H	A	H	H	B	A	A	H	A
chr4_45253508	4	86.01		H	A	A	B	B	H	H	H	B	H	H	H	H	H	H	H	H	H	H	H	B	A	A	H	H	B	B	H	A	A	B	B	B	B	H	H	H	H	A	H	H	B	A	A	H	A
chr4_48636864	4	86.01		H	A	A	B	B	H	H	H	B	H	H	H	H	H	H	H	H	H	H	H	B	A	A	H	H	B	B	H	A	A	B	B	B	B	H	H	H	H	A	H	H	B	A	A	H	A
chr4_16278373	4	86.3		H	A	A	B	B	H	H	H	B	H	H	H	H	H	H	H	H	H	H	H	B	A	A	H	H	B	B	H	A	A	B	B	B	B	H	H	H	H	A	H	H	B	A	A	H	A
chr4_16704408	4	86.3		H	A	A	B	B	H	H	H	B	H	H	H	H	H	H	H	H	H	H	H	B	A	A	H	H	B	B	H	A	A	B	B	B	B	H	H	H	H	A	H	H	B	A	A	H	A
chr4_17747070	4	86.3		H	A	A	B	B	H	H	H	B	H	H	H	H	H	H	H	H	H	H	H	B	A	A	H	H	B	B	H	A	A	B	B	B	B	H	H	H	H	A	H	H	B	A	A	H	A
chr4_19154232	4	86.3		H	A	A	B	B	H	H	H	B	H	H	H	H	H	H	H	H	H	H	H	B	A	A	H	H	B	B	H	A	A	B	B	B	B	H	H	H	H	A	H	H	B	A	A	H	A
chr4_19234130	4	86.3		H	A	A	B	B	H	H	H	B	H	H	H	H	H	H	H	H	H	H	H	B	A	A	H	H	B	B	H	A	A	B	B	B	B	H	H	H	H	A	H	H	B	A	A	H	A
chr4_15940230	4	86.89		H	A	A	B	B	H	H	H	B	H	H	H	H	H	H	H	H	H	H	H	B	A	A	H	H	B	B	H	A	A	B	B	B	B	H	H	H	H	A	H	H	B	A	A	H	A
chr4_16211964	4	86.89		H	A	A	B	B	H	H	H	B	H	H	H	H	H	H	H	H	H	H	H	B	A	A	-	H	B	B	H	A	A	B	B	B	B	H	H	H	H	A	H	H	B	A	A	H	A
chr4_15066053	4	88.06		H	A	A	B	B	H	H	H	B	H	H	H	H	H	H	H	H	H	H	H	B	A	A	A	A	B	B	H	A	A	B	B	B	B	H	H	H	H	A	H	H	B	A	A	H	A
chr4_15158021	4	88.06		H	A	A	B	B	H	H	H	B	H	H	H	H	H	H	H	H	H	H	H	B	A	A	A	A	B	B	H	A	A	B	B	B	B	H	H	H	H	A	H	H	B	A	A	H	A
chr4_14745974	4	88.35		H	A	A	B	B	H	H	H	B	H	H	H	H	H	H	H	H	H	H	H	B	A	A	A	A	H	B	H	A	A	B	B	B	B	H	H	H	H	A	H	H	B	A	A	H	A
chr4_15003814	4	88.35		H	A	A	B	B	H	H	H	B	H	H	H	H	H	H	H	H	H	H	H	B	A	A	A	A	H	B	H	A	A	B	B	B	B	H	H	H	H	A	H	H	B	A	A	H	A
chr4_14635142	4	88.64		H	A	A	B	B	H	H	H	B	H	H	H	B	H	H	H	H	H	H	H	B	A	A	A	A	H	B	H	A	A	B	B	B	B	H	H	H	H	A	H	H	B	A	A	H	A
chr4_14068888	4	88.94		H	A	A	B	B	H	H	H	B	H	H	H	B	H	H	H	H	H	H	H	B	A	A	A	A	H	B	H	A	A	B	B	B	B	H	H	H	H	A	H	H	B	A	A	H	A
chr4_13673966	4	89.23		H	A	A	B	B	H	H	H	B	H	H	H	B	H	H	H	H	H	H	H	B	A	A	A	A	H	B	H	A	A	B	B	B	B	H	H	H	H	A	H	H	B	A	A	H	A
chr4_13543863	4	89.52		H	A	A	B	B	H	H	H	B	H	H	H	B	H	H	H	H	H	H	H	B	A	A	A	A	H	B	H	A	A	B	B	B	B	H	H	H	H	A	H	H	B	A	A	H	A
chr4_13602492	4	89.52		H	A	A	B	B	H	H	H	B	H	H	H	B	H	H	H	H	H	H	H	B	A	A	A	A	H	B	H	A	A	B	B	B	B	H	H	H	H	A	H	H	B	A	A	H	A
chr4_12555686	4	90.4		H	A	A	B	B	-	H	H	B	H	H	H	B	H	H	H	H	H	H	H	B	A	A	A	A	H	B	H	A	A	B	B	B	B	H	H	H	H	A	H	H	B	A	A	H	A
chr4_13167193	4	90.4		H	A	A	B	B	A	H	H	B	H	H	H	B	H	H	H	H	H	H	H	B	A	A	A	A	H	B	H	A	A	B	B	B	B	H	H	H	H	A	H	H	B	A	A	H	A
chr4_10824110	4	91.28		H	A	A	B	B	A	H	H	B	H	H	H	B	H	H	H	H	H	H	H	B	A	A	A	A	H	B	H	A	A	B	B	B	B	H	H	H	H	A	H	H	B	A	A	H	A
chr4_12322795	4	91.28		H	A	A	B	B	A	H	H	B	H	H	H	B	H	H	H	H	H	H	H	B	A	A	A	A	H	B	H	A	A	B	B	B	B	H	H	H	H	A	-	H	B	A	A	H	A
chr4_10329502	4	91.57		H	A	A	B	B	A	H	H	B	H	H	H	B	H	H	H	H	H	H	H	B	A	A	A	A	H	B	H	A	A	B	B	B	B	H	H	H	H	A	A	H	B	A	A	H	A
chr4_10200385	4	92.15		H	A	A	B	B	A	H	H	B	H	H	H	B	H	-	H	H	H	H	H	B	A	A	A	A	H	B	H	A	A	B	B	B	B	H	H	H	H	A	A	H	B	A	A	H	A
chr4_10200510	4	92.15		H	A	A	B	B	A	H	H	B	H	H	H	B	H	A	H	H	H	H	H	B	A	A	A	A	H	B	H	A	A	B	B	B	B	H	H	H	H	A	A	H	B	A	A	H	A
chr4_202271	4	102.87		H	A	A	B	B	A	H	H	B	H	H	H	B	H	A	H	H	H	H	H	B	A	A	A	A	H	B	H	A	A	B	B	B	B	H	H	H	H	A	A	H	B	A	-	H	A
chr4_10087420	4	113.65		H	A	A	B	B	A	H	H	B	H	H	H	B	H	A	H	H	H	H	H	B	A	A	A	A	H	B	H	A	A	B	B	B	B	H	H	H	H	A	A	H	B	A	B	H	A
chr4_10184761	4	113.65		H	A	A	B	B	A	H	H	B	H	H	H	B	H	A	H	H	H	H	H	B	A	A	A	A	H	B	H	A	A	B	B	B	B	H	H	H	H	A	A	H	B	A	B	H	A
chr4_10187471	4	113.65		H	A	A	B	B	A	H	H	B	H	H	H	B	H	A	H	H	H	H	H	B	A	A	A	A	H	B	H	A	A	B	B	B	B	H	H	H	H	A	A	H	B	A	B	H	A
chr4_8169321	4	113.94		H	H	A	B	B	A	H	H	B	H	H	H	B	H	A	H	H	H	H	H	B	A	A	A	A	H	B	H	A	A	B	B	B	B	H	H	H	H	A	A	H	B	A	B	H	A
chr4_8100659	4	114.53		H	H	A	B	B	A	H	H	B	H	H	H	B	H	A	H	H	H	H	H	B	A	A	A	A	H	B	H	A	A	B	B	B	H	H	H	H	H	A	A	H	B	A	B	H	A
chr4_8118321	4	114.53		H	H	A	B	B	A	H	H	B	H	H	H	B	H	A	H	H	H	H	H	B	A	A	A	A	H	B	H	A	A	B	B	B	H	H	H	H	H	A	A	H	B	A	B	H	A
chr4_8098054	4	116.05		H	H	A	B	B	A	H	H	B	H	H	H	B	H	A	H	H	H	H	H	B	A	A	A	A	H	B	H	A	A	B	B	B	H	H	H	H	H	A	A	H	-	A	B	H	A
chr4_8098063	4	116.05		H	H	A	B	B	A	H	H	B	H	H	H	B	H	A	H	H	H	H	H	B	A	A	A	A	H	B	H	A	A	B	B	B	H	H	H	H	H	A	A	H	H	A	B	H	A
chr4_8094587	4	116.34		H	H	A	B	B	A	H	H	H	H	H	H	B	H	A	H	H	H	H	H	B	A	A	A	A	H	B	H	H	A	B	B	B	H	H	H	H	H	A	A	H	H	A	B	H	A
chr4_8091804	4	116.92		H	H	A	B	B	A	H	H	H	H	H	H	B	H	A	H	H	H	H	H	B	A	A	A	A	H	B	H	H	A	B	B	B	H	H	H	H	H	A	A	H	H	A	B	H	A
chr4_8061849	4	117.51		H	H	A	B	B	A	H	H	H	H	H	H	B	H	A	H	H	H	H	H	B	A	A	A	A	H	B	H	H	A	B	B	B	H	H	H	H	H	A	A	H	H	A	B	H	A
chr4_8091571	4	117.51		H	H	A	B	B	A	H	H	H	H	H	H	B	H	A	H	H	H	H	H	B	A	A	A	A	H	B	H	H	A	B	B	B	H	H	H	H	H	A	A	H	H	A	B	H	A
chr4_8060479	4	117.8		H	H	A	B	B	A	H	H	H	H	H	H	B	H	A	H	H	H	H	H	B	A	A	A	A	H	B	H	H	A	B	B	B	H	H	H	H	H	A	A	H	H	A	B	H	A
chr4_8060714	4	117.8		H	H	A	B	B	A	H	H	H	H	H	H	B	H	A	H	H	H	H	H	B	A	A	A	A	H	B	B	H	A	B	B	B	H	H	H	H	H	A	A	H	H	A	B	H	A
chr4_8056913	4	118.09		H	H	A	B	B	A	H	H	H	H	H	H	B	H	A	H	H	H	H	H	B	A	A	A	A	H	B	B	H	A	B	B	B	H	H	H	H	H	A	A	H	H	A	B	H	A
chr4_8053446	4	118.38		H	H	A	B	B	A	H	H	H	H	H	H	B	H	A	H	H	H	H	H	B	A	A	A	A	H	B	B	H	A	B	B	B	H	H	H	H	H	A	A	H	H	A	B	H	A
chr4_8056819	4	118.38		H	H	A	B	B	A	H	H	H	H	H	H	B	H	A	H	H	H	H	H	B	A	A	A	A	H	B	B	H	A	B	B	B	H	H	H	H	H	A	A	H	H	A	B	H	A
chr4_8047953	4	119.26		H	H	A	B	B	A	H	H	H	H	H	H	B	H	A	H	H	H	H	H	B	A	A	A	A	H	B	B	H	A	B	B	B	H	H	H	H	H	A	A	H	H	A	B	H	A
chr4_8049048	4	119.26		H	H	A	B	B	A	H	H	H	H	H	H	B	H	A	H	H	H	H	H	B	A	A	A	A	H	B	B	H	A	B	B	B	H	H	H	H	H	A	A	H	H	A	B	H	A
chr4_7841086	4	119.55		H	H	A	B	B	A	H	H	H	H	H	H	B	H	A	H	H	H	H	H	B	A	A	A	A	H	B	B	H	A	B	B	B	H	H	H	H	H	A	A	H	H	A	B	H	A
chr4_7889607	4	119.55		H	H	A	B	B	A	H	H	H	H	H	H	B	H	A	H	H	H	H	H	B	A	A	A	A	H	B	B	H	A	B	B	B	H	H	H	H	H	A	A	H	H	A	B	H	A
chr4_7985696	4	119.55		H	H	A	B	B	A	H	H	H	H	H	H	B	H	A	H	H	H	H	H	B	A	A	A	A	H	B	B	H	A	B	B	B	H	H	H	H	H	A	A	H	H	A	B	H	A
chr4_8048738	4	119.55		H	H	A	B	B	A	H	H	H	H	H	H	B	H	A	H	H	H	H	H	B	A	A	A	A	H	B	B	H	A	B	B	B	H	H	H	H	H	A	A	H	H	A	B	H	A
chr4_7444258	4	119.84		H	H	A	B	B	A	H	H	H	H	H	B	B	H	A	H	H	H	H	H	B	A	A	A	A	H	B	B	H	A	B	B	B	A	H	H	H	H	A	A	H	H	A	B	H	A
chr4_7374899	4	120.13		H	H	A	B	B	A	H	H	H	H	H	B	B	H	A	H	H	H	H	H	B	A	A	A	A	H	B	B	H	A	B	B	B	A	H	H	H	H	A	A	H	H	A	B	H	A
chr4_7304093	4	120.43		H	H	A	B	B	A	H	H	H	H	H	B	B	H	A	H	H	H	H	H	B	A	A	A	A	H	B	B	H	A	B	B	B	A	H	H	H	H	A	A	H	H	A	B	H	A
chr4_7360760	4	120.43		H	H	A	B	B	A	H	H	H	H	H	B	B	H	A	H	H	H	H	H	B	A	A	A	A	H	B	B	H	A	B	B	B	A	H	H	H	H	A	A	H	H	A	B	H	A
chr4_6990189	4	121.01		H	H	A	B	B	A	H	H	H	H	H	B	B	H	A	H	H	H	H	H	B	A	A	A	A	H	B	B	H	A	B	B	B	A	H	H	H	H	A	A	H	H	A	B	H	A
chr4_7034498	4	121.01		H	H	A	B	B	A	H	H	H	H	H	B	B	H	A	H	H	H	H	H	B	A	A	A	A	H	B	B	H	A	B	B	B	A	H	H	H	H	A	A	H	H	A	B	H	A
chr4_7042131	4	121.01		H	H	A	B	B	A	H	H	H	H	H	B	B	H	A	H	H	H	H	H	B	A	A	A	A	H	B	B	H	A	B	B	B	A	H	H	H	H	A	A	H	H	A	B	H	A
chr4_7052583	4	121.01		H	H	A	B	B	A	H	H	H	H	H	B	B	H	A	H	H	H	H	H	B	A	A	A	A	H	B	B	H	A	B	B	B	A	H	H	H	H	A	A	H	H	A	B	H	A
chr4_6975526	4	121.6		H	H	A	B	B	A	H	H	H	H	H	B	B	H	A	H	H	H	H	H	B	A	A	A	A	H	B	B	H	A	B	B	B	A	H	H	H	H	A	A	H	H	A	B	H	A
chr4_6986583	4	121.6		H	H	A	B	B	A	H	H	H	H	H	B	B	H	A	H	H	H	H	H	B	A	A	A	A	H	B	B	H	A	B	B	B	A	H	H	H	H	A	A	H	H	A	B	H	A
chr4_6986738	4	121.6		H	H	A	B	B	A	H	H	H	H	H	B	B	H	A	H	H	H	H	H	B	A	A	A	A	H	B	B	H	A	B	B	B	A	H	H	H	H	A	A	H	H	A	B	H	A
chr4_6919565	4	122.18		H	H	A	B	B	A	H	H	H	H	H	B	B	H	A	H	H	H	H	H	B	A	A	A	A	H	B	B	H	A	B	B	B	A	H	H	H	H	A	A	H	H	A	B	H	A
chr4_6950365	4	122.18		H	H	A	B	B	A	H	H	H	H	H	B	B	H	A	H	H	H	H	H	B	A	A	A	A	H	B	B	H	A	B	B	B	A	H	H	H	H	A	A	H	H	A	B	H	A
chr4_6903520	4	122.47		H	H	A	B	B	A	H	H	H	H	H	B	B	H	A	H	H	H	H	H	B	A	A	A	A	H	B	B	H	A	B	B	B	A	H	H	H	H	A	A	H	H	A	B	H	A
chr4_6907818	4	122.47		H	H	A	B	B	A	H	H	H	H	H	B	B	H	A	H	H	H	H	H	B	A	A	A	A	H	B	B	H	A	B	B	B	A	H	H	H	H	A	A	H	H	A	B	H	A
chr4_6873275	4	123.41		H	H	A	B	B	A	H	H	H	H	H	B	B	H	A	H	H	H	H	H	B	A	A	A	A	H	B	B	H	A	B	B	B	A	H	H	H	H	A	A	H	H	A	B	H	A
chr4_6898021	4	123.41		H	H	A	B	B	A	H	H	H	H	H	B	B	H	A	H	H	H	H	H	B	A	A	A	A	H	B	B	H	A	B	B	B	A	H	H	H	H	A	A	H	H	A	B	H	A
chr4_6864998	4	123.7		H	H	A	B	B	A	H	H	H	H	H	B	B	H	A	H	H	H	H	H	B	A	A	A	A	H	B	B	H	A	B	B	B	A	H	H	H	H	A	A	H	H	A	B	H	A
chr4_6825179	4	123.99		H	H	A	B	B	A	H	H	H	H	H	B	B	H	A	H	H	H	H	H	B	A	A	A	A	H	B	B	H	A	B	B	B	A	H	H	H	H	A	A	H	H	A	B	H	A
chr4_6817313	4	124.63		H	H	A	B	B	A	H	H	H	H	H	B	B	H	A	H	H	H	H	H	B	A	A	A	A	H	B	B	H	A	B	B	B	A	H	H	H	H	A	A	H	H	A	B	H	A
chr4_6821598	4	124.63		H	H	A	B	B	A	H	H	H	H	H	B	B	H	A	H	H	H	H	H	B	A	A	A	A	H	B	B	H	A	B	B	B	A	H	H	H	H	A	A	H	H	A	B	H	A
chr4_6813716	4	126.45		H	H	A	B	B	A	H	H	H	H	H	B	B	H	A	H	H	H	H	H	B	A	A	A	A	H	B	B	H	A	B	B	B	A	H	H	H	H	A	A	H	H	A	B	H	A
chr4_6813774	4	126.45		H	H	A	B	B	A	H	H	H	H	H	B	B	H	A	H	H	H	H	H	B	A	A	A	A	H	B	B	H	A	B	B	B	A	H	H	H	H	A	A	H	H	A	B	H	A
chr4_6755531	4	127.61		H	H	A	B	B	A	H	H	H	H	H	B	B	H	A	H	H	H	H	B	B	A	A	A	A	H	B	B	H	A	B	B	B	A	H	H	H	H	A	A	H	H	A	B	H	A
chr4_6756534	4	127.61		H	H	A	B	B	A	H	H	H	H	H	B	B	H	A	H	H	H	H	B	B	A	A	A	A	H	B	B	H	A	B	B	B	A	H	H	H	H	A	A	H	H	A	B	H	A
chr4_6779021	4	127.61		H	H	A	B	B	A	H	H	H	H	H	B	B	H	A	H	H	H	H	B	B	A	A	A	A	H	B	B	H	A	B	B	B	A	H	H	H	H	A	A	H	H	A	B	H	A
chr4_6785704	4	127.61		H	H	A	B	B	A	H	H	H	H	H	B	B	H	A	H	H	H	H	B	B	A	A	A	A	H	B	B	H	A	B	B	B	A	H	H	H	H	A	A	H	H	A	B	H	A
chr4_6737294	4	127.91		H	H	A	B	B	A	H	H	H	H	H	B	B	H	A	H	H	H	H	B	B	A	A	A	A	H	B	B	H	A	B	B	B	A	H	H	H	H	A	A	H	H	A	B	H	A
chr4_6720463	4	128.21		H	H	A	B	B	A	H	H	H	H	H	B	B	H	A	H	H	H	H	B	B	A	A	A	A	H	B	B	H	A	B	B	B	A	H	H	H	H	A	A	H	H	A	B	H	A
chr4_6700739	4	128.5		H	H	A	B	B	A	H	H	H	H	H	B	B	H	A	H	H	H	H	B	B	A	A	A	A	H	B	B	H	A	B	B	B	A	H	H	H	H	A	A	H	H	A	B	H	A
chr4_6616102	4	128.79		H	H	A	B	B	A	H	H	H	H	H	B	B	H	A	H	H	H	H	B	B	A	A	A	A	H	B	B	H	A	B	B	B	A	H	H	H	H	A	A	H	H	A	B	H	A
chr4_6700738	4	128.79		H	H	A	B	B	A	H	H	H	H	H	B	B	H	A	H	H	H	H	B	B	A	A	A	A	H	B	B	H	A	B	B	B	A	H	H	H	H	A	A	H	H	A	B	H	A
chr4_6137764	4	129.08		H	H	A	B	B	A	H	H	H	H	H	B	B	H	A	H	H	H	H	B	B	A	A	A	A	H	B	B	H	A	B	B	B	A	H	H	H	H	A	A	A	H	A	B	H	A
chr4_6137836	4	129.08		H	H	A	B	B	A	H	H	H	H	H	B	B	H	A	H	H	H	H	B	B	A	A	A	A	H	B	B	H	A	B	B	B	A	H	H	H	H	A	A	A	H	A	B	H	A
chr4_6174796	4	129.08		H	H	A	B	B	A	H	H	H	H	H	B	B	H	A	H	H	H	H	B	B	A	A	A	A	H	B	B	H	A	B	B	B	A	H	H	H	H	A	A	A	H	A	B	H	A
chr4_6299569	4	129.08		H	H	A	B	B	A	H	H	H	H	B	B	B	H	A	H	H	H	H	B	B	A	A	A	A	H	B	B	H	A	B	B	B	A	H	H	H	H	A	A	A	H	A	B	H	A
chr4_6458356	4	129.08		H	H	A	B	B	A	H	H	H	H	B	B	B	H	A	H	H	H	H	B	B	A	A	A	A	H	B	B	H	A	B	B	B	A	H	H	H	H	A	A	A	H	A	B	H	A
chr4_6137714	4	129.38		H	H	A	B	B	A	H	H	H	H	B	B	B	H	A	H	H	H	H	B	B	A	A	A	A	H	B	B	H	A	B	B	B	A	H	H	H	H	A	A	A	H	A	B	H	A
chr4_6137693	4	130.25		H	H	A	B	B	A	H	H	H	H	B	B	B	H	A	H	H	H	H	B	B	A	A	A	A	H	B	B	H	A	B	B	B	A	H	H	H	H	A	A	A	-	A	B	H	A
chr4_6054285	4	130.54		H	H	A	B	B	A	H	H	H	H	B	B	B	H	A	H	H	H	H	B	B	A	A	A	A	H	B	B	H	A	B	B	B	A	H	H	H	H	A	A	A	A	A	B	H	A
chr4_6137663	4	130.54		H	H	A	B	B	A	H	H	H	H	B	B	B	H	A	H	H	H	H	B	B	A	A	A	A	H	B	B	H	A	B	B	B	A	H	H	H	H	A	A	A	A	A	B	H	A
chr4_6054197	4	131.13		H	H	A	B	B	A	H	H	H	H	B	B	B	H	A	H	H	H	H	B	B	A	A	A	A	H	B	B	H	A	B	B	B	A	H	H	H	H	A	A	A	A	A	B	H	A
chr4_6052472	4	131.71		H	H	A	B	B	A	H	H	H	H	B	B	B	H	A	H	H	H	H	B	B	A	A	A	A	H	B	B	H	A	B	B	B	A	H	H	H	H	A	A	A	A	A	B	H	A
chr4_6053065	4	131.71		H	H	A	B	B	A	H	H	H	H	B	B	B	H	A	H	H	H	H	B	B	A	A	A	A	H	B	B	H	A	B	B	B	A	H	H	H	H	A	A	A	A	A	B	H	A
chr4_6050950	4	132.3		H	H	A	B	B	A	H	H	H	H	B	B	B	H	A	H	H	H	H	B	B	A	A	A	A	H	B	B	H	A	B	B	B	A	H	H	H	H	A	A	A	A	A	B	H	A
chr4_6050414	4	132.59		H	H	A	B	B	A	H	H	H	H	B	B	B	H	A	H	H	H	H	B	B	A	A	A	A	H	B	B	H	A	B	B	B	A	H	H	H	H	A	A	A	A	A	B	H	A
chr4_6049881	4	132.88		H	H	A	B	B	A	H	H	H	H	B	B	B	H	A	H	H	H	H	B	B	A	A	A	A	H	B	B	H	A	B	B	B	A	H	H	H	H	A	A	A	A	A	B	H	A
chr4_6047719	4	133.19		H	H	A	B	B	A	H	H	H	H	B	B	B	H	A	H	H	H	H	B	B	A	A	A	A	H	B	B	H	A	B	B	B	A	H	H	H	H	A	A	A	A	A	B	H	A
chr4_6049861	4	133.19		H	H	A	B	B	A	H	H	H	H	B	B	B	H	A	H	H	H	H	B	B	A	A	A	A	H	B	B	H	A	B	B	B	A	H	H	H	H	A	A	A	A	A	B	H	A
chr4_6043112	4	133.5		H	-	A	B	B	A	H	H	H	A	B	B	B	H	A	H	H	H	H	B	B	A	A	A	A	H	-	B	H	A	B	B	B	A	H	H	H	H	A	A	A	A	A	B	H	A
chr4_6029076	4	133.79		H	B	A	B	B	A	H	H	H	A	B	B	B	H	A	H	H	H	H	B	B	A	A	A	A	H	H	B	H	A	B	B	B	A	H	H	H	H	A	A	A	A	A	B	H	A
chr4_6026730	4	134.08		H	B	A	B	B	A	H	H	H	A	B	B	B	H	A	H	H	H	H	B	B	A	A	A	A	H	H	B	H	A	B	B	B	A	H	H	H	A	A	A	A	A	A	B	H	A
chr4_5953237	4	135.02		H	B	A	B	B	A	H	H	H	A	B	B	B	H	A	-	H	H	H	-	B	A	A	A	A	H	H	B	H	A	B	B	B	A	H	H	H	A	A	A	A	A	A	B	H	A
chr4_5928205	4	136.24		H	B	A	B	B	A	H	H	H	A	B	B	B	H	A	B	H	H	H	H	B	A	A	A	A	H	H	B	H	A	B	B	B	A	H	H	H	A	A	A	A	A	A	B	H	A
chr4_5952106	4	136.24		H	B	A	B	B	A	H	H	H	A	B	B	B	H	A	B	H	H	H	H	B	A	A	A	A	H	H	B	H	A	B	B	B	A	H	-	H	A	A	A	A	A	A	B	H	A
chr4_5922513	4	136.67		H	B	A	B	B	A	H	H	H	A	B	B	B	A	A	B	H	H	H	H	B	A	A	A	A	H	H	B	H	A	B	B	B	A	H	B	H	A	A	A	A	A	A	B	H	A
chr4_5908887	4	137.11		H	B	A	B	B	A	H	H	H	A	B	B	B	A	A	B	H	H	H	H	B	A	A	A	A	H	H	B	H	A	B	B	B	A	H	B	H	A	A	A	A	A	A	B	H	A
chr4_5875391	4	137.9		H	B	A	A	B	A	H	H	H	A	B	B	B	A	A	B	H	H	H	H	B	A	A	A	A	H	H	B	H	A	B	B	B	A	H	B	A	A	A	A	H	A	A	B	H	A
chr4_5591538	4	139.2		H	B	A	A	B	A	H	H	H	A	B	B	B	A	A	B	H	H	H	H	B	A	A	A	A	H	H	-	H	A	B	B	B	A	H	B	A	A	A	A	H	A	A	B	H	A
chr4_5619486	4	139.2		H	B	A	A	B	A	H	H	H	A	B	B	B	A	A	B	H	H	H	H	B	A	A	A	A	H	H	A	H	A	B	B	B	A	H	B	A	A	A	A	H	A	A	B	H	A
chr4_5803934	4	139.2		H	B	A	A	B	A	H	H	H	A	B	B	B	A	A	B	H	H	H	H	B	A	A	A	A	H	H	A	H	A	B	B	B	A	H	B	A	A	A	A	H	A	A	B	H	A
chr4_5073412	4	139.85		H	B	A	A	B	A	H	H	H	A	B	B	B	A	A	B	H	H	H	H	B	A	A	A	A	H	H	A	H	A	B	B	B	A	H	B	A	A	A	A	H	A	A	B	H	A
chr4_5078491	4	139.85		H	B	A	A	B	A	H	H	H	A	B	B	B	A	A	B	H	H	H	H	B	A	A	A	A	H	H	A	H	A	B	B	B	A	H	B	A	A	A	A	H	A	A	B	H	A
chr4_5078514	4	139.85		H	B	A	A	B	A	H	H	H	A	B	B	B	A	A	B	H	H	H	H	B	A	A	A	A	H	H	A	H	A	B	B	B	A	H	B	A	A	A	A	H	A	A	B	H	A
chr4_5591450	4	139.85		H	B	A	A	B	A	H	H	H	A	B	B	B	A	A	B	H	H	H	H	B	A	A	A	A	H	H	A	H	A	B	B	B	A	H	B	A	A	A	A	H	A	A	B	H	A
chr4_4737857	4	140.43		H	B	A	A	B	A	H	H	H	A	B	B	B	A	A	B	H	H	H	H	B	A	A	A	A	H	H	A	H	-	B	B	B	A	H	B	A	A	A	A	H	A	A	B	H	A
chr4_4746087	4	140.43		H	B	A	A	B	A	H	H	H	A	B	B	B	A	A	B	H	H	H	H	B	A	A	A	A	H	H	A	H	H	B	B	B	A	H	B	A	A	A	A	H	A	A	B	H	A
chr4_4764465	4	140.43		H	B	A	A	B	A	H	H	H	A	B	B	B	A	A	B	H	H	H	H	B	A	A	A	A	H	H	A	H	H	B	B	B	A	H	B	A	A	A	A	H	A	A	B	H	A
chr4_4705413	4	140.73		H	B	A	A	B	A	H	H	H	A	B	B	B	A	A	B	H	H	H	H	B	A	A	A	A	H	H	A	H	H	B	B	B	A	H	B	A	A	A	A	H	A	A	B	H	A
chr4_4734504	4	140.73		H	B	A	A	B	A	H	H	H	A	B	B	B	A	A	B	H	H	H	H	B	A	A	A	A	H	H	A	H	H	B	B	B	A	H	B	A	A	A	A	H	A	A	B	H	A
chr4_4287565	4	141.02		H	B	A	A	B	A	H	H	H	A	B	B	B	A	A	B	H	H	H	H	B	A	A	A	A	H	H	A	H	H	B	B	B	A	H	B	A	A	A	A	H	A	A	B	H	A
chr4_4291462	4	141.02		H	B	A	A	B	A	H	H	H	A	B	B	B	A	A	B	H	H	H	H	B	A	A	A	A	H	H	A	H	H	B	B	B	A	H	B	A	A	A	A	H	A	A	B	H	A
chr4_4303854	4	141.02		H	B	A	A	B	A	H	H	H	A	B	B	B	A	A	B	H	H	H	H	B	A	A	A	A	H	H	A	H	H	B	B	B	A	H	B	A	A	A	A	H	A	A	B	H	A
chr4_4311332	4	141.02		H	B	A	A	B	A	H	H	H	A	B	B	B	A	A	B	H	H	H	H	B	A	A	A	A	H	H	A	H	H	B	B	B	A	H	B	A	A	A	A	H	A	A	B	H	A
chr4_4311348	4	141.02		H	B	A	A	B	A	H	H	H	A	B	B	B	A	A	B	H	H	H	H	B	A	A	A	A	H	H	A	H	H	B	B	B	A	H	B	A	A	A	A	H	A	A	B	H	A
chr4_4315258	4	141.02		H	B	A	A	B	A	H	H	H	A	B	B	B	A	A	B	H	H	H	H	B	A	A	A	A	H	H	A	H	H	B	B	B	A	H	B	A	A	A	A	H	A	A	B	H	A
chr4_4315329	4	141.02		H	B	A	A	B	A	H	H	H	A	B	B	B	A	A	B	H	H	H	H	B	A	A	A	A	H	H	A	H	H	B	B	B	A	H	B	A	A	A	A	H	A	A	B	H	A
chr4_4324225	4	141.02		H	B	A	A	B	A	H	H	H	A	B	B	B	A	A	B	H	H	H	H	B	A	A	A	A	H	H	A	H	H	B	B	B	A	H	B	A	A	A	A	H	A	A	B	H	A
chr4_4341093	4	141.02		H	B	A	A	B	A	H	H	H	A	B	B	B	A	A	B	H	H	H	H	B	A	A	A	A	H	H	A	H	H	B	B	B	A	H	B	A	A	A	A	H	A	A	B	H	A
chr4_4389023	4	141.02		H	B	A	A	B	A	H	H	H	A	B	B	B	A	A	B	H	H	H	H	B	A	A	A	A	H	H	A	H	H	B	B	B	A	H	B	A	A	A	A	H	A	A	B	H	A
chr4_4409345	4	141.02		H	B	A	A	B	A	H	H	H	A	B	B	B	A	A	B	H	H	H	H	B	A	A	A	A	H	H	A	H	H	B	B	B	A	H	B	A	A	A	A	H	A	A	B	H	A
chr4_4440157	4	141.02		H	B	A	A	B	A	H	H	H	A	B	B	B	A	A	B	H	H	H	H	B	A	A	A	A	H	H	A	H	H	B	B	B	A	H	B	A	A	A	A	H	A	A	B	H	A
chr4_4442483	4	141.02		H	B	A	A	B	A	H	H	H	A	B	B	B	A	A	B	H	H	H	H	B	A	A	A	A	H	H	A	H	H	B	B	B	A	H	B	A	A	A	A	H	A	A	B	H	A
chr4_4477755	4	141.02		H	B	A	A	B	A	H	H	H	A	B	B	B	A	A	B	H	H	H	H	B	A	A	A	A	H	H	A	H	H	B	B	B	A	H	B	A	A	A	A	H	A	A	B	H	A
chr4_4477773	4	141.02		H	B	A	A	B	A	H	H	H	A	B	B	B	A	A	B	H	H	H	H	B	A	A	A	A	H	H	A	H	H	B	B	B	A	H	B	A	A	A	A	H	A	A	B	H	A
chr4_4549472	4	141.02		H	B	A	A	B	A	H	H	H	A	B	B	B	A	A	B	H	H	H	H	B	A	A	A	A	H	H	A	H	H	B	B	B	A	H	B	A	A	A	A	H	A	A	B	H	A
chr4_4553885	4	141.02		H	B	A	A	B	A	H	H	H	A	B	B	B	A	A	B	H	H	H	H	B	A	A	A	A	H	H	A	H	H	B	B	B	A	H	B	A	A	A	A	H	A	A	B	H	A
chr4_4574498	4	141.02		H	B	A	A	B	A	H	H	H	A	B	B	B	A	A	B	H	H	H	H	B	A	A	A	A	H	H	A	H	H	B	B	B	A	H	B	A	A	A	A	H	A	A	B	H	A
chr4_4690359	4	141.02		H	B	A	A	B	A	H	H	H	A	B	B	B	A	A	B	H	H	H	H	B	A	A	A	A	H	H	A	H	H	B	B	B	A	H	B	A	A	A	A	H	A	A	B	H	A
chr4_4690399	4	141.02		H	B	A	A	B	A	H	H	H	A	B	B	B	A	A	B	H	H	H	H	B	A	A	A	A	H	H	A	H	H	B	B	B	A	H	B	A	A	A	A	H	A	A	B	H	A
chr4_4276748	4	141.31		H	B	A	A	B	A	H	H	H	A	B	B	B	A	A	B	H	H	H	H	A	A	A	A	A	H	H	A	H	H	B	B	B	A	H	B	A	A	A	A	H	A	A	B	H	A
chr4_4282451	4	141.31		H	B	A	A	B	A	H	H	H	A	B	B	B	A	A	B	H	-	H	H	A	A	A	A	A	H	H	A	H	H	B	B	B	A	H	B	A	A	A	A	H	A	A	B	H	A
chr4_4269328	4	141.6		H	B	A	A	B	A	H	H	H	A	B	B	B	A	A	B	H	A	H	H	A	A	A	A	A	H	H	A	H	H	B	B	B	A	H	B	A	A	A	A	H	A	A	B	H	A
chr4_4273981	4	141.6		H	B	A	A	B	A	H	H	H	A	B	B	B	A	A	B	H	A	H	H	A	A	A	A	A	H	H	A	H	H	B	B	B	A	H	B	A	A	A	A	H	A	A	B	H	A
chr4_4268876	4	141.9		H	B	A	A	B	A	H	H	H	A	B	B	B	A	A	B	H	A	H	H	A	A	A	A	A	H	A	A	H	H	B	B	B	A	H	B	A	A	A	A	H	A	A	B	H	A
chr4_4229748	4	142.19		H	B	A	A	B	A	H	H	H	A	B	B	B	A	A	B	H	A	H	H	A	A	A	A	A	H	A	A	H	H	B	B	B	A	H	B	A	A	A	A	H	A	A	B	H	A
chr4_4147902	4	142.48		H	B	A	A	B	A	H	H	H	A	B	B	B	A	A	B	H	A	H	H	A	A	A	A	A	H	A	A	H	H	B	B	B	A	H	B	A	A	A	A	H	A	A	B	H	A
chr4_4147949	4	142.48		H	B	A	A	B	A	H	H	H	A	B	B	B	A	A	B	H	A	H	H	A	A	A	A	A	H	A	A	H	H	B	B	B	A	H	B	A	A	A	A	H	A	A	B	H	A
chr4_4151496	4	142.48		H	B	A	A	B	A	H	H	H	A	B	B	B	A	A	B	H	A	H	H	A	A	A	A	A	H	A	A	H	H	B	B	B	A	H	B	A	A	A	A	H	A	A	B	H	A
chr4_4138884	4	143.06		H	B	A	A	B	A	H	H	H	A	B	B	B	A	A	B	H	A	H	H	A	A	A	A	A	H	A	A	H	H	B	B	B	A	H	B	A	A	A	A	H	A	A	B	H	A
chr4_4144438	4	143.06		H	B	A	A	B	A	H	H	H	A	B	B	B	A	A	B	H	A	H	H	A	A	A	A	A	H	A	A	H	H	B	B	B	A	H	B	A	A	A	A	H	A	A	B	H	A
chr4_4146986	4	143.06		-	B	A	A	B	A	H	H	H	A	B	B	B	A	A	B	H	A	H	H	A	A	A	A	A	H	A	A	H	H	B	B	B	A	H	B	A	A	A	A	H	A	A	B	H	A
chr4_4146582	4	143.36		B	B	A	A	B	A	H	H	H	A	B	B	B	A	A	B	H	A	H	H	A	A	A	A	A	H	A	A	H	H	B	B	B	A	H	B	A	A	A	A	H	A	A	B	H	A
chr4_4063744	4	143.65		B	B	A	A	B	A	H	H	H	A	B	B	B	A	A	B	H	A	H	H	A	A	A	A	A	H	A	A	H	H	B	B	B	A	H	B	A	A	A	A	H	A	A	B	H	A
chr4_4135258	4	143.65		B	B	A	A	B	A	H	H	H	A	B	B	B	A	A	B	H	A	H	H	A	A	A	A	A	H	A	A	H	H	B	B	B	A	H	B	A	A	A	A	H	A	A	B	H	A
chr4_4063733	4	143.94		B	B	A	A	B	A	H	H	H	A	B	B	B	A	A	B	H	A	H	A	A	A	A	A	A	H	A	A	H	H	B	B	B	A	H	B	A	A	A	A	H	A	A	B	H	A
chr4_4063731	4	144.23		B	B	A	A	B	A	H	H	H	A	B	B	B	A	A	B	H	A	H	A	A	A	A	A	A	H	A	A	H	H	B	B	B	A	H	B	A	A	A	A	H	A	A	B	H	A
chr4_4063505	4	144.52		B	B	A	A	B	A	H	H	H	A	B	B	B	A	A	B	H	A	H	A	A	A	A	A	A	H	A	A	H	H	B	B	B	A	H	B	A	A	A	A	H	A	A	B	H	A
chr4_4063537	4	144.52		B	B	A	A	B	A	H	H	H	A	B	B	B	A	A	B	H	A	H	A	A	A	A	A	A	H	A	A	H	H	B	B	B	A	H	B	A	A	A	A	H	A	A	B	H	A
chr4_4063682	4	144.52		B	B	A	A	B	A	H	H	H	A	B	B	B	A	A	B	H	A	H	A	A	A	A	A	A	H	A	A	H	H	B	B	B	A	H	B	A	A	A	A	H	A	A	B	H	A
chr4_3288600	4	145.4		B	B	A	A	B	A	H	H	H	A	B	B	B	A	A	B	H	A	H	A	A	A	A	A	A	H	A	A	H	H	B	B	B	A	H	B	A	A	A	A	H	A	A	B	H	A
chr4_3387709	4	145.4		B	B	A	A	B	A	H	H	H	A	B	B	B	A	A	B	H	A	H	A	A	A	A	A	A	H	A	A	H	H	B	B	B	A	H	B	A	A	A	A	H	A	A	B	H	A
chr4_4063484	4	145.4		B	B	A	A	B	A	H	H	H	A	B	B	B	A	A	B	H	A	H	A	A	A	A	A	A	H	A	A	H	H	B	B	B	A	H	B	A	A	A	A	H	A	A	B	H	A
chr4_3288144	4	145.99		B	B	A	A	B	A	H	H	H	A	B	B	B	A	A	B	H	A	H	A	A	A	A	A	A	H	A	A	H	H	B	B	B	A	H	B	A	A	A	A	H	A	A	B	H	A
chr4_3285980	4	146.86		B	B	A	A	B	A	H	H	H	A	B	B	B	A	A	B	H	A	H	A	A	A	A	A	A	H	A	A	H	H	B	B	B	A	B	B	A	A	A	A	H	A	A	B	-	A
chr4_3286247	4	146.86		B	B	A	A	B	A	H	H	H	A	B	B	B	A	A	B	H	A	H	A	A	A	A	A	A	H	A	A	H	H	B	B	B	A	B	B	A	A	A	A	H	A	A	B	A	A
chr4_3284330	4	147.74		B	B	A	A	B	A	H	H	H	A	B	B	B	A	A	B	H	A	H	A	A	A	A	A	A	H	A	A	H	H	B	B	B	A	B	B	A	A	A	A	H	A	A	B	A	A
chr4_3280385	4	149.04		B	B	A	A	B	A	H	H	H	A	B	B	B	A	A	B	H	A	H	A	A	A	A	A	A	H	A	A	H	H	B	B	B	A	B	B	A	A	A	A	H	A	A	B	A	A
chr4_3283168	4	149.04		B	B	A	A	B	A	H	H	H	A	B	B	B	A	A	B	H	A	H	A	A	A	A	A	A	H	A	A	H	H	B	B	B	A	B	B	A	A	A	A	H	A	A	B	A	A
chr4_3283196	4	149.04		B	B	A	A	B	A	H	H	H	A	B	B	B	A	A	B	H	A	H	A	A	A	A	A	A	H	A	A	H	H	B	B	B	A	B	B	A	A	A	A	H	A	A	B	A	A
chr4_3280270	4	149.62		B	B	A	A	B	A	H	H	H	A	B	B	B	-	A	B	H	A	H	A	A	A	A	A	A	H	A	A	H	H	B	B	B	A	B	B	A	A	A	A	H	A	A	B	A	A
chr4_3053453	4	149.91		B	B	A	A	B	A	H	H	A	A	B	B	B	H	A	B	H	A	H	A	A	A	A	A	A	H	A	A	H	H	B	B	B	A	B	B	A	A	A	A	H	A	A	B	A	A
chr4_3046345	4	150.21		B	B	A	A	B	A	H	H	A	A	B	B	B	H	A	B	H	A	H	A	A	A	A	A	A	H	A	A	H	H	B	B	B	A	B	B	A	A	A	A	H	A	A	B	A	A
chr4_3038176	4	150.79		B	B	A	A	B	A	H	H	A	A	B	B	B	H	A	B	H	A	H	H	A	A	A	A	A	H	A	A	H	H	B	B	B	A	B	B	A	A	A	A	H	A	A	B	A	A
chr4_3038116	4	151.38		B	B	A	A	B	A	H	H	A	A	B	B	B	H	A	B	H	A	H	H	A	A	A	A	A	H	A	A	H	H	B	B	B	A	B	B	A	A	A	A	H	A	A	B	A	A
chr4_3038153	4	151.38		B	B	A	A	B	A	H	H	A	A	B	B	B	H	A	B	H	A	H	H	A	A	A	A	A	H	A	A	H	H	B	B	B	A	B	B	A	A	A	A	H	A	A	B	A	A
chr4_2887385	4	151.96		B	B	A	A	B	A	H	H	A	A	B	B	B	H	A	B	H	A	H	H	A	A	A	A	A	H	A	A	H	H	B	B	B	A	B	B	A	A	A	A	H	A	A	B	A	A
chr4_2945636	4	151.96		B	B	A	A	B	A	H	H	A	A	B	B	B	H	A	B	H	A	H	H	A	A	A	A	A	H	A	A	H	H	B	B	B	A	B	B	A	A	A	A	H	A	A	B	A	A
chr4_3037895	4	151.96		B	B	A	A	B	A	H	H	A	A	B	B	B	H	A	B	H	A	H	H	A	A	A	A	A	H	A	A	H	H	B	B	B	A	B	B	A	A	A	A	H	A	A	B	A	A
chr4_2751695	4	152.54		B	B	A	A	B	A	H	H	A	A	B	B	B	H	A	B	H	A	H	H	A	A	A	A	A	H	A	A	H	H	B	B	B	A	B	B	A	A	A	A	H	A	A	B	A	A
chr4_2882335	4	152.54		B	B	A	A	B	A	H	H	A	A	B	B	B	H	A	B	H	A	H	H	A	A	A	A	A	H	A	A	H	H	B	B	B	A	B	B	A	A	A	A	H	A	A	B	A	A
chr4_2435050	4	152.85		B	B	A	A	B	A	H	H	A	A	B	B	B	H	A	B	H	A	H	H	A	A	A	A	A	H	A	A	-	H	B	B	B	A	B	B	A	A	A	A	H	A	A	B	A	A
chr4_2444868	4	152.85		B	B	A	A	B	A	H	H	A	A	B	B	B	H	A	B	H	A	H	H	A	A	A	A	A	H	A	A	B	H	B	B	B	A	B	B	A	A	A	A	H	A	A	B	A	A
chr4_2419738	4	153.2		B	B	A	A	B	A	H	H	A	A	B	B	B	H	A	B	H	A	H	H	A	A	A	A	A	H	A	A	B	H	B	B	B	A	B	B	A	A	A	A	H	A	A	B	A	A
chr4_2432091	4	153.2		B	B	A	A	B	A	H	H	A	A	B	B	B	H	A	B	H	A	H	H	A	A	A	A	A	H	A	A	B	H	B	B	B	A	B	B	A	A	A	A	H	A	A	B	A	A
chr4_2432102	4	153.2		B	B	A	A	B	A	H	H	A	A	B	B	B	H	A	B	H	A	H	H	A	A	A	A	A	H	A	A	B	H	B	B	B	A	B	B	A	A	A	A	H	A	A	B	A	A
chr4_2410296	4	153.99		B	B	A	A	B	A	H	H	A	A	B	B	B	H	A	B	H	A	H	H	A	A	A	A	A	H	A	A	B	H	A	B	B	A	B	B	A	A	A	A	H	A	A	B	A	A
chr4_2419438	4	153.99		B	B	A	A	B	A	H	H	A	A	B	B	B	H	A	B	H	A	H	H	A	A	A	A	A	H	A	A	B	H	A	B	B	A	B	B	A	A	A	A	H	A	A	B	A	A
chr4_2404840	4	154.28		B	B	A	A	B	A	H	H	A	A	B	B	B	H	A	B	H	A	H	H	A	A	A	A	A	H	A	A	B	H	A	B	B	A	B	B	A	A	A	A	H	A	A	B	A	A
chr4_2404841	4	154.28		B	B	A	A	B	A	H	H	A	A	B	B	B	H	A	B	H	A	H	H	A	A	A	A	A	H	A	A	B	H	A	B	B	A	B	B	A	A	A	A	H	A	A	B	A	A
chr4_2402727	4	154.57		B	B	A	A	B	A	H	H	A	A	B	B	B	H	A	B	H	A	H	H	A	A	A	A	A	H	A	A	B	H	A	B	B	A	B	B	A	A	A	A	H	A	A	B	A	A
chr4_2404142	4	154.57		B	B	A	A	B	A	H	H	A	A	B	B	B	H	A	B	H	A	H	H	A	A	A	A	A	H	A	A	B	H	A	B	B	A	B	B	A	A	A	A	H	A	A	B	A	A
chr4_2404806	4	154.57		B	B	A	A	B	A	H	H	A	A	B	B	B	H	A	B	H	A	H	H	A	A	A	A	A	H	A	A	B	H	A	B	B	A	B	B	A	A	A	A	H	A	A	B	A	A
chr4_2296030	4	154.86		B	B	A	A	B	A	H	H	A	A	B	B	B	H	A	B	H	A	H	H	A	A	A	A	A	H	A	A	B	H	A	B	B	A	B	B	A	A	A	A	H	A	A	B	A	A
chr4_2012208	4	155.15		B	B	A	A	B	A	H	H	A	A	B	B	B	H	A	B	H	A	H	H	A	A	A	A	A	H	A	A	B	H	A	B	B	A	B	B	A	A	A	A	H	A	A	B	A	A
chr4_1882454	4	155.94		B	B	A	A	B	A	H	H	A	A	B	B	B	H	A	B	H	A	H	H	A	A	A	A	A	-	A	A	B	H	A	B	B	A	B	B	A	A	A	A	H	A	A	B	A	A
chr4_1982581	4	155.94		B	B	A	A	B	A	H	H	A	A	B	B	B	H	A	B	H	A	H	H	A	A	A	A	A	A	A	A	B	H	A	B	B	A	B	B	A	A	A	A	H	A	A	B	A	A
chr4_1882492	4	156.23		B	B	A	A	B	A	H	H	A	A	B	B	B	H	A	B	H	A	H	H	A	A	A	A	A	A	A	A	B	H	A	B	B	A	B	B	A	A	A	A	H	A	A	B	A	A
chr4_1726917	4	157.69		B	B	A	A	B	A	H	H	A	A	B	B	B	H	A	B	H	A	H	H	A	A	A	A	A	A	A	A	B	H	A	B	B	A	B	B	A	A	A	A	H	A	A	B	A	A
chr4_1823988	4	157.69		B	B	A	A	B	A	H	H	A	A	B	B	B	H	A	B	H	A	H	H	A	A	A	A	A	A	A	A	B	H	A	B	B	A	B	B	A	A	A	A	H	A	A	B	A	A
chr4_1703985	4	157.98		B	B	A	A	B	A	H	H	A	A	B	B	B	H	A	B	H	A	H	H	A	A	A	A	A	A	A	A	B	H	A	B	B	A	B	B	A	A	A	A	H	A	A	B	A	A
chr4_1668195	4	158.27		B	B	A	A	B	A	H	H	A	A	B	B	B	H	A	B	H	A	H	H	A	A	A	A	A	A	A	A	B	H	A	B	B	A	B	B	A	A	A	A	H	A	A	B	A	A
chr4_1599165	4	159.15		B	B	A	A	B	A	H	H	A	A	B	B	B	H	A	B	H	A	H	H	A	A	H	A	A	A	A	A	B	H	A	B	B	A	B	B	A	A	A	A	H	A	A	B	A	A
chr4_1599180	4	159.15		B	B	A	A	B	A	H	H	A	A	B	B	B	H	A	B	H	A	H	H	A	A	H	A	A	A	A	A	B	H	A	B	B	A	B	B	A	A	A	A	H	A	A	B	A	A
chr4_1599199	4	159.15		B	B	A	A	B	A	H	H	A	A	B	B	B	H	A	B	H	A	H	H	A	A	H	A	A	A	A	A	B	H	A	B	B	A	B	B	A	A	A	A	H	A	A	B	A	A
chr4_1624338	4	159.15		B	B	A	A	B	A	H	H	A	A	B	B	B	H	A	B	H	A	H	H	A	A	H	A	A	A	A	A	B	H	A	B	B	A	B	B	A	A	A	A	H	A	A	B	A	A
chr4_1597571	4	159.44		B	B	A	A	B	A	H	H	A	A	B	B	B	H	A	B	H	A	H	H	A	A	H	A	A	A	A	A	B	H	A	B	B	A	B	B	A	A	A	A	H	A	A	B	A	A
chr4_1597601	4	159.44		B	B	A	A	B	A	H	H	A	A	B	B	B	H	A	B	H	A	H	H	A	A	H	A	A	A	A	A	B	H	A	B	B	A	B	B	A	A	A	A	H	A	A	B	A	A
chr4_1578242	4	160.02		B	B	A	A	B	A	H	H	A	A	B	B	B	H	A	B	H	A	H	H	A	A	H	A	A	A	A	A	B	H	A	B	B	A	B	B	A	A	A	A	H	A	A	B	A	A
chr4_1576168	4	160.32		B	B	A	A	H	A	H	H	A	A	B	B	B	H	A	B	H	A	H	H	A	A	H	A	A	A	A	A	B	H	A	B	B	A	B	B	A	A	A	A	H	A	A	B	A	A
chr4_1576269	4	160.32		B	B	A	A	H	A	H	H	A	A	B	B	B	H	A	B	H	A	H	H	A	A	H	A	A	A	A	A	B	H	A	B	B	A	B	B	A	A	A	A	H	A	A	B	A	A
chr4_1575209	4	160.61		B	B	A	A	H	A	H	H	A	A	B	B	B	H	A	B	H	A	H	H	A	A	H	A	A	A	A	A	B	H	A	B	B	A	B	B	A	A	A	A	H	A	A	B	A	A
chr4_1576268	4	160.61		B	B	A	A	H	A	H	H	A	A	B	B	B	H	A	B	H	A	H	H	A	A	H	A	A	A	A	A	B	H	A	B	-	A	B	B	A	A	A	A	H	A	A	B	A	A
chr4_1563221	4	160.9		B	B	A	A	H	A	A	H	A	A	B	B	B	H	A	B	H	A	H	H	A	A	H	A	A	A	A	A	B	H	A	B	H	A	B	B	A	A	A	A	H	A	A	B	A	A
chr4_1377297	4	161.19		B	B	A	A	H	A	A	H	A	A	B	B	B	H	A	B	H	A	H	H	A	A	H	A	A	A	A	A	B	H	A	B	H	A	B	B	A	A	A	A	H	A	A	B	A	A
chr4_1370810	4	161.78		B	B	A	A	H	A	A	H	A	A	B	B	B	H	A	B	H	A	H	H	A	A	H	A	A	A	A	A	B	H	A	B	H	A	B	B	A	A	A	A	H	A	A	B	A	A
chr4_1370715	4	162.07		B	B	A	A	H	A	A	H	A	A	B	B	B	H	A	B	H	A	H	H	A	A	H	A	A	A	A	A	B	H	A	B	H	A	B	B	A	A	A	A	H	A	A	B	A	A
chr4_1370722	4	162.07		B	B	A	A	H	A	A	H	A	A	B	B	B	H	A	B	H	A	H	H	A	A	H	A	A	A	A	A	B	H	A	B	H	A	B	B	A	A	A	A	H	A	A	B	A	A
chr4_1132480	4	164.16		B	B	A	B	H	A	A	H	-	A	B	B	B	H	A	B	H	A	H	H	-	A	-	A	A	A	A	-	B	-	A	B	-	-	-	B	A	-	A	-	H	A	A	B	A	A
chr5_109160603	5	0		B	A	B	-	A	A	H	-	B	-	A	A	B	H	B	B	H	A	A	B	B	B	B	A	B	A	A	A	A	A	A	A	A	B	A	-	A	A	A	A	B	A	A	A	B	A
chr5_109184885	5	0		B	A	B	-	A	A	H	A	B	B	A	A	B	H	B	B	H	A	A	B	B	B	B	A	B	A	A	A	A	A	A	A	-	B	A	B	A	A	A	A	-	A	A	A	B	A
chr5_109134894	5	3.22		B	A	B	-	A	A	-	-	B	B	A	A	B	H	B	B	H	A	A	B	B	H	B	A	A	A	H	A	A	A	B	A	B	B	A	H	A	-	A	A	A	A	-	-	B	B
chr5_104058455	5	4.69		B	A	B	B	A	A	B	-	B	B	A	A	B	H	B	B	H	A	H	B	B	H	B	A	A	A	H	-	A	H	B	A	B	-	A	H	A	H	A	A	A	H	H	H	B	B
chr5_104026508	5	7.56		B	A	B	B	A	H	B	A	B	B	A	A	H	H	B	B	H	-	H	B	B	H	B	A	-	A	H	B	A	H	B	A	B	A	A	H	A	H	A	-	A	H	H	H	B	B
chr5_104026016	5	11		B	A	B	B	A	H	B	A	B	B	H	A	H	H	B	B	H	H	H	B	B	H	B	A	H	A	H	B	A	H	B	A	B	A	A	H	A	H	A	H	A	H	H	H	B	B
chr5_104021325	5	12.44		B	A	B	B	A	H	B	A	B	B	H	B	H	H	B	B	H	H	H	-	B	H	B	A	H	A	H	B	A	H	B	-	B	H	A	H	A	H	A	-	A	H	H	H	B	B
chr5_104024526	5	12.44		B	A	B	B	A	H	B	A	B	B	H	B	H	H	B	B	H	H	H	A	B	-	B	A	H	A	H	B	-	H	B	H	B	H	A	H	A	H	-	H	A	H	H	H	B	B
chr5_103973267	5	12.72		B	-	B	H	A	H	B	A	B	B	H	B	H	H	B	B	H	H	H	A	B	B	B	A	-	A	H	B	B	H	B	H	B	H	A	H	A	H	-	H	A	H	H	H	B	B
chr5_103777596	5	13.23		B	H	B	H	A	H	B	A	B	B	H	B	H	H	B	B	H	H	H	A	B	B	B	A	A	A	H	B	B	H	B	H	B	H	A	B	A	H	-	H	A	H	H	H	B	B
chr5_103777532	5	13.46		B	H	B	H	A	H	B	H	B	B	H	B	H	H	B	B	H	H	H	A	B	B	B	A	A	A	H	B	B	H	B	H	B	H	H	B	A	H	-	H	A	H	B	H	B	B
chr5_103777386	5	13.97		B	H	B	H	A	H	B	H	B	B	H	B	H	H	H	B	H	B	H	A	B	B	B	A	A	A	H	B	B	H	B	H	B	H	H	B	A	H	B	H	A	H	B	H	B	B
chr5_101356392	5	14.94		B	H	B	H	A	H	B	H	B	B	H	H	H	H	H	B	-	B	H	A	B	B	B	A	A	A	H	B	B	H	B	H	B	H	H	B	A	H	B	H	A	H	B	H	B	B
chr5_101064241	5	16.67		B	H	-	H	A	H	B	H	B	B	H	H	H	H	H	B	A	B	H	A	B	B	B	A	A	A	H	B	B	H	B	H	B	H	H	B	A	H	B	H	A	H	B	H	B	B
chr5_101063239	5	17.01		B	H	A	H	A	H	B	H	B	B	H	H	H	H	H	B	A	B	H	A	B	B	B	A	A	A	H	B	B	H	B	A	B	H	H	B	A	H	B	H	A	H	B	H	B	B
chr5_100996492	5	17.71		B	H	A	H	A	H	B	H	B	B	H	H	H	H	H	B	A	B	H	A	B	B	B	A	A	A	H	B	B	H	B	A	B	H	H	B	A	H	B	H	A	H	B	H	B	B
chr5_101041691	5	17.71		B	H	A	H	A	H	B	H	B	B	H	H	H	H	H	B	A	B	H	A	B	B	B	A	A	A	H	B	B	H	B	A	B	H	H	B	A	H	B	H	A	H	B	H	B	B
chr5_100063227	5	18.27		B	H	A	H	A	H	B	H	B	B	H	H	H	H	H	B	A	B	H	A	B	B	B	A	A	A	H	B	B	H	B	A	B	H	H	B	A	H	B	H	A	H	B	H	B	B
chr5_100069763	5	18.27		B	H	A	H	A	H	B	H	B	B	H	H	H	H	H	B	A	B	-	A	B	B	B	A	A	A	H	B	B	H	B	A	B	H	H	B	A	H	B	H	A	H	B	H	B	B
chr5_98710578	5	19.48		B	H	A	H	A	H	B	H	B	B	H	H	H	H	H	B	A	B	-	A	B	B	B	A	A	A	H	B	B	H	B	A	B	H	H	B	A	H	B	H	A	H	B	H	B	B
chr5_100054600	5	19.48		B	H	A	H	A	H	B	H	B	B	H	H	H	H	H	B	A	B	B	A	B	B	B	A	A	-	H	B	B	H	B	A	B	H	H	B	A	H	B	H	A	H	B	H	B	-
chr5_98492970	5	20.17		B	H	A	H	-	H	B	H	B	B	H	H	H	H	H	B	A	B	B	A	B	B	B	A	A	B	H	B	B	H	B	A	B	H	H	B	A	H	B	H	A	H	B	H	B	A
chr5_98486857	5	20.64		B	H	A	H	H	H	B	H	B	B	H	H	H	H	H	B	A	B	B	A	B	B	B	A	A	B	H	B	B	-	B	A	B	H	H	B	B	H	B	-	A	H	B	H	B	A
chr5_96529196	5	21.2		B	H	A	H	H	H	B	H	B	B	H	H	H	H	H	B	A	B	B	A	B	B	B	A	A	B	H	B	B	B	B	A	B	H	H	B	B	H	B	A	A	H	B	H	B	A
chr5_87129873	5	21.66		B	H	A	H	H	H	B	H	B	B	H	H	H	H	H	B	A	B	B	A	B	B	B	A	A	B	H	B	B	B	B	A	B	H	H	B	B	H	B	A	A	H	B	H	B	A
chr5_91273870	5	21.66		B	H	A	H	H	H	B	H	B	B	H	H	H	H	H	B	A	B	B	A	B	B	B	A	A	B	H	B	B	B	B	A	B	H	H	B	B	H	B	A	A	H	B	H	B	A
chr5_86604736	5	21.9		B	H	A	H	H	H	B	H	B	B	H	H	H	H	H	B	A	B	B	A	B	B	B	A	A	B	H	B	B	B	B	A	B	H	H	B	B	H	B	A	A	H	B	H	B	A
chr5_59148668	5	23.26		B	H	A	H	H	H	B	H	A	B	H	H	H	H	H	B	A	B	B	A	B	B	B	A	A	B	H	B	B	B	B	A	B	-	H	B	B	H	B	A	A	H	B	H	B	A
chr5_69652306	5	23.26		B	H	A	H	H	H	B	H	A	B	H	H	H	H	H	B	A	B	B	A	B	B	B	-	A	B	H	B	B	B	B	A	B	B	H	B	B	H	B	A	A	H	B	H	B	A
chr5_58532131	5	23.49		B	H	A	H	H	H	B	H	A	B	H	H	H	H	-	B	A	B	H	A	B	B	B	H	A	B	H	B	B	B	B	A	B	B	H	B	B	H	B	A	A	H	B	H	B	A
chr5_54385691	5	23.96		B	H	A	H	H	H	B	H	A	B	H	H	H	H	A	B	A	B	H	A	B	B	B	H	A	B	H	B	B	B	B	A	B	B	H	B	B	H	B	A	A	H	B	H	B	A
chr5_57311860	5	23.96		B	H	A	H	H	H	B	H	A	B	H	H	H	H	A	B	A	B	H	A	B	B	B	H	A	B	H	B	B	B	B	A	B	B	H	B	B	H	B	A	A	H	B	H	B	A
chr5_45383142	5	24.19		B	H	A	H	H	H	B	H	A	B	H	H	H	H	A	B	A	B	H	A	B	B	B	H	A	B	H	-	B	B	B	A	B	B	H	B	B	H	B	A	A	H	B	H	B	A
chr5_43622066	5	24.42		B	H	A	H	H	H	B	H	A	B	H	H	H	H	A	B	A	B	H	A	B	B	B	H	A	B	H	H	B	B	B	A	B	B	H	B	B	H	B	A	A	H	B	H	B	A
chr5_37210908	5	25.16		B	H	A	H	H	H	B	H	A	B	H	H	H	H	A	B	A	B	H	A	-	B	B	H	A	B	H	H	B	B	B	A	B	B	H	B	B	H	B	A	A	H	B	H	B	A
chr5_38679392	5	25.16		B	H	A	H	H	H	B	H	A	B	H	H	H	H	A	B	A	B	H	A	H	B	B	H	A	B	H	H	B	B	B	A	B	B	H	B	B	H	B	A	A	H	B	H	B	A
chr5_37142073	5	26.14		B	H	A	H	H	H	B	H	A	B	H	H	H	H	A	B	A	B	H	A	H	B	B	H	A	B	H	H	B	B	B	A	B	B	H	B	B	H	B	A	A	H	B	H	B	A
chr5_37144182	5	26.14		B	H	A	H	H	H	B	H	A	B	H	H	H	H	A	B	A	B	H	A	H	B	B	H	A	B	H	H	B	B	B	A	B	B	H	B	B	H	B	A	A	H	B	H	B	A
chr5_37156026	5	26.14		B	H	A	H	H	H	B	H	A	B	H	H	H	H	A	B	A	B	H	A	H	B	B	H	A	B	H	H	B	B	B	A	B	B	H	B	B	H	B	A	A	H	B	H	B	A
chr5_37139768	5	26.7		B	H	A	H	H	H	B	H	A	B	H	H	H	H	A	B	A	B	H	A	H	B	B	H	A	B	H	H	B	B	B	A	B	B	H	B	B	H	B	A	A	H	B	H	B	A
chr5_37138411	5	26.94		B	H	A	H	H	H	B	H	A	B	H	H	H	H	A	B	A	B	H	A	H	B	B	H	A	B	H	H	B	B	B	A	B	B	H	B	B	H	B	A	A	H	B	H	B	A
chr5_37138205	5	28.14		B	H	A	H	H	H	-	H	A	B	H	H	H	H	A	B	A	B	H	A	H	B	B	H	A	B	H	H	B	B	B	A	B	B	H	B	B	H	B	A	A	H	B	H	B	A
chr5_37138323	5	28.14		B	H	A	H	H	H	H	H	A	B	H	H	H	H	A	B	A	B	H	A	H	B	B	H	A	B	H	H	B	B	B	A	B	B	H	B	B	H	B	A	A	H	B	H	B	A
chr5_37138097	5	30.05		B	H	A	H	H	H	H	H	A	B	H	H	H	H	A	B	A	B	H	A	H	B	B	H	A	B	H	H	B	B	B	A	B	B	H	B	B	H	B	A	A	H	B	H	B	A
chr5_37138191	5	30.05		B	H	A	H	H	H	H	H	A	B	H	H	H	H	A	B	A	B	H	A	H	B	B	H	A	B	H	H	B	B	B	A	B	B	H	B	B	H	B	A	A	H	B	H	B	A
chr5_37113109	5	30.74		B	H	A	H	H	H	H	H	A	B	H	H	H	H	A	B	A	B	H	A	H	B	B	H	A	B	H	H	B	B	B	A	B	B	H	B	B	H	B	A	A	H	B	H	B	A
chr5_37136715	5	30.74		B	H	A	H	H	H	H	H	A	B	H	H	H	H	A	B	A	B	H	A	H	B	B	H	A	B	H	H	B	B	B	A	B	B	H	B	B	H	B	A	A	H	B	H	B	A
chr5_37138079	5	30.74		B	H	A	H	H	H	H	H	A	B	H	H	H	H	A	B	A	B	H	A	H	B	B	H	A	B	H	H	B	B	B	A	B	B	H	B	B	H	B	A	A	H	B	H	B	A
chr5_37111627	5	30.97		B	H	A	H	H	H	H	H	A	B	H	H	H	H	A	B	A	B	H	A	H	B	B	H	A	B	H	H	B	B	B	A	B	B	H	B	B	H	B	A	A	H	B	H	B	A
chr5_37112925	5	30.97		B	H	A	H	H	H	H	H	A	B	H	H	H	H	A	B	A	B	H	A	H	B	B	H	A	B	H	H	B	B	B	A	B	B	H	B	B	H	B	A	A	H	B	H	B	A
chr5_37111414	5	31.21		B	H	A	H	H	H	H	H	A	B	H	H	H	H	A	B	A	B	H	A	H	B	B	H	A	B	H	H	B	B	B	A	B	B	H	B	B	H	B	A	A	H	B	H	B	A
chr5_37111292	5	31.44		B	H	A	H	H	H	H	H	A	B	H	H	H	H	A	B	A	B	H	A	H	B	B	H	A	B	H	H	B	B	B	A	B	B	H	B	B	H	B	A	A	H	B	H	B	A
chr5_37106079	5	31.95		B	H	A	H	H	H	H	H	A	B	H	H	H	H	A	B	A	B	H	A	H	B	B	H	A	B	H	H	B	B	B	A	B	B	H	B	B	H	B	A	A	H	-	H	B	A
chr5_37108266	5	31.95		B	H	A	H	H	H	H	H	A	B	H	H	H	H	A	B	A	B	H	A	H	B	B	H	A	B	H	H	B	B	B	A	B	B	H	B	B	H	B	A	A	H	H	H	B	A
chr5_37079140	5	32.41		B	H	A	H	H	H	H	H	A	B	H	H	H	H	A	B	A	B	H	A	H	B	B	H	A	B	H	H	B	B	B	A	B	B	H	B	B	H	B	A	A	H	H	H	B	A
chr5_37104317	5	32.41		B	H	A	H	H	H	H	H	A	B	H	H	H	H	A	B	A	B	H	A	H	B	B	H	A	B	H	H	B	-	B	A	B	B	H	B	B	H	B	A	A	H	H	H	B	A
chr5_36008524	5	33.15		B	H	A	H	H	H	H	H	A	B	H	H	H	H	A	B	A	B	H	A	H	B	B	H	A	B	H	H	B	H	B	A	B	B	H	B	B	H	B	A	A	H	H	H	B	A
chr5_35875711	5	33.39		B	H	A	H	H	H	H	H	A	B	H	H	H	H	A	B	A	B	H	A	H	B	B	H	A	B	H	H	B	H	B	A	B	B	H	B	B	H	B	A	A	H	H	H	B	A
chr5_35875722	5	33.39		B	H	A	H	H	H	H	H	A	H	H	H	H	H	A	B	A	B	H	A	H	B	B	H	A	B	H	H	B	H	B	A	B	B	H	B	B	H	B	A	A	H	H	H	B	A
chr5_35808203	5	34.36		B	H	A	H	H	H	H	H	A	H	H	H	H	H	A	B	A	B	H	A	H	B	B	H	A	B	H	H	B	H	B	A	B	B	H	B	B	H	B	A	A	H	H	H	B	A
chr5_35808247	5	34.36		B	H	A	H	H	H	H	H	A	H	H	H	H	H	A	B	A	B	H	A	H	B	B	H	A	B	H	H	B	H	B	A	B	B	H	B	B	H	B	A	A	H	H	H	B	A
chr5_35730801	5	35.1		B	H	A	H	H	H	H	H	A	H	H	H	H	H	A	B	A	B	H	A	H	B	B	H	A	B	H	H	B	H	B	A	B	B	H	B	B	H	B	A	A	H	H	H	B	A
chr5_35594734	5	35.33		B	H	A	H	H	H	H	H	A	H	H	H	H	H	A	B	A	B	H	A	H	B	B	H	A	B	H	H	B	H	B	A	B	B	H	B	B	H	B	A	A	H	H	H	B	A
chr5_35741481	5	35.33		B	H	A	H	H	H	H	H	A	H	H	H	H	H	A	B	A	B	H	A	H	B	B	H	A	B	H	H	B	H	B	A	B	B	H	-	B	H	B	A	A	H	H	H	B	A
chr5_35556010	5	35.8		B	H	A	H	H	H	H	H	A	H	H	H	H	H	A	B	A	B	H	A	H	B	B	H	A	B	H	H	B	H	B	A	B	B	H	H	B	H	B	A	A	H	H	H	B	A
chr5_35536799	5	36.03		B	H	A	H	H	H	H	H	A	H	H	H	H	H	A	B	A	B	H	A	H	B	B	H	A	B	H	H	B	H	B	A	B	B	H	H	B	H	B	A	A	H	H	H	B	A
chr5_35466497	5	37.24		B	H	A	H	H	H	H	H	A	H	H	H	H	H	A	B	A	B	H	A	H	B	B	H	A	B	H	H	B	H	B	A	B	B	H	H	B	H	B	A	A	H	H	H	B	A
chr5_35470473	5	37.24		B	H	A	H	-	H	H	H	A	H	H	H	H	H	A	B	A	B	H	A	H	B	B	H	A	B	H	H	B	H	B	A	B	B	H	H	B	H	B	A	A	H	H	H	B	A
chr5_35465647	5	37.7		B	H	A	H	B	H	H	H	A	H	H	H	H	H	A	B	A	B	H	A	H	B	B	H	A	B	H	H	B	H	B	A	B	B	H	H	B	H	B	A	A	H	H	H	B	A
chr5_35466378	5	37.7		B	H	A	H	B	H	H	H	A	H	H	H	H	H	A	B	A	B	H	A	H	B	B	H	A	B	H	H	B	H	B	A	B	B	H	H	B	H	B	A	A	H	H	H	B	A
chr5_35456251	5	37.93		B	H	A	H	B	H	H	H	A	H	H	H	H	H	A	B	A	B	H	A	H	B	B	H	A	B	H	H	B	H	B	A	B	B	H	H	B	H	B	A	A	H	H	H	B	A
chr5_35456049	5	38.16		B	H	A	H	B	H	H	H	A	H	H	H	H	H	A	B	A	B	H	A	H	B	B	H	A	B	H	H	B	H	B	A	B	B	H	H	B	H	B	A	A	H	H	H	B	A
chr5_35417495	5	38.4		B	H	A	H	B	H	H	H	A	H	H	H	H	H	A	B	A	B	H	A	H	B	B	H	A	B	H	H	B	H	B	A	B	B	H	H	B	H	B	A	A	H	H	H	B	A
chr5_35414031	5	38.86		B	H	A	H	B	H	H	H	A	H	H	H	H	H	A	B	A	B	H	A	H	B	B	H	A	B	H	H	B	H	B	A	B	B	H	H	B	H	B	A	A	H	H	H	B	A
chr5_35411258	5	39.32		B	H	A	H	B	H	H	H	A	H	H	H	H	H	A	B	A	B	H	A	H	B	B	H	A	B	H	H	B	H	B	A	B	B	H	H	B	H	B	A	A	H	H	H	B	A
chr5_35411264	5	39.32		B	H	A	H	B	H	H	H	A	H	H	H	H	H	A	B	A	B	H	A	H	B	B	H	A	B	H	H	B	H	B	A	B	B	H	H	B	H	B	A	A	H	H	H	B	A
chr5_35412746	5	39.32		B	H	A	H	B	H	H	H	A	H	H	H	H	H	A	B	A	B	H	A	H	B	B	H	A	B	H	H	B	H	B	A	B	B	H	H	B	H	B	A	A	H	H	H	B	A
chr5_35408168	5	40.02		B	H	A	H	B	H	H	H	A	H	H	H	H	H	A	B	A	B	H	A	H	B	B	H	A	B	H	H	B	H	B	A	B	B	H	H	B	H	B	A	A	H	H	H	B	A
chr5_35410268	5	40.02		B	H	A	H	B	H	H	H	A	H	H	H	H	H	A	B	A	B	H	A	H	B	B	H	A	B	H	H	B	H	B	A	B	B	H	H	B	H	B	A	A	H	H	H	B	A
chr5_35408092	5	40.25		B	H	A	H	B	H	H	H	A	H	H	H	H	H	A	B	A	B	H	A	H	B	B	H	A	B	H	H	B	H	B	A	B	B	H	H	B	H	B	A	A	H	H	H	B	A
chr5_35408150	5	40.25		B	H	A	H	B	H	H	H	A	H	H	H	H	H	A	B	A	B	H	A	H	B	B	H	A	B	H	H	B	H	B	A	B	B	H	H	B	H	B	A	A	H	H	H	B	A
chr5_35406173	5	40.73		B	H	A	H	B	H	H	H	A	H	H	H	H	H	A	B	A	B	H	A	H	B	B	H	A	B	H	H	B	H	B	A	B	B	H	H	B	H	B	A	A	H	H	H	B	A
chr5_35406227	5	40.73		B	H	A	H	B	H	H	H	A	H	H	H	H	H	A	B	A	B	H	A	H	B	B	H	A	B	H	H	B	H	B	A	B	B	H	H	B	H	B	A	A	H	H	H	B	A
chr5_35404587	5	41.7		B	H	A	H	B	H	H	H	A	H	H	H	H	H	A	B	A	B	H	A	H	B	B	H	A	B	H	H	B	H	B	A	B	B	H	H	B	H	B	A	A	H	H	H	B	A
chr5_35404621	5	41.7		B	H	A	H	B	H	H	H	A	H	H	H	H	H	A	B	A	B	H	A	H	B	B	H	A	B	H	H	B	H	B	A	B	B	H	H	B	H	B	A	A	H	H	H	B	A
chr5_35405924	5	41.7		B	H	A	H	B	H	H	H	A	H	H	H	H	H	A	B	A	B	H	A	H	B	B	H	A	B	H	H	B	H	B	A	B	B	H	H	B	H	B	A	A	H	H	H	B	A
chr5_35403821	5	42.17		B	H	A	H	B	H	H	H	A	H	H	H	H	H	A	B	A	B	H	A	H	B	B	H	A	B	H	H	B	H	B	A	B	B	H	H	B	H	B	A	A	H	H	H	B	A
chr5_35404541	5	42.17		B	H	A	H	B	H	H	H	A	H	H	H	H	H	A	B	A	B	H	A	H	B	B	H	A	B	H	H	B	H	B	A	B	B	H	H	B	H	B	A	A	H	H	H	B	A
chr5_35404556	5	42.17		B	H	A	H	B	H	H	H	A	H	H	H	H	H	A	B	A	B	H	A	H	B	B	H	A	B	H	H	B	H	B	A	B	B	H	H	B	H	B	A	A	H	H	H	B	A
chr5_35403811	5	42.4		B	H	A	H	B	H	H	H	A	H	H	H	H	H	A	B	A	B	H	A	H	B	B	H	A	B	H	H	B	H	B	A	B	B	H	H	B	H	B	A	A	H	H	H	B	A
chr5_35399903	5	42.73		B	H	A	H	B	H	H	H	A	H	H	H	H	H	A	B	A	B	H	A	H	B	B	H	A	B	H	H	B	H	B	A	B	B	H	H	B	H	B	A	A	H	H	H	B	A
chr5_35403565	5	42.73		B	H	A	H	B	H	H	H	A	H	H	H	H	H	A	B	A	B	H	A	H	B	B	H	A	B	H	H	B	H	B	A	B	B	H	H	B	H	B	A	A	H	H	H	B	A
chr5_35399669	5	43.19		B	H	A	H	B	H	H	H	A	H	H	H	H	H	A	B	A	B	H	A	H	B	B	H	A	B	H	H	B	H	B	A	B	B	H	H	B	H	B	A	A	H	H	H	B	A
chr5_35399888	5	43.19		B	H	A	H	B	H	H	H	A	H	H	H	H	H	A	B	A	B	H	A	H	B	B	H	A	B	H	H	B	H	B	A	B	B	H	H	B	H	B	A	A	H	H	H	B	A
chr5_35387514	5	43.65		B	H	A	H	B	H	H	H	A	H	H	H	H	H	A	B	A	B	H	A	H	B	B	H	A	B	H	H	B	H	B	A	B	B	H	H	B	H	B	A	A	H	H	H	B	A
chr5_35387551	5	43.65		B	H	A	H	H	H	H	H	A	H	H	H	H	H	A	B	A	B	H	A	H	B	B	H	A	B	H	H	B	H	B	A	B	B	H	H	B	H	B	A	A	H	H	H	B	A
chr5_35387563	5	43.65		B	H	A	H	H	H	H	H	A	H	H	H	H	H	A	B	A	B	H	A	H	B	B	H	A	B	H	H	B	H	B	A	B	B	H	H	B	H	B	A	A	H	H	H	B	A
chr5_35391566	5	43.65		B	H	A	H	H	H	H	H	A	H	H	H	H	H	A	B	A	B	H	A	H	B	B	H	A	B	H	H	B	H	B	A	B	B	H	H	B	H	B	A	A	H	H	H	B	A
chr5_35399559	5	43.65		B	H	A	H	H	H	H	H	A	H	H	H	H	H	A	B	A	B	H	A	H	B	B	H	A	B	H	H	B	H	B	A	B	B	H	H	B	H	B	A	A	H	H	H	B	A
chr5_35391701	5	43.89		B	H	A	H	H	H	H	H	A	H	H	H	H	H	A	B	A	B	H	A	H	B	B	H	A	B	H	H	B	H	B	A	B	B	H	H	B	H	B	A	A	H	H	H	B	A
chr5_35391667	5	44.12		B	H	A	H	H	H	H	H	A	H	H	H	H	H	A	B	A	B	H	A	H	B	B	H	A	B	H	H	B	H	B	A	B	B	H	H	B	H	B	A	A	H	H	H	B	A
chr5_35370702	5	44.35		B	H	A	H	H	H	H	H	A	H	H	H	H	H	A	B	A	B	H	A	H	B	B	H	A	B	H	H	B	H	B	A	B	B	H	H	B	H	B	A	A	H	H	H	B	A
chr5_35370705	5	44.35		B	H	A	H	H	H	H	H	A	H	H	H	H	H	A	B	A	B	H	A	H	B	B	H	A	B	H	H	B	H	B	A	B	B	H	H	B	H	B	A	A	H	H	H	B	A
chr5_35376857	5	44.35		B	H	A	H	H	H	H	H	A	H	H	H	H	H	A	B	A	B	H	A	H	B	B	H	A	B	H	H	B	H	B	A	B	B	H	H	B	H	B	A	A	H	H	H	B	A
chr5_35376860	5	44.35		B	H	A	H	H	H	H	H	A	H	H	H	H	H	A	B	A	B	H	A	H	B	B	H	A	B	H	H	B	H	B	A	B	B	H	H	B	H	B	A	A	H	H	H	B	A
chr5_35377120	5	44.35		B	H	A	H	H	H	H	H	A	H	H	H	H	H	A	B	A	B	H	A	H	B	B	H	A	B	H	H	B	H	B	A	B	B	H	H	B	H	B	A	A	H	H	H	B	A
chr5_35377147	5	44.35		B	H	A	H	H	H	H	H	A	H	H	H	H	H	A	B	A	B	H	A	H	B	B	H	A	B	H	H	B	H	B	A	B	B	H	H	B	H	B	A	A	H	H	H	B	A
chr5_35381210	5	44.35		B	H	A	H	H	H	H	H	A	H	H	H	H	H	A	B	A	B	H	A	H	B	B	H	A	B	H	H	B	H	B	A	B	B	H	H	B	H	B	A	A	H	H	H	B	A
chr5_35381489	5	44.35		B	H	A	H	H	H	H	H	A	H	H	H	H	H	A	B	A	B	H	A	H	B	B	H	A	B	H	H	B	H	B	A	B	B	H	H	B	H	B	A	A	H	H	H	B	A
chr5_35366516	5	44.58		B	H	A	H	H	H	H	H	A	H	H	H	H	H	A	B	A	B	H	A	H	B	B	H	A	B	H	H	B	H	B	A	B	B	H	H	B	H	B	A	A	H	H	H	B	A
chr5_35368235	5	44.58		B	H	A	H	H	H	H	H	A	H	H	H	H	H	A	B	A	B	H	A	H	B	B	H	A	B	H	H	B	H	B	A	B	B	H	H	B	H	B	A	A	H	H	H	B	A
chr5_35369121	5	44.58		B	H	A	H	H	H	H	H	A	H	H	H	H	H	A	B	A	B	H	A	H	B	B	H	A	B	H	H	B	H	B	A	B	B	H	H	B	H	B	A	A	H	H	H	B	A
chr5_35370661	5	44.58		B	H	A	H	H	H	H	H	A	H	H	H	H	H	A	B	A	B	H	A	H	B	B	H	A	B	H	H	B	H	B	A	B	B	H	H	B	H	B	A	A	H	H	H	B	A
chr5_35369177	5	44.81		B	H	A	H	H	H	H	H	A	H	H	H	H	H	A	B	A	B	H	A	H	B	B	H	A	B	H	H	B	H	B	A	B	B	H	H	B	H	B	A	A	H	H	H	B	A
chr5_35363498	5	45.05		B	H	A	H	H	H	H	H	A	H	H	H	H	H	A	B	A	B	H	A	H	B	B	H	A	B	H	H	B	H	B	A	B	B	H	H	B	H	B	A	A	H	H	H	B	A
chr5_35363487	5	45.28		B	H	A	H	H	H	H	H	A	H	H	H	H	H	A	B	A	B	H	A	H	B	B	H	A	B	H	H	B	H	B	A	B	B	H	H	B	H	B	A	A	H	H	H	B	A
chr5_35363432	5	45.84		B	H	A	H	H	H	H	H	A	H	H	H	H	H	A	B	A	B	H	A	H	B	B	H	A	B	H	H	B	H	B	A	B	B	H	H	B	H	B	A	A	H	H	H	B	A
chr5_34804630	5	46.07		B	H	A	H	H	H	H	H	A	H	H	H	H	H	A	B	A	B	H	A	H	B	B	H	A	B	H	H	B	H	B	A	B	B	H	H	B	H	B	A	A	H	H	H	B	A
chr5_34800606	5	46.63		B	H	A	H	H	-	H	H	A	H	H	H	H	H	A	B	A	B	H	A	H	B	B	H	A	B	H	H	B	H	B	A	-	B	H	H	B	H	B	A	A	H	H	H	B	A
chr5_34800621	5	46.63		B	H	A	H	H	A	H	H	A	H	H	H	H	H	A	B	A	B	H	A	H	B	B	H	A	B	H	H	B	H	B	A	A	B	H	H	B	H	B	A	A	H	H	H	B	A
chr5_34798797	5	46.87		B	H	A	H	H	A	H	H	A	H	H	H	H	H	A	B	A	B	H	A	H	B	B	H	A	B	H	H	B	-	B	A	A	B	H	H	B	H	B	A	A	H	H	H	B	A
chr5_34798879	5	46.87		B	H	A	H	H	A	H	H	A	H	H	H	H	H	A	B	A	B	H	A	H	B	B	H	A	B	H	H	B	A	B	A	A	B	H	H	B	H	B	A	A	H	H	H	B	A
chr5_34799106	5	46.87		B	H	A	H	H	A	H	H	A	H	H	H	H	H	A	B	A	B	H	A	H	B	B	H	A	B	H	H	B	A	B	A	A	B	H	H	B	H	B	A	A	H	H	H	B	A
chr5_34800072	5	46.87		B	H	A	H	H	A	H	H	A	H	H	H	H	H	A	B	A	B	H	A	H	B	B	H	A	B	H	H	B	A	B	A	A	B	H	H	B	H	B	A	A	H	H	H	B	A
chr5_34788118	5	47.1		B	H	A	H	H	A	H	H	A	H	H	H	H	H	A	B	A	B	H	A	H	B	B	H	A	B	H	H	B	A	B	A	A	B	H	H	B	H	B	A	A	H	H	H	B	A
chr5_34798633	5	47.1		B	H	A	H	H	A	H	H	A	H	H	H	H	H	A	B	A	B	H	A	H	B	B	H	A	B	H	H	B	A	B	A	A	B	H	H	B	H	B	A	A	H	H	H	B	A
chr5_34742060	5	47.33		B	H	A	H	H	A	H	H	A	H	H	H	H	H	A	B	A	B	H	A	H	B	B	H	A	B	H	H	B	A	B	A	A	B	H	H	B	H	B	A	A	H	H	H	B	A
chr5_34739176	5	47.56		B	H	A	H	H	A	H	H	A	H	H	H	H	H	A	B	A	B	H	A	H	B	B	H	A	B	H	H	B	A	B	A	A	B	H	H	B	H	B	A	A	H	H	H	B	A
chr5_34740963	5	47.56		B	H	A	H	H	A	H	H	A	H	H	H	H	H	A	B	A	B	H	A	H	B	B	H	A	B	H	H	B	A	B	A	A	B	H	H	B	H	B	A	A	H	H	H	B	A
chr5_34742056	5	47.56		B	H	A	H	H	A	H	H	A	H	H	H	H	H	A	B	A	B	H	A	H	B	B	H	A	B	H	H	B	A	B	A	A	B	H	H	B	H	B	A	A	H	H	H	B	A
chr5_34710266	5	47.8		B	H	A	H	H	A	H	B	A	H	H	H	H	H	A	B	A	B	H	A	H	B	B	H	A	B	H	H	B	A	B	A	A	B	H	H	B	H	B	A	A	H	H	H	B	A
chr5_34737244	5	47.8		B	H	A	H	H	A	H	B	A	H	H	H	H	H	A	B	A	B	H	A	H	B	B	H	A	B	H	H	B	A	B	A	A	B	H	H	B	H	B	A	A	H	H	H	B	A
chr5_34703029	5	48.26		B	H	A	H	H	A	H	B	A	H	H	H	H	H	A	B	A	B	H	A	H	B	B	H	A	B	H	H	B	A	B	A	A	B	H	H	B	H	B	A	A	H	H	H	B	A
chr5_34710259	5	48.26		B	H	A	H	H	A	H	B	A	H	H	H	H	H	A	B	A	B	H	A	H	B	B	H	A	B	H	H	B	A	B	A	A	B	H	H	B	H	B	A	A	H	H	H	B	A
chr5_34685449	5	48.49		B	H	A	H	H	A	H	B	A	H	H	H	H	H	A	B	A	B	H	A	H	B	B	H	A	B	H	H	B	A	B	A	A	B	H	H	B	H	B	A	A	H	H	H	B	A
chr5_34684501	5	48.96		B	H	A	H	H	A	H	B	A	H	H	H	H	H	A	B	A	B	H	A	H	B	B	H	A	B	H	H	B	A	B	A	A	B	H	H	B	H	B	A	A	H	H	H	B	A
chr5_34684709	5	48.96		B	H	A	H	H	A	H	B	A	H	H	H	H	H	A	B	A	B	H	A	H	B	B	H	A	B	H	H	B	A	B	A	A	B	H	H	B	H	B	A	A	H	H	H	B	A
chr5_34676628	5	49.19		B	H	A	H	H	A	H	B	A	H	H	H	H	H	A	B	A	B	H	A	H	B	B	H	A	B	H	H	B	A	B	A	A	B	H	H	B	H	B	A	A	H	H	H	B	A
chr5_34566760	5	49.52		B	H	A	H	H	A	H	B	A	H	H	H	H	H	A	B	A	B	H	A	H	B	B	H	A	B	H	H	B	A	B	A	A	B	H	H	B	H	B	A	A	H	H	H	B	A
chr5_34566920	5	49.52		B	H	A	H	H	A	H	B	A	H	H	H	H	H	A	B	A	B	H	A	H	B	B	H	A	B	H	H	B	A	B	A	A	B	H	H	B	H	B	A	A	H	H	H	B	A
chr5_34622420	5	49.52		B	H	A	H	H	A	H	B	A	H	H	H	H	H	A	B	A	B	H	A	H	B	B	H	A	B	H	H	B	A	B	A	-	B	H	H	B	H	B	A	A	H	H	H	B	A
chr5_34474686	5	49.75		B	H	A	H	H	A	H	B	A	H	H	H	H	H	A	B	A	B	H	A	H	B	B	H	A	B	H	H	B	A	B	A	B	B	H	H	B	H	B	A	A	H	H	H	B	A
chr5_34477455	5	49.75		B	H	A	H	H	A	H	B	A	H	H	H	H	H	A	B	A	B	H	A	H	B	B	H	A	B	H	H	B	A	B	A	B	B	H	H	B	H	B	A	A	H	H	H	B	A
chr5_34474678	5	49.99		B	H	A	H	H	A	H	B	A	H	H	H	H	H	A	B	A	B	H	A	H	B	B	H	A	B	H	H	B	A	B	A	B	B	H	H	B	H	B	A	A	H	H	H	B	A
chr5_34460775	5	50.22		B	H	A	H	H	A	H	B	A	H	H	H	H	H	A	B	A	B	H	A	H	B	B	H	A	B	H	H	B	A	B	A	B	B	H	H	B	H	B	A	A	H	H	H	B	A
chr5_34384051	5	50.45		B	H	A	H	H	A	H	B	A	H	H	H	H	H	A	B	A	B	H	A	H	B	B	H	A	B	H	H	B	A	B	A	B	B	H	H	B	H	B	A	A	H	H	H	B	A
chr5_34407324	5	50.45		B	H	A	H	H	A	H	B	A	H	H	H	H	H	A	B	A	B	H	A	H	B	B	H	A	B	H	H	B	A	B	A	B	B	H	H	B	H	B	A	A	H	H	H	B	A
chr5_34382487	5	50.68		B	H	A	H	H	A	H	B	A	H	H	H	H	H	A	B	A	B	H	A	H	B	B	H	A	B	H	H	B	A	B	A	B	B	H	H	B	H	B	A	A	H	H	H	B	A
chr5_34382751	5	50.68		B	H	A	H	H	-	H	B	A	H	H	H	H	H	A	B	A	B	H	A	H	B	B	H	A	B	H	H	B	A	B	A	B	B	H	H	B	H	B	A	A	H	H	H	B	A
chr5_34378235	5	51.15		B	H	A	H	H	H	H	B	A	H	H	H	H	H	A	B	A	B	H	A	H	B	B	H	A	B	H	H	B	A	B	A	B	B	H	H	B	H	B	A	A	H	H	H	B	A
chr5_34378249	5	51.15		B	H	A	H	H	H	H	B	A	H	H	H	H	H	A	B	A	B	H	A	H	B	B	H	A	B	H	H	B	A	B	A	B	B	H	H	B	H	B	A	A	H	H	H	B	A
chr5_34382441	5	51.15		B	H	A	H	H	H	H	B	A	H	H	H	H	H	A	B	A	B	H	A	H	B	B	H	A	B	H	H	B	A	B	A	B	B	H	H	B	H	B	A	A	H	H	H	B	A
chr5_34124196	5	51.38		B	H	A	H	H	H	H	B	A	H	H	H	H	H	A	B	A	B	H	A	H	B	B	H	A	B	H	H	B	A	B	A	B	B	H	H	B	H	B	A	A	H	H	H	B	A
chr5_34376177	5	51.38		B	H	A	H	H	H	H	B	A	H	H	H	H	H	A	B	A	B	H	A	H	B	B	H	A	B	H	H	B	A	B	A	B	B	H	H	B	H	B	A	A	H	H	H	B	A
chr5_33853892	5	51.84		B	H	A	H	H	H	H	B	A	H	H	H	H	H	A	B	A	B	H	A	H	B	B	H	A	B	H	H	B	A	B	A	B	B	H	H	B	H	B	A	A	H	H	H	B	A
chr5_32897381	5	52.31		B	H	A	H	H	H	H	B	A	H	H	H	H	H	A	B	A	B	H	A	H	B	B	H	A	B	H	H	B	A	B	A	B	B	H	H	B	H	B	A	A	H	H	H	B	A
chr5_32994562	5	52.31		B	H	A	H	H	H	H	B	A	H	H	H	H	H	A	B	A	B	H	A	H	B	B	H	A	B	H	H	B	A	B	A	B	B	H	H	B	H	B	A	A	H	H	H	B	A
chr5_32897318	5	52.54		B	H	A	H	H	H	H	B	A	H	H	H	H	H	A	B	A	B	H	A	H	B	B	H	A	B	H	H	B	A	B	A	B	B	H	H	B	H	B	A	A	H	H	H	B	A
chr5_32895836	5	53		B	H	A	H	H	H	H	B	A	H	H	H	H	H	A	B	A	B	H	A	H	B	B	H	A	B	H	H	B	A	B	A	B	B	H	H	B	H	B	A	A	H	H	H	B	A
chr5_32895899	5	53		B	H	A	H	H	H	H	B	A	H	H	H	H	H	A	B	A	B	H	A	H	B	B	H	A	B	H	H	B	A	B	A	B	B	H	H	B	H	B	A	A	H	H	H	B	A
chr5_32896095	5	53		B	H	A	H	H	H	H	B	A	H	H	H	H	H	A	B	A	B	H	A	H	B	B	H	A	B	H	H	B	A	B	A	B	B	H	H	B	H	B	A	A	H	H	H	B	A
chr5_32896140	5	53		B	H	A	H	H	H	H	B	A	H	H	H	H	H	A	B	A	B	H	A	H	B	B	H	A	B	H	H	B	A	B	A	B	B	H	H	B	H	B	A	A	H	H	H	B	A
chr5_32896162	5	53.23		B	H	A	H	H	H	H	B	A	H	H	H	H	H	A	B	A	B	H	A	H	B	B	H	A	B	H	H	B	A	B	A	B	B	H	H	B	H	B	A	A	H	H	H	B	A
chr5_32896163	5	53.23		B	H	A	H	H	H	H	B	A	H	H	H	H	H	A	B	A	B	H	A	H	B	B	H	A	B	H	H	B	A	B	A	B	B	H	H	B	H	B	A	A	H	H	H	B	A
chr5_32892176	5	53.7		B	H	A	H	H	H	H	B	A	H	H	H	H	H	A	B	A	B	H	A	H	B	B	H	A	B	H	H	B	A	B	A	B	B	H	H	B	H	B	A	A	H	H	H	B	A
chr5_32892179	5	53.93		B	H	A	H	H	H	H	B	A	H	H	H	H	H	A	B	A	B	H	A	H	B	B	H	A	B	H	H	B	A	B	A	B	B	H	H	B	H	B	A	A	H	H	H	B	A
chr5_32892199	5	53.93		B	H	A	H	H	H	H	B	A	H	H	H	H	H	A	B	A	B	H	A	H	B	B	H	A	B	H	H	B	A	B	A	B	B	H	H	B	H	B	A	A	H	H	H	B	A
chr5_32892160	5	54.63		B	H	A	H	H	H	H	B	A	H	H	H	H	H	A	B	A	B	H	A	H	B	B	H	A	B	H	H	B	A	B	A	B	B	H	H	B	H	B	A	A	H	H	H	B	A
chr5_32873625	5	54.86		B	H	A	H	H	H	-	B	A	H	H	H	H	H	A	B	A	B	H	A	H	B	B	H	A	B	H	H	B	A	B	A	B	B	H	H	B	H	B	A	A	H	H	H	B	A
chr5_32873682	5	54.86		B	H	A	H	H	H	A	B	A	H	H	H	H	H	A	B	A	B	H	A	H	B	B	H	A	B	H	H	B	A	B	A	B	B	H	H	B	H	B	A	A	H	H	H	B	A
chr5_32876715	5	54.86		B	H	A	H	H	H	A	B	A	H	H	H	H	H	A	B	A	B	H	A	H	B	B	H	A	B	H	H	B	A	B	A	B	B	H	H	B	H	B	A	A	H	H	H	B	A
chr5_32876886	5	54.86		B	H	A	H	H	H	A	B	A	H	H	H	H	H	A	B	A	B	H	A	H	B	B	H	A	B	H	H	B	A	B	A	B	B	H	H	B	H	B	A	A	H	H	H	B	A
chr5_32877186	5	54.86		B	H	A	H	H	H	A	B	A	H	H	H	H	H	A	B	A	B	H	A	H	B	B	H	A	B	H	H	B	A	B	A	B	B	H	H	B	H	B	A	A	H	H	H	B	A
chr5_32877233	5	54.86		B	H	A	H	H	H	A	B	A	H	H	H	H	H	A	B	A	B	H	A	H	B	B	H	A	B	H	H	B	A	B	A	B	B	H	H	B	H	B	A	A	H	H	H	B	A
chr5_32892146	5	54.86		B	H	A	H	H	H	A	B	A	H	H	H	H	H	A	B	A	B	H	A	H	B	B	H	A	B	H	H	B	A	B	A	B	B	H	H	B	H	B	A	A	H	H	H	B	A
chr5_32892154	5	54.86		B	H	A	H	H	H	A	B	A	H	H	H	H	H	A	B	A	B	H	A	H	B	B	H	A	B	H	H	B	A	B	A	B	B	H	H	B	H	B	A	A	H	H	H	B	A
chr5_32870620	5	55.55		B	H	A	H	H	H	A	B	A	H	H	H	H	H	A	B	A	B	H	A	H	B	B	H	A	B	H	H	B	A	B	A	B	B	H	H	B	H	B	A	A	H	H	H	B	A
chr5_32870603	5	56.25		B	H	A	H	H	H	A	B	A	H	H	H	H	H	A	B	A	B	H	A	H	B	B	H	A	B	H	H	B	A	B	A	B	B	H	H	B	H	B	A	A	H	H	H	B	A
chr5_32870495	5	56.48		B	H	A	H	H	H	A	B	A	H	H	H	H	H	A	B	A	B	H	A	H	B	B	H	A	B	H	H	B	A	B	A	B	B	H	H	B	H	B	A	A	H	H	H	B	A
chr5_32870501	5	56.48		B	H	A	H	H	H	A	B	A	H	H	H	H	H	A	B	A	B	H	A	H	B	B	H	A	B	H	H	B	A	B	A	B	B	H	H	B	H	B	A	A	H	H	H	B	A
chr5_32862021	5	58.15		B	H	A	H	H	H	A	B	A	H	H	H	H	H	A	B	A	B	H	A	H	B	B	H	A	B	H	H	B	A	B	A	B	B	H	H	B	H	B	A	A	H	H	H	B	A
chr5_32862042	5	58.15		B	H	A	H	H	H	A	B	A	H	H	H	H	H	A	B	A	B	H	A	H	B	B	H	A	B	H	H	B	A	B	A	B	B	H	H	B	H	B	A	A	H	H	H	B	A
chr5_32862204	5	58.15		B	H	A	H	H	H	A	B	A	H	H	H	H	H	A	B	A	B	H	A	H	B	B	H	A	B	H	H	B	A	B	A	B	B	H	H	B	H	B	A	A	H	H	H	B	A
chr5_32855022	5	58.85		B	H	A	H	H	H	A	B	A	H	H	H	H	H	A	B	A	B	H	A	H	B	B	H	A	B	H	H	B	A	B	A	B	B	H	H	B	H	B	A	A	H	H	H	B	A
chr5_32861920	5	58.85		B	H	A	H	H	H	A	B	A	H	H	H	H	H	A	B	A	B	H	A	H	B	B	H	A	B	H	H	B	A	B	A	B	B	H	H	B	H	B	A	A	H	H	-	B	A
chr5_32810713	5	59.08		B	H	A	H	H	H	A	B	A	H	H	H	H	H	A	B	A	B	H	A	H	B	B	H	A	B	H	H	B	A	B	A	B	B	H	H	B	H	B	A	A	H	H	B	B	A
chr5_32847106	5	59.08		B	H	A	H	H	H	A	B	A	H	H	H	H	H	A	B	A	B	H	A	H	B	B	H	A	B	H	H	B	A	B	A	B	B	H	H	B	H	B	A	A	H	H	B	B	A
chr5_32810621	5	59.32		B	H	A	H	H	H	A	B	A	H	H	H	H	H	A	B	A	B	H	A	H	B	B	H	A	B	H	H	B	A	B	A	B	B	H	H	B	H	B	A	A	H	H	B	B	A
chr5_32744115	5	59.55		B	H	A	H	H	H	A	B	A	H	H	H	H	H	A	B	A	B	H	A	H	B	B	H	A	B	H	H	B	A	B	A	B	B	H	H	B	H	B	A	A	H	H	B	B	A
chr5_32746701	5	59.55		B	H	A	H	H	H	A	B	A	H	H	H	H	H	A	B	A	B	H	A	H	B	B	H	A	B	H	H	B	A	B	A	B	B	H	H	B	H	B	A	A	H	H	B	B	A
chr5_32775510	5	59.55		B	H	A	H	H	H	A	B	A	H	H	H	H	H	A	B	A	B	H	A	H	B	B	H	A	B	H	H	B	A	B	A	B	B	H	H	B	H	B	A	A	H	H	B	B	A
chr5_32744109	5	59.78		B	H	A	H	H	H	A	B	A	H	H	H	H	H	A	B	A	B	H	A	H	B	B	H	A	B	H	H	B	A	B	A	B	B	H	H	B	H	B	A	A	H	H	B	B	A
chr5_32735439	5	60.48		B	H	A	H	H	H	A	B	A	H	H	H	H	H	A	B	A	B	H	A	H	B	B	H	A	B	H	H	B	A	B	A	B	B	H	H	B	H	B	A	A	H	H	B	B	A
chr5_32736633	5	60.48		B	H	A	H	H	H	A	B	A	H	H	H	H	H	A	B	A	B	H	A	H	B	B	H	A	B	H	H	B	A	B	A	B	B	H	H	B	H	B	A	A	H	H	B	B	A
chr5_32735799	5	60.71		B	H	A	H	H	H	A	B	A	H	H	H	H	H	A	B	A	B	H	A	H	B	B	H	A	B	H	H	B	A	B	A	B	B	H	H	B	H	B	A	A	H	H	B	B	A
chr5_32736236	5	60.71		B	H	A	H	H	H	A	B	A	H	H	H	H	H	A	B	A	B	H	A	H	B	B	H	A	B	H	H	B	A	B	A	B	B	H	H	B	H	B	A	A	H	H	B	B	A
chr5_32664694	5	61.4		B	H	A	H	H	H	A	B	A	H	H	H	H	H	A	B	A	B	-	A	H	B	B	H	A	B	H	H	B	A	B	A	B	B	H	H	B	H	B	A	A	H	H	B	B	A
chr5_32664706	5	61.4		B	H	A	H	H	H	-	B	A	H	H	H	H	H	A	B	A	B	B	A	H	B	B	H	A	B	H	H	B	A	B	A	B	B	H	H	B	H	B	A	A	H	H	B	B	A
chr5_32664707	5	61.4		B	H	A	H	H	H	H	B	A	H	H	H	H	H	A	B	A	B	B	A	H	B	B	H	A	B	H	H	B	A	B	A	B	B	H	H	B	H	B	A	A	H	H	B	B	A
chr5_32611809	5	61.87		B	H	A	H	H	H	H	B	A	H	H	H	H	H	A	B	A	B	B	A	H	B	B	H	A	B	H	H	B	A	B	A	B	B	H	H	B	H	B	A	A	H	H	B	B	A
chr5_32663297	5	61.87		B	H	A	H	H	H	H	B	A	H	H	H	H	H	A	B	A	B	B	A	H	B	B	H	A	B	H	H	B	A	B	A	B	B	H	H	B	H	B	A	A	H	H	B	B	A
chr5_32594640	5	62.1		B	H	A	H	H	H	H	B	A	H	H	H	H	H	A	B	A	B	B	A	H	B	B	H	A	B	H	H	B	A	B	A	B	B	H	H	B	H	B	A	A	H	H	B	B	A
chr5_32600345	5	62.1		B	H	A	H	H	H	H	B	A	H	H	H	H	H	A	B	A	B	B	A	H	B	B	H	A	B	H	H	B	A	B	A	B	B	H	H	B	H	B	A	A	H	H	B	B	A
chr5_32611804	5	62.1		B	H	A	-	H	H	H	B	A	H	H	H	H	H	A	B	A	B	B	A	H	B	B	H	A	B	H	H	B	A	B	A	B	B	H	H	B	A	B	A	A	H	H	B	B	A
chr5_32559900	5	62.33		B	H	A	A	H	H	H	B	A	H	H	H	H	H	A	B	A	B	B	A	H	B	B	H	A	B	H	H	B	A	B	A	B	B	H	H	B	A	B	A	A	H	H	B	B	A
chr5_32542915	5	63.03		B	H	A	A	H	H	H	B	A	H	H	H	H	H	A	B	A	B	B	A	H	B	B	H	A	B	H	H	B	A	B	A	B	B	H	H	B	A	B	A	A	H	H	B	B	A
chr5_32548072	5	63.03		B	H	A	A	H	H	H	B	A	H	H	H	H	H	A	B	A	B	B	A	H	B	B	H	A	B	H	H	B	A	B	A	B	B	H	H	B	A	B	A	A	H	H	B	B	A
chr5_32558438	5	63.03		B	H	A	A	H	H	H	B	A	H	H	H	H	H	A	B	A	B	B	A	H	B	B	H	A	B	H	H	B	A	B	A	B	B	H	H	B	A	B	A	A	H	H	B	B	A
chr5_32528970	5	63.26		B	H	A	A	H	H	H	B	A	-	H	H	H	H	A	B	A	B	B	A	H	B	B	H	A	B	H	-	B	A	B	A	B	B	H	H	B	A	B	A	A	H	H	B	B	A
chr5_32524378	5	63.83		B	H	A	A	H	H	H	B	A	A	H	H	H	H	A	B	A	B	B	A	H	B	B	H	A	B	H	A	B	A	B	A	B	B	H	H	B	A	B	A	A	H	H	B	B	A
chr5_32526783	5	63.83		B	H	A	A	H	H	H	B	A	A	H	H	H	H	A	B	A	B	B	A	H	B	B	H	A	B	H	A	B	A	B	A	B	B	H	H	B	A	B	A	A	H	H	B	B	A
chr5_32521473	5	64.08		B	H	A	A	H	H	H	B	A	A	H	H	H	H	A	B	A	B	B	A	H	B	B	H	A	B	H	A	B	A	B	A	B	B	H	H	B	A	B	A	A	H	H	B	B	A
chr5_32433698	5	64.42		B	H	A	A	H	H	H	B	A	A	H	H	H	H	A	B	A	B	B	A	H	B	B	H	A	B	H	A	B	A	B	A	B	B	H	H	B	A	B	A	A	H	H	B	B	A
chr5_32482453	5	64.42		B	H	A	A	H	H	H	B	A	A	H	H	H	H	A	B	A	B	B	A	H	B	B	H	A	B	H	A	B	A	B	A	B	B	H	H	B	A	B	A	A	H	H	B	B	A
chr5_32433023	5	64.65		B	H	A	A	H	H	H	B	A	A	H	H	H	H	A	B	A	B	B	A	H	B	B	H	A	B	H	A	B	A	B	A	B	B	H	H	B	A	B	A	A	H	H	B	B	A
chr5_32433626	5	64.65		B	H	A	A	H	H	H	B	A	A	H	H	H	H	A	B	A	B	B	A	H	B	B	H	A	B	H	A	B	A	B	A	B	B	H	H	B	A	B	A	A	H	H	B	B	A
chr5_32416691	5	64.88		B	H	A	A	H	H	-	B	A	A	H	H	H	H	A	B	A	B	B	A	H	B	B	H	A	B	H	A	B	A	B	A	B	B	H	H	B	A	B	A	A	H	H	B	B	A
chr5_32417922	5	64.88		B	H	A	A	H	H	-	B	A	A	H	H	H	H	A	B	A	B	B	A	H	B	B	H	A	B	H	A	B	A	B	A	B	B	H	H	B	A	B	A	A	H	H	B	B	A
chr5_32419578	5	64.88		B	H	A	A	H	H	A	B	A	A	H	H	H	H	A	B	A	B	B	A	H	B	B	H	A	B	H	A	B	A	B	A	B	B	H	H	B	A	B	A	A	H	H	B	B	A
chr5_32410169	5	65.35		B	H	A	A	H	H	A	B	A	A	H	H	H	H	A	B	A	B	B	A	H	B	B	H	A	B	H	A	B	A	B	A	B	B	H	H	B	A	B	A	A	H	H	B	B	A
chr5_32403381	5	66.14		B	H	A	A	H	H	A	B	A	A	H	H	H	H	A	B	A	B	B	A	H	B	B	H	A	B	H	A	B	A	B	A	B	B	H	H	B	A	B	A	A	H	H	B	B	A
chr5_32404872	5	66.14		B	H	A	A	H	H	A	B	A	A	H	H	H	H	A	B	A	B	B	A	H	B	B	H	A	B	H	A	B	A	B	A	B	B	H	H	B	A	B	A	A	H	H	B	B	A
chr5_32384095	5	66.37		B	H	A	A	H	H	A	B	A	A	H	H	H	H	A	B	A	B	B	A	H	B	B	H	A	B	H	A	B	A	B	A	B	B	H	H	B	A	B	A	A	H	H	B	B	A
chr5_32384132	5	66.37		B	H	A	A	H	H	A	B	A	A	H	H	H	H	A	B	A	B	B	A	H	B	B	H	A	B	H	A	B	A	B	A	B	B	H	H	B	A	B	A	A	H	H	B	B	A
chr5_32403180	5	66.37		B	H	A	A	H	H	A	B	A	A	H	H	H	H	A	B	A	B	B	A	H	B	B	H	A	B	H	A	B	A	B	A	B	B	H	H	B	A	B	A	A	H	H	B	B	A
chr5_31867167	5	66.84		B	H	A	A	H	H	A	B	A	A	H	H	H	H	A	B	A	B	B	A	H	B	B	H	A	B	H	A	B	A	B	A	B	B	H	H	B	A	B	A	A	H	H	B	B	A
chr5_32354249	5	67.07		B	H	A	A	H	H	A	B	A	A	H	H	H	H	A	B	A	B	B	A	H	B	B	H	A	B	H	A	B	A	B	A	B	B	H	H	B	A	B	A	A	H	H	B	B	A
chr5_32371178	5	67.07		B	H	A	A	H	H	A	B	A	A	H	H	H	H	A	B	A	B	B	A	H	B	B	H	A	B	H	A	B	A	B	A	B	B	H	H	B	A	B	A	A	H	H	B	B	A
chr5_31867028	5	67.53		B	H	A	A	H	H	A	B	A	A	H	H	H	H	A	B	A	B	B	A	H	B	B	H	A	B	H	A	B	A	B	A	B	B	H	H	B	A	B	A	A	H	H	B	B	A
chr5_31861469	5	67.77		B	H	A	A	H	H	A	B	A	A	H	H	H	H	A	B	A	B	B	A	H	B	B	H	A	B	H	A	B	A	B	A	B	B	H	H	B	A	B	A	A	H	H	B	B	A
chr5_31861326	5	68.01		B	H	A	A	H	H	A	B	A	A	H	H	H	H	A	B	A	B	B	A	H	B	B	H	A	B	H	A	B	A	B	A	B	B	H	H	B	A	B	A	A	H	H	B	B	A
chr5_31859553	5	68.72		B	H	A	A	H	H	A	B	A	A	H	H	H	H	A	B	A	B	B	A	H	B	B	H	A	B	H	A	B	A	B	A	B	B	H	H	B	A	B	A	A	H	H	B	B	A
chr5_31852268	5	69.05		B	H	A	A	H	H	A	B	A	A	H	H	H	H	A	B	A	B	B	A	H	B	B	H	A	B	H	A	B	A	B	A	B	B	H	H	B	A	B	A	A	H	H	B	B	A
chr5_31852305	5	69.05		B	H	A	A	H	H	A	B	A	A	H	H	H	H	A	B	A	B	B	A	H	B	B	H	A	B	H	-	B	A	B	A	B	B	H	H	B	A	B	A	A	H	H	B	B	A
chr5_31851596	5	69.29		B	H	A	A	H	H	A	B	A	A	H	H	H	H	A	B	A	B	B	A	H	B	B	H	A	B	H	H	B	A	B	A	B	B	H	H	B	A	B	A	-	H	H	B	B	A
chr5_31851147	5	69.75		B	H	A	A	H	H	-	B	A	A	H	H	H	H	A	B	A	B	B	A	H	B	B	B	A	B	H	H	B	A	B	A	B	B	H	H	B	A	B	A	B	H	H	B	B	A
chr5_31851134	5	69.98		B	H	A	A	H	H	H	B	A	A	H	H	H	H	A	B	A	B	B	A	H	B	B	B	A	B	H	H	B	A	B	A	B	B	H	H	B	A	B	A	B	H	H	B	B	A
chr5_31837384	5	70.21		B	H	A	A	H	H	H	B	A	A	H	H	H	H	A	B	A	B	B	A	H	B	B	B	A	B	H	H	B	A	B	A	B	B	H	H	B	A	B	A	B	H	H	B	B	A
chr5_31781602	5	70.68		B	H	A	A	H	H	H	B	A	A	H	H	H	H	A	B	A	B	B	A	H	B	B	B	A	B	H	H	B	A	B	A	B	B	H	H	B	A	B	A	B	H	H	B	B	A
chr5_31736669	5	70.91		B	H	A	A	H	H	H	B	A	A	H	H	H	H	A	B	A	B	B	A	H	B	B	B	A	B	H	H	B	A	B	A	B	B	H	H	B	A	B	A	B	H	H	B	B	A
chr5_31705711	5	71.14		B	H	A	A	H	H	H	B	A	A	H	H	H	H	A	B	A	B	B	A	H	B	B	B	A	B	H	H	-	A	B	A	B	B	H	H	B	A	B	A	B	H	H	B	B	A
chr5_31704901	5	72.58		B	H	A	A	H	H	H	B	A	A	H	H	H	H	A	B	A	B	B	A	H	B	B	B	A	B	H	H	H	A	B	A	B	B	H	H	B	A	B	A	B	H	H	B	B	A
chr5_31698614	5	73.04		B	H	A	A	H	H	H	B	A	A	H	H	H	H	A	B	A	B	B	A	H	B	B	B	A	B	H	H	H	A	B	A	B	B	H	H	B	A	B	A	B	H	H	B	B	A
chr5_31704653	5	73.04		B	H	A	A	H	H	H	B	A	A	H	H	H	H	A	B	A	B	B	A	H	B	B	B	A	B	H	H	H	A	B	A	B	B	H	H	B	A	B	A	B	H	H	B	B	A
chr5_31705444	5	73.04		B	H	A	A	H	H	H	B	A	A	H	H	H	H	A	B	A	B	B	A	H	B	B	B	A	B	H	H	H	A	B	A	B	B	H	H	B	A	B	A	B	H	H	B	B	A
chr5_31698608	5	73.51		B	H	A	A	H	H	H	B	A	A	H	H	H	H	A	B	A	B	B	A	H	B	B	B	A	B	H	H	H	A	B	A	B	B	H	H	B	A	B	A	B	-	H	B	B	A
chr5_31665791	5	74.9		B	H	A	A	H	H	H	B	A	A	H	H	H	H	A	B	A	B	B	A	H	B	B	B	A	B	H	H	H	A	B	A	B	B	H	H	B	A	B	A	B	A	H	B	B	A
chr5_31689144	5	74.9		B	H	A	A	H	H	H	B	A	A	H	H	H	H	A	B	A	B	B	A	H	B	B	B	A	B	H	H	H	A	B	A	B	B	H	H	B	A	B	A	B	A	H	B	B	A
chr5_31665688	5	75.36		B	H	A	A	H	H	H	B	A	A	H	H	H	H	A	B	A	B	B	A	H	B	B	B	A	B	H	H	H	A	B	A	B	B	H	H	B	A	B	A	B	A	H	B	B	A
chr5_31664536	5	75.6		B	H	A	A	H	H	H	B	A	A	H	H	H	H	A	B	A	B	B	A	H	B	B	B	A	B	H	H	H	A	B	A	B	B	H	H	B	A	B	A	B	A	H	B	B	A
chr5_30943104	5	75.93		B	H	A	A	H	H	H	B	A	A	H	H	H	H	A	B	A	B	B	A	H	B	B	B	A	B	H	H	H	A	B	A	B	B	H	H	B	A	B	A	B	A	H	B	B	A
chr5_30916713	5	76.16		B	H	A	A	H	H	H	B	A	A	H	H	H	H	A	-	A	B	B	A	H	B	B	B	A	B	H	H	H	A	B	A	B	B	H	H	B	A	B	A	B	A	H	B	B	A
chr5_30662747	5	76.39		B	H	A	A	H	H	H	B	A	A	H	H	H	H	A	H	A	B	B	A	H	B	B	B	A	B	H	A	H	A	B	A	B	B	H	H	B	A	B	A	B	A	H	B	B	A
chr5_30916520	5	76.39		B	H	A	A	H	H	H	H	A	A	H	H	H	H	A	H	A	B	B	A	H	B	B	B	A	B	H	A	H	A	B	A	B	B	H	H	B	A	B	A	B	A	H	B	B	A
chr5_30659650	5	76.64		B	H	A	A	H	H	H	H	A	A	H	H	H	H	A	H	A	B	B	A	H	B	B	B	A	B	H	A	H	A	B	A	B	B	H	H	B	A	B	A	B	A	H	B	B	A
chr5_30645768	5	77.2		B	H	A	A	H	H	H	H	A	A	H	H	H	H	A	H	A	B	B	A	H	B	B	-	A	B	H	A	H	A	B	A	B	B	H	H	B	A	B	A	B	A	H	B	B	A
chr5_30614782	5	77.68		B	H	A	A	H	H	H	H	A	A	H	H	H	H	A	H	A	B	B	A	H	B	B	H	A	B	H	A	H	A	B	A	A	B	H	H	B	A	B	A	B	A	H	B	B	A
chr5_30614738	5	77.92		A	H	A	A	H	H	H	H	A	A	H	H	H	H	A	H	A	B	B	A	H	B	B	H	A	B	H	A	H	A	B	A	A	B	H	H	B	A	B	A	B	A	H	B	B	A
chr5_30488039	5	78.15		A	H	A	A	H	H	H	H	A	A	H	H	H	H	A	H	A	B	B	A	H	B	B	H	A	B	H	A	H	A	B	A	A	B	H	H	B	A	B	A	B	A	H	B	B	A
chr5_30614330	5	78.15		A	H	A	A	H	H	H	H	A	A	H	H	H	H	A	H	A	B	B	A	H	B	B	H	A	B	H	A	H	A	B	A	A	B	H	H	B	A	B	A	B	A	H	B	B	A
chr5_30303712	5	78.62		A	H	A	A	H	H	H	H	A	A	H	H	H	H	A	H	A	B	B	A	H	B	B	H	A	B	H	A	H	A	B	A	A	B	H	H	B	A	B	A	B	A	H	B	B	A
chr5_30407336	5	78.62		A	H	A	A	H	H	H	H	A	A	H	H	H	H	A	H	A	B	B	A	H	B	B	H	A	B	H	A	H	A	B	A	A	B	H	H	B	A	B	A	B	A	H	B	B	A
chr5_30236670	5	78.85		A	H	A	A	H	H	H	H	A	A	H	H	H	H	A	H	A	B	B	A	H	B	B	H	A	B	H	A	H	A	B	A	A	B	H	H	B	A	B	A	B	A	H	B	B	A
chr5_30236707	5	78.85		A	H	A	A	H	H	H	H	A	A	H	H	H	H	A	H	A	B	B	A	H	B	B	H	A	B	H	A	H	A	B	A	A	B	H	H	B	A	B	A	B	A	H	B	B	A
chr5_30207985	5	79.08		A	H	A	A	H	H	H	H	A	A	H	H	H	H	A	H	A	B	B	A	H	B	B	H	A	B	H	A	H	A	B	A	A	B	H	H	B	A	B	A	B	A	H	B	B	A
chr5_30216373	5	79.08		A	H	A	A	H	H	H	H	A	A	H	H	H	H	A	H	A	B	B	A	H	B	B	H	-	B	H	A	H	A	B	A	A	B	H	H	B	A	B	A	B	A	H	B	B	A
chr5_30155486	5	80.01		A	H	A	A	H	H	H	H	A	A	H	H	H	H	A	H	A	B	B	H	H	B	B	H	H	B	H	A	H	A	B	A	A	B	H	H	B	A	B	A	B	A	H	B	B	A
chr5_30164238	5	80.01		A	H	A	A	H	H	H	H	A	A	H	H	H	H	A	H	A	B	B	H	H	B	B	H	H	B	H	A	H	A	B	A	A	B	H	H	B	A	B	A	B	A	H	B	B	A
chr5_30166748	5	80.01		A	H	A	A	H	H	H	H	A	A	H	H	H	H	A	H	A	B	B	H	H	B	B	H	H	B	H	A	H	A	B	A	A	B	H	H	B	A	B	A	B	A	H	B	B	A
chr5_30176223	5	80.01		A	H	A	A	H	H	H	H	A	A	H	H	H	H	A	H	A	B	B	H	H	B	B	H	H	B	H	A	H	A	B	A	A	B	H	H	B	A	B	A	B	A	H	B	B	A
chr5_30183493	5	80.01		A	H	A	A	H	H	H	H	A	A	H	H	H	H	A	H	A	B	B	H	H	B	B	H	H	B	H	A	H	A	B	A	A	B	H	H	B	A	B	A	B	A	H	B	B	A
chr5_30196060	5	80.01		A	H	A	A	H	H	H	H	A	A	H	H	H	H	A	H	A	B	B	H	H	B	B	H	H	B	H	A	H	A	B	A	A	B	H	H	B	A	B	A	B	A	H	B	B	A
chr5_30205571	5	80.01		A	H	A	A	H	H	H	H	A	A	H	H	H	H	A	H	A	B	B	H	H	B	B	H	H	B	H	A	H	A	B	A	A	B	H	H	B	A	B	A	B	A	H	B	B	A
chr5_30152749	5	80.24		A	H	A	A	H	H	H	H	A	A	H	H	H	H	A	H	A	B	B	H	H	B	B	H	H	B	H	A	H	A	B	A	A	B	H	H	B	A	B	A	B	A	H	B	B	A
chr5_30122324	5	80.7		A	H	A	A	A	H	H	H	A	A	H	H	H	H	A	H	A	B	B	H	H	B	B	H	H	B	-	A	H	A	B	A	A	B	H	H	B	A	B	A	B	A	H	B	B	A
chr5_30009623	5	80.94		A	H	A	A	A	H	H	H	A	A	H	H	H	H	A	H	A	B	B	H	H	B	B	H	H	B	B	A	H	A	B	A	A	B	H	H	B	A	B	A	B	A	H	B	B	A
chr5_30015854	5	80.94		A	H	A	A	A	H	H	H	A	A	H	H	H	H	A	H	A	B	B	H	H	B	B	H	H	B	B	A	H	A	B	A	A	B	H	H	B	A	B	A	B	A	H	B	B	A
chr5_30107149	5	80.94		A	H	A	A	A	H	H	H	A	A	H	H	H	H	A	H	A	B	B	H	H	B	B	H	H	B	B	A	H	A	B	A	A	B	H	H	B	A	B	A	B	A	H	B	B	A
chr5_30009544	5	81.4		A	H	A	A	A	H	H	H	A	A	H	H	H	H	A	H	A	B	B	H	H	B	B	H	H	B	B	A	H	A	B	A	A	B	H	H	B	A	B	A	B	A	H	B	B	A
chr5_29991962	5	81.86		A	H	A	A	A	H	H	H	A	A	H	H	H	H	A	H	A	B	B	H	H	B	B	H	H	B	B	A	H	A	B	A	A	B	H	H	B	A	B	A	B	A	-	B	B	A
chr5_30005096	5	81.86		A	H	A	A	A	H	H	H	A	A	H	H	H	H	A	H	A	B	B	H	H	B	B	H	H	B	B	A	H	A	B	A	A	B	H	H	B	A	B	A	B	A	A	B	B	A
chr5_28004443	5	82.43		A	H	A	A	A	H	H	H	A	A	H	H	H	H	A	H	A	B	B	H	H	B	B	H	H	B	B	A	H	A	B	A	A	B	H	H	B	A	B	A	B	A	A	B	B	A
chr5_29657816	5	82.43		A	H	A	A	A	H	H	H	A	A	H	H	H	H	A	H	A	B	-	H	H	B	B	H	H	B	B	A	H	A	B	A	A	B	H	H	B	A	B	A	B	A	A	B	B	A
chr5_27970601	5	82.66		A	H	A	A	A	H	H	H	A	A	H	-	H	H	A	H	A	B	H	H	H	B	B	H	H	B	B	A	H	A	B	A	A	B	H	H	B	A	B	A	B	A	A	B	B	A
chr5_27265653	5	83.12		A	H	A	A	A	H	H	H	A	A	H	A	H	H	A	H	A	B	H	H	H	B	B	H	H	B	B	A	H	A	B	A	A	B	H	H	B	A	B	A	B	A	A	B	B	A
chr5_27192302	5	83.35		A	H	A	A	A	H	H	H	A	A	H	A	H	H	A	H	A	B	H	H	H	B	B	H	H	B	B	A	H	A	B	A	A	B	A	H	B	A	B	A	B	A	A	B	B	A
chr5_27187801	5	83.92		A	H	A	A	A	H	H	B	B	A	H	A	H	H	A	H	A	B	H	H	H	B	B	H	H	B	B	A	H	A	B	A	A	B	A	H	B	A	B	A	B	A	A	B	B	A
chr5_27187727	5	84.16		A	H	A	A	A	H	H	B	B	A	H	A	H	H	A	H	A	B	H	H	H	B	B	H	H	B	B	A	-	A	B	A	A	B	A	B	B	A	B	A	B	A	A	B	B	A
chr5_27178994	5	85.13		A	H	A	A	A	H	-	B	B	A	H	A	H	H	A	H	A	B	H	H	B	B	B	H	B	B	B	A	A	A	B	A	A	B	A	B	B	A	B	A	B	A	A	B	B	A
chr5_27140810	5	85.59		A	H	A	A	A	H	B	B	B	A	H	A	H	H	A	H	A	B	H	H	B	B	B	H	B	B	B	A	A	A	B	A	A	B	A	B	B	A	B	A	B	A	A	B	B	A
chr5_26495445	5	85.83		A	H	A	A	B	H	B	B	B	A	H	A	H	H	A	H	A	B	H	H	B	B	B	H	B	B	B	A	A	A	B	A	A	B	A	B	B	A	B	A	B	A	A	B	B	A
chr5_26192872	5	86.53		A	H	A	A	B	B	B	B	B	A	H	A	H	H	A	B	A	B	H	H	B	B	B	H	B	B	B	A	A	A	B	A	A	B	A	B	B	A	B	A	B	A	A	B	B	A
chr5_26192854	5	86.82		A	H	A	A	B	B	B	B	B	A	H	A	H	H	A	B	A	B	H	H	B	A	B	H	B	B	B	A	A	A	B	A	A	B	A	B	B	A	B	A	B	A	A	B	-	A
chr5_21580457	5	88.49		A	H	A	A	B	B	B	B	B	A	H	A	H	H	-	B	A	B	H	H	B	A	B	H	B	H	B	A	A	A	A	A	A	B	A	B	H	A	B	A	B	A	A	B	H	A
chr5_26162868	5	88.49		A	H	A	A	B	B	B	B	B	A	H	A	H	H	H	B	A	B	H	H	B	A	-	H	B	H	B	A	A	A	A	A	A	B	A	B	H	A	B	A	B	A	A	-	H	A
chr5_21580431	5	88.72		A	H	A	A	B	B	B	B	B	A	H	A	H	H	H	B	A	B	H	H	B	A	H	H	B	H	B	A	A	A	A	A	A	B	A	B	H	A	B	A	B	A	A	H	H	A
chr5_21579563	5	88.95		A	H	A	A	B	B	B	B	B	A	H	A	H	H	H	B	A	B	H	H	B	A	H	H	B	H	B	A	A	A	A	A	A	B	A	B	H	A	B	A	B	A	A	H	H	A
chr5_21579305	5	89.41		A	H	A	A	B	B	B	B	B	A	H	A	H	H	H	B	A	B	H	H	B	A	H	H	B	H	B	A	A	A	A	A	A	B	A	B	H	A	B	A	B	A	A	H	H	A
chr5_21579536	5	89.41		A	H	A	A	B	B	B	B	B	A	H	A	H	H	H	B	A	B	H	H	B	A	H	H	B	H	B	A	A	A	A	A	A	B	A	B	H	A	B	A	B	A	A	H	H	A
chr5_21576027	5	89.64		A	H	A	A	B	B	B	B	B	A	H	A	H	H	H	B	A	B	H	H	B	A	H	H	B	H	B	A	A	A	A	A	A	B	A	B	H	A	B	A	B	A	A	H	H	A
chr5_21576245	5	89.64		A	H	A	A	B	B	B	B	B	A	H	A	H	H	H	B	A	B	H	H	B	A	H	H	B	H	B	A	A	A	A	A	A	B	A	B	H	A	B	A	B	A	A	H	H	A
chr5_21577641	5	89.64		A	H	A	A	B	B	B	B	B	A	H	A	H	H	H	B	A	B	H	H	B	A	H	H	B	H	B	A	A	A	A	A	A	B	A	B	H	A	B	A	B	A	A	H	H	A
chr5_21577768	5	89.64		A	H	A	A	B	B	B	B	B	A	H	A	H	H	H	B	A	B	H	H	B	A	H	H	B	H	B	A	A	A	A	A	A	B	A	B	H	A	B	A	B	A	A	H	H	A
chr5_21577775	5	89.64		A	H	A	A	B	B	B	B	B	A	H	A	H	H	H	B	A	B	H	H	B	A	H	H	B	H	B	A	A	A	A	A	A	B	A	B	H	A	B	A	B	A	A	H	H	A
chr5_21573481	5	90.34		A	H	A	A	B	B	B	B	B	A	H	A	H	H	H	B	A	B	H	H	B	A	H	H	B	H	B	A	A	A	A	A	A	B	A	-	H	A	B	A	B	A	A	H	H	A
chr5_21573508	5	90.34		A	H	A	A	B	B	B	B	B	A	H	A	H	H	H	B	A	B	H	H	B	A	H	H	B	H	B	A	A	A	A	A	A	B	A	H	H	A	B	A	B	A	A	H	H	A
chr5_21575379	5	90.34		A	H	A	A	B	B	B	B	B	A	H	A	H	H	H	B	A	B	H	H	B	A	H	H	B	H	B	A	A	A	A	A	A	B	A	H	H	A	B	A	B	A	A	H	H	A
chr5_21575991	5	90.34		A	H	A	A	B	B	B	B	B	A	H	A	H	H	H	B	A	B	H	H	B	A	H	H	B	H	B	A	A	A	A	A	A	B	A	H	H	A	B	A	B	A	A	H	H	A
chr5_21575994	5	90.34		A	H	A	A	B	B	B	B	B	A	H	A	H	H	H	B	A	B	H	H	B	A	H	H	B	H	B	A	A	A	A	A	A	B	A	H	H	A	B	A	B	A	A	H	H	A
chr5_21576007	5	90.34		A	H	A	A	B	B	B	B	B	A	H	A	H	H	H	B	A	B	H	H	B	A	H	H	B	H	B	A	A	A	A	A	A	B	A	H	H	A	B	A	B	A	A	H	H	A
chr5_21571892	5	90.57		A	H	A	A	B	B	B	B	B	A	H	A	H	H	H	B	A	B	H	H	B	A	H	H	B	H	B	A	A	A	A	A	A	B	A	H	H	A	B	A	B	A	A	H	H	A
chr5_21572618	5	90.57		A	H	A	A	B	B	B	B	B	A	H	A	H	H	H	B	A	B	H	H	B	A	H	-	B	H	B	A	A	A	A	A	A	B	A	H	H	A	B	A	B	A	A	H	H	A
chr5_21385468	5	90.8		A	H	A	A	B	B	B	B	B	A	H	A	H	H	H	B	A	B	H	H	B	A	H	B	B	H	B	A	A	A	A	A	A	B	A	H	H	A	B	A	B	A	A	H	H	A
chr5_21528601	5	90.8		A	H	A	A	B	B	B	B	B	A	H	A	H	H	H	B	A	B	H	H	B	A	-	B	B	H	B	A	A	A	A	A	A	B	A	H	H	A	B	A	B	A	A	H	H	A
chr5_21335272	5	91.09		A	H	A	A	B	B	B	B	B	A	H	A	H	H	H	B	A	B	H	H	B	A	A	B	B	H	B	A	A	A	A	A	A	B	A	H	H	A	B	A	B	A	A	H	H	A
chr5_21347905	5	91.09		A	H	A	A	B	B	B	B	B	A	H	A	H	H	H	B	A	B	H	H	B	A	A	B	B	H	B	A	A	A	A	A	A	B	A	H	H	A	B	A	B	A	A	H	H	A
chr5_21335209	5	91.32		A	H	A	A	B	B	B	B	B	A	H	A	H	H	H	B	A	B	H	H	B	A	A	B	B	H	B	A	A	A	A	A	A	B	A	H	H	A	B	A	B	A	A	H	H	A
chr5_21335226	5	91.32		A	H	A	A	B	B	B	B	B	A	H	A	H	H	H	B	A	B	H	B	B	A	A	B	B	H	B	A	A	A	A	A	A	B	A	H	H	A	B	A	B	A	A	H	H	A
chr5_21285249	5	91.6		A	H	A	A	B	B	B	B	B	A	H	A	H	H	A	B	A	B	H	B	B	A	A	B	B	H	B	A	A	A	A	A	A	B	A	H	H	A	A	A	B	A	A	H	H	A
chr5_21313149	5	91.6		A	-	A	A	B	B	B	B	B	A	H	A	H	H	A	B	A	B	H	B	B	A	A	B	B	H	B	A	A	A	A	A	A	B	A	H	H	A	A	A	B	A	A	H	H	A
chr5_18970960	5	91.89		A	A	A	A	B	B	B	B	B	A	H	A	H	H	A	B	A	B	H	B	B	A	A	B	B	H	B	A	A	A	A	A	A	B	A	H	H	A	A	A	B	A	A	H	H	A
chr5_17407182	5	92.41		A	A	A	A	B	B	B	A	B	A	H	A	H	H	A	B	A	B	H	B	B	A	A	B	B	H	B	A	A	A	A	A	A	B	A	H	H	A	A	A	B	A	A	H	H	A
chr5_16971877	5	92.87		A	A	A	A	B	B	B	A	B	A	H	A	-	A	A	B	A	B	H	B	B	A	A	B	B	H	B	A	A	A	A	A	A	B	A	H	H	A	A	A	B	A	A	H	H	A
chr5_16968013	5	94.03		A	A	A	A	B	B	B	A	B	A	H	A	B	A	A	B	A	B	H	B	B	A	A	B	B	H	B	A	A	A	A	A	A	B	A	H	H	A	A	A	B	A	A	H	H	A
chr5_16968022	5	94.03		A	A	A	A	B	B	B	A	B	A	H	A	B	A	A	B	A	B	H	B	B	A	A	B	B	H	B	A	A	A	A	A	A	B	A	H	H	A	A	A	B	A	A	H	H	A
chr5_16962517	5	94.5		A	A	A	A	B	B	B	A	B	A	H	A	B	A	A	B	A	B	H	B	B	A	A	B	B	H	B	A	A	A	A	A	A	B	A	H	H	A	A	A	B	A	A	H	H	A
chr5_14954334	5	95.89		A	A	A	A	-	B	B	A	B	A	H	A	B	A	A	B	A	B	H	B	B	A	A	B	B	-	B	A	A	A	A	A	A	B	A	H	H	A	A	A	B	A	A	H	H	A
chr5_16960383	5	95.89		A	A	A	A	H	B	B	A	B	A	H	A	B	A	A	B	A	B	H	B	B	A	A	-	B	A	B	A	A	A	A	A	A	B	A	H	H	A	A	A	B	A	A	H	H	A
chr5_14490048	5	96.35		A	A	A	A	H	B	B	A	B	A	H	-	B	A	A	B	A	B	H	B	B	A	A	A	B	A	B	A	A	A	A	A	A	B	A	H	H	A	A	A	B	A	A	H	H	A
chr5_14489635	5	96.87		A	A	A	A	H	B	B	A	B	A	H	H	B	A	A	B	A	B	B	B	B	A	A	A	B	A	B	A	A	A	A	A	A	B	A	H	H	A	A	A	B	A	A	H	H	A
chr5_14435320	5	97.12		A	A	A	A	H	B	B	A	B	A	H	H	B	A	A	B	A	B	B	B	B	A	A	A	B	A	B	A	A	A	A	A	A	B	A	H	H	A	A	A	B	A	A	H	H	A
chr5_14080153	5	97.41		A	A	A	A	H	A	B	A	B	A	H	H	B	A	A	B	A	B	B	B	B	A	A	A	B	A	B	A	A	A	A	A	A	B	A	H	H	A	A	A	B	A	A	H	H	A
chr5_11693771	5	98.33		A	A	A	A	H	A	B	A	B	A	H	H	B	A	A	B	A	B	B	B	B	A	A	A	B	A	B	A	A	A	A	A	A	B	A	H	H	A	A	A	B	A	A	H	H	A
chr5_13821988	5	98.33		A	A	A	A	H	A	B	A	B	A	H	H	B	A	A	B	A	B	B	B	B	A	A	A	B	A	B	A	A	A	A	A	A	B	A	H	H	A	A	A	B	A	A	H	H	A
chr5_11662294	5	98.56		A	A	A	A	H	A	B	A	B	A	H	-	B	A	A	B	A	B	B	B	A	A	A	A	B	A	B	A	A	A	A	A	A	B	A	H	H	A	A	A	B	A	A	H	H	A
chr5_10531665	5	99.67		B	A	A	A	H	A	B	A	B	A	H	B	B	A	A	B	A	B	B	B	A	A	A	A	B	A	B	A	A	A	A	A	A	B	A	H	H	A	A	A	B	A	A	H	H	A
chr5_10565540	5	99.67		B	A	A	A	H	A	B	A	B	A	H	B	B	A	A	B	A	B	B	B	A	A	A	A	B	A	B	A	A	A	A	A	A	B	A	H	H	A	A	A	B	A	-	H	H	A
chr5_10530986	5	99.9		B	A	A	A	H	A	B	A	B	A	H	B	B	A	A	B	-	B	B	B	A	A	A	A	B	A	B	A	A	A	A	A	A	B	-	H	H	A	A	A	B	A	H	H	H	A
chr5_10529504	5	100.21		B	A	A	A	H	A	B	A	B	A	H	B	B	A	A	B	H	B	B	B	A	A	A	A	B	A	B	A	A	A	A	A	A	B	H	H	H	A	A	A	B	A	H	H	H	A
chr5_10529483	5	100.71		B	A	A	A	H	A	B	A	B	A	H	B	B	A	A	B	H	-	B	B	A	A	A	A	B	A	B	A	A	A	A	A	A	B	H	H	H	A	A	A	B	A	H	H	H	A
chr5_10517487	5	100.96		B	A	A	A	H	A	B	A	B	A	H	B	B	A	A	B	H	H	B	B	A	A	A	A	B	A	B	A	A	A	A	A	A	H	H	H	H	A	A	A	B	A	H	H	H	A
chr5_10517381	5	101.46		B	A	B	A	H	A	B	A	B	A	H	B	B	A	A	B	H	H	B	B	A	A	A	A	B	A	B	A	A	A	A	A	A	H	H	H	H	A	A	A	B	A	H	H	H	A
chr5_9894964	5	102.74		B	A	B	A	H	A	B	A	B	A	H	B	B	A	A	B	H	H	B	B	A	A	A	A	B	A	B	A	A	A	A	A	A	H	H	H	H	A	A	A	B	A	H	H	H	A
chr5_10015453	5	102.74		B	A	B	A	H	A	B	A	B	A	H	B	B	A	A	B	H	H	B	B	A	A	A	A	B	A	B	-	A	A	A	A	A	H	H	H	H	A	A	A	B	A	H	H	H	A
chr5_6584964	5	104.74		B	A	B	A	H	A	B	A	B	A	H	B	B	A	A	B	H	H	B	B	A	A	A	A	B	A	B	H	A	A	A	A	A	H	H	H	H	A	A	-	B	A	H	H	H	A
chr5_6347382	5	105.32		B	A	B	A	H	A	B	A	B	A	H	B	B	A	H	B	H	H	B	B	A	A	A	A	B	A	-	H	A	H	A	A	A	H	H	H	H	-	A	H	B	A	H	H	H	A
chr5_6324204	5	105.78		B	A	B	A	H	A	B	A	B	A	H	B	B	A	H	B	H	H	B	B	A	A	A	A	-	A	H	H	A	H	A	A	A	H	H	H	H	B	A	H	B	A	H	H	H	A
chr5_6286979	5	106.99		B	A	B	A	H	A	-	H	B	A	H	B	B	A	H	B	H	H	B	B	A	A	A	A	H	A	H	H	A	H	A	A	A	H	H	H	H	B	H	H	B	A	H	H	H	-
chr5_6268780	5	107.96		B	A	B	A	H	A	H	H	B	A	H	B	B	A	H	B	H	H	B	B	A	A	A	A	H	A	H	H	A	H	A	A	A	H	H	H	H	B	H	H	B	A	H	H	H	H
chr5_6194788	5	108.7		B	A	B	A	H	A	H	H	B	A	H	B	B	A	H	B	H	H	B	B	A	A	A	A	H	A	H	H	A	H	A	A	A	H	H	H	H	B	H	H	B	A	H	H	H	H
chr5_6226102	5	108.7		B	A	B	A	H	A	H	H	B	A	H	B	B	A	H	B	H	H	B	B	A	A	A	A	H	A	H	H	A	H	A	A	A	H	H	H	H	B	H	H	B	A	H	H	H	H
chr5_6126175	5	109.17		B	A	B	A	H	A	H	H	B	A	H	B	B	A	H	B	H	H	B	B	A	A	A	A	H	A	H	H	A	H	A	A	A	H	H	H	H	B	H	H	B	A	H	H	H	H
chr5_6194763	5	109.17		B	A	B	A	H	A	H	H	B	A	H	B	B	A	H	B	H	H	B	B	A	A	A	A	H	A	H	H	A	H	A	A	A	H	H	H	H	B	H	H	B	A	H	H	-	H
chr5_6020573	5	110.14		B	A	B	A	H	A	H	H	B	A	H	B	B	A	H	B	H	H	B	B	H	A	A	A	H	A	H	H	A	H	A	A	A	H	H	H	H	B	H	H	B	A	H	H	A	H
chr5_6110911	5	110.14		B	A	B	A	H	A	H	H	B	A	H	B	B	A	H	B	H	H	B	B	H	A	A	A	H	A	H	H	A	H	A	A	A	H	H	H	H	B	H	H	B	A	H	H	A	H
chr5_5631071	5	110.7		B	A	B	A	H	A	H	H	B	A	H	B	B	A	H	B	H	H	B	B	H	A	A	A	H	A	H	H	A	H	A	A	A	H	H	H	H	B	H	H	B	A	H	H	A	H
chr5_5837926	5	110.7		B	A	B	A	H	A	H	H	B	A	H	B	B	A	H	B	H	H	B	B	H	A	A	A	H	A	H	H	A	H	A	A	A	H	H	H	H	B	H	H	B	A	H	H	A	H
chr5_6019997	5	110.7		B	A	B	A	H	A	H	H	B	A	H	B	B	A	H	B	H	H	B	B	H	A	A	A	H	A	H	H	A	H	A	A	A	H	H	H	H	B	H	H	B	A	H	H	A	H
chr5_5614456	5	110.94		B	A	B	A	H	A	H	H	B	A	H	B	B	A	H	B	H	H	B	B	H	A	A	A	H	A	H	H	A	H	A	A	A	H	H	H	H	B	H	H	B	A	H	H	A	H
chr5_5618826	5	110.94		B	A	B	A	H	A	H	H	B	A	H	B	B	A	H	B	H	H	B	B	H	A	A	A	H	A	H	H	A	H	A	A	A	H	H	H	H	B	H	H	B	A	H	H	A	H
chr5_5227142	5	111.4		B	A	B	A	H	A	H	H	B	A	H	B	B	A	H	B	H	H	B	B	H	A	-	A	H	A	H	H	A	H	A	A	A	H	H	H	H	B	H	H	B	A	H	H	A	H
chr5_5546589	5	111.4		B	A	B	A	H	A	H	H	B	A	H	B	B	A	H	B	H	H	B	B	H	A	H	A	H	A	H	H	A	H	A	A	A	H	H	H	H	B	H	H	B	A	H	H	A	H
chr5_5102389	5	111.86		B	A	B	A	H	A	H	H	B	A	H	B	B	A	H	B	H	H	B	B	H	A	H	A	H	A	H	H	A	H	A	A	A	H	H	H	H	B	H	H	B	A	H	H	A	H
chr5_5149602	5	111.86		B	A	B	A	H	A	H	H	B	A	H	B	B	A	H	B	H	H	B	B	H	A	H	A	H	A	H	H	A	H	A	A	A	H	H	H	H	B	H	H	B	A	H	H	A	H
chr5_5221629	5	111.86		B	A	B	A	H	A	H	H	B	A	H	B	B	A	H	B	H	H	B	B	H	A	H	A	H	A	H	H	A	H	A	A	A	H	H	H	H	B	H	H	B	A	H	H	A	H
chr5_5101113	5	112.09		B	A	B	A	H	A	H	H	B	A	H	B	B	A	H	B	H	H	B	B	H	A	H	A	H	A	H	H	A	H	A	A	A	H	H	H	H	B	H	H	B	A	H	H	A	H
chr5_4696695	5	112.33		B	A	B	A	H	A	H	H	B	A	H	B	B	A	H	B	H	H	B	B	H	A	H	A	H	A	H	H	A	H	A	A	A	H	H	H	H	B	H	H	B	A	H	H	A	H
chr5_4705640	5	112.33		B	A	B	A	H	A	H	H	B	A	H	B	B	A	H	B	H	H	B	B	H	A	H	A	H	A	H	H	A	H	A	A	A	H	H	H	H	B	H	H	B	A	H	H	A	H
chr5_4692644	5	112.56		B	A	B	A	H	A	H	H	B	A	H	B	B	A	H	B	H	H	B	B	H	A	H	A	H	A	H	H	A	H	A	A	A	H	H	H	H	B	H	H	B	A	H	H	A	H
chr5_4656506	5	112.79		B	A	B	A	H	A	H	H	B	A	H	B	B	A	H	B	H	H	B	B	H	A	H	A	H	A	H	H	A	H	A	A	A	H	H	H	H	B	H	H	B	A	H	H	A	H
chr5_4692076	5	112.79		B	A	B	A	H	A	H	H	B	A	H	B	B	A	H	B	H	H	B	-	H	A	H	A	H	A	H	H	A	H	A	A	A	H	H	H	H	B	H	H	B	A	H	H	A	H
chr5_4536412	5	113.02		B	A	B	A	H	A	H	H	B	A	H	B	B	A	H	B	H	H	B	H	H	A	H	A	H	A	H	H	A	H	A	A	A	H	H	H	H	B	H	H	B	A	H	H	A	H
chr5_4591325	5	113.02		B	A	B	A	H	A	H	H	B	A	H	B	B	A	H	B	H	H	B	-	H	A	H	A	H	A	H	H	A	H	A	A	A	H	H	H	H	B	H	H	B	A	H	H	A	H
chr5_4639309	5	113.02		B	A	B	A	H	A	H	H	B	A	H	B	B	A	H	B	H	H	B	-	H	A	H	A	H	A	H	H	A	H	A	A	A	H	H	H	H	B	H	H	B	A	H	H	A	H
chr5_4477225	5	113.25		B	A	B	A	H	A	H	H	B	A	H	B	B	A	H	B	H	H	B	-	H	A	H	A	H	A	H	H	A	H	A	A	A	H	H	H	H	B	H	H	B	A	H	H	A	H
chr5_4495195	5	113.25		B	A	B	A	H	A	H	H	B	A	H	B	B	A	H	B	H	H	B	-	H	A	H	A	H	A	H	H	A	H	A	A	A	H	H	H	H	B	H	H	B	A	H	H	A	H
chr5_4474774	5	113.49		B	A	B	A	H	A	H	H	B	A	H	B	B	A	H	B	H	H	B	-	H	A	H	A	H	A	H	H	A	H	A	A	A	H	H	H	H	B	H	H	B	A	H	H	A	H
chr5_4475067	5	113.49		B	A	B	A	H	A	H	H	B	A	H	B	B	A	H	B	H	H	B	H	H	A	H	A	H	A	H	H	A	H	A	A	A	H	H	H	H	B	H	H	B	A	H	H	A	H
chr5_4437950	5	113.72		B	A	B	A	H	A	H	H	B	A	H	B	B	A	H	B	H	H	B	H	H	A	H	A	H	A	H	H	A	H	A	A	A	H	H	H	H	B	H	H	B	A	H	H	A	H
chr5_4325034	5	114.46		B	A	B	A	H	A	H	H	B	A	H	B	B	A	H	B	H	H	B	H	H	A	H	A	H	A	H	H	A	H	A	A	A	H	H	H	H	B	H	H	B	A	H	H	A	H
chr5_4324182	5	115.71		B	A	B	A	H	A	H	H	B	A	H	B	B	A	H	B	H	H	B	H	H	A	H	A	H	A	H	H	A	H	A	A	A	H	H	H	H	B	H	H	B	A	H	H	A	H
chr5_4315394	5	116.18		B	A	B	A	H	A	H	H	B	A	H	B	B	A	H	B	H	H	B	H	H	A	H	A	H	A	H	H	A	H	A	A	A	H	H	H	H	B	H	H	B	A	H	H	A	H
chr5_4299007	5	116.42		B	A	B	A	H	A	H	H	B	A	H	B	B	A	H	B	H	H	B	H	H	A	H	A	H	A	H	H	A	H	A	A	A	H	H	H	H	B	H	H	B	A	H	H	A	H
chr5_4325018	5	116.42		B	A	B	A	H	A	H	H	B	A	H	B	B	A	H	B	H	H	B	B	H	A	H	A	H	A	H	H	A	H	A	A	A	H	H	H	H	B	H	H	B	A	H	H	A	H
chr5_4273405	5	116.93		B	A	B	A	H	A	H	H	B	A	H	B	B	A	B	B	H	H	B	B	H	A	H	A	H	A	H	H	A	H	A	A	A	H	H	H	-	B	H	H	B	A	H	H	A	H
chr5_4229275	5	118.23		B	A	B	A	H	A	H	H	B	A	H	B	B	A	B	B	H	H	B	B	H	A	H	A	H	A	H	H	A	H	A	A	A	H	H	H	A	B	H	H	B	A	H	H	A	H
chr5_4229134	5	118.46		B	A	B	A	H	A	H	H	B	A	H	B	B	A	B	B	H	H	B	B	H	A	H	A	H	A	H	H	A	H	A	A	A	H	H	H	A	B	H	H	B	A	H	H	A	H
chr5_4221992	5	118.69		B	A	B	A	H	A	H	H	B	A	H	B	B	A	B	B	H	H	B	B	H	A	H	A	H	A	H	H	A	H	A	A	A	H	H	H	A	B	H	H	B	A	H	H	A	H
chr5_4216319	5	119.21		B	A	B	A	H	A	H	H	B	A	H	B	B	A	B	B	H	H	B	B	H	A	H	A	H	A	H	H	A	H	A	A	A	H	H	H	A	B	H	H	B	A	H	H	A	H
chr5_3922723	5	120.18		B	A	B	A	H	A	H	H	B	A	H	B	B	A	B	B	H	H	B	B	H	A	-	A	H	A	H	H	A	H	A	A	A	H	H	A	A	B	H	H	B	A	H	H	A	H
chr5_3681941	5	120.69		B	A	B	A	H	A	H	H	B	A	H	B	B	A	B	B	H	H	B	B	H	A	B	A	H	A	H	H	A	H	A	A	A	H	H	A	A	B	H	H	B	A	H	H	A	H
chr5_3912238	5	120.69		B	A	B	A	H	A	H	H	B	A	H	B	B	A	B	B	H	H	B	B	H	A	B	A	H	A	H	H	A	H	A	A	A	H	H	A	A	B	H	H	B	A	H	H	A	H
chr5_3671531	5	121.55		B	A	B	A	H	A	H	H	B	A	H	B	B	A	B	B	H	H	B	B	H	A	B	A	H	A	H	H	A	H	A	A	A	H	H	A	A	B	H	H	B	A	H	H	A	H
chr5_3631325	5	121.81		B	A	B	A	H	A	H	H	B	A	H	B	B	A	B	B	H	H	B	B	H	A	B	A	H	A	H	H	A	H	A	A	A	H	H	A	A	B	H	H	B	A	H	H	A	H
chr5_3635912	5	121.81		B	A	B	A	H	A	H	H	B	A	H	B	B	A	B	B	H	H	B	B	H	A	B	A	H	A	H	H	A	H	A	A	A	H	H	A	A	B	H	H	B	A	H	H	A	H
chr5_3576260	5	122.85		B	A	B	A	H	A	H	H	B	A	H	B	B	A	B	B	H	H	B	B	H	A	B	A	H	A	H	H	A	H	A	A	A	H	H	A	A	B	H	H	B	A	H	H	A	H
chr5_3576359	5	122.85		B	A	B	A	H	A	H	H	B	A	H	B	B	A	B	B	H	H	B	B	H	A	B	A	H	A	H	H	A	H	A	A	A	H	H	A	A	B	H	H	B	A	H	H	A	H
chr5_3576160	5	123.08		B	A	B	A	H	A	H	H	B	A	H	B	B	A	B	B	H	H	B	-	H	A	B	A	H	A	H	H	A	H	A	A	A	H	H	A	A	B	H	H	B	A	H	H	A	H
chr5_3563240	5	123.31		B	A	B	A	H	A	H	H	B	A	H	B	B	A	B	B	H	H	B	H	H	A	B	A	H	A	H	H	A	H	A	A	A	H	H	A	A	B	H	H	B	A	H	H	A	H
chr5_3563590	5	123.31		B	A	B	A	H	A	H	H	B	A	H	B	B	A	B	B	H	H	B	H	H	A	B	A	H	A	H	H	A	H	A	A	A	H	H	A	A	B	H	H	B	A	H	H	A	H
chr5_3557736	5	124.01		B	A	B	A	H	A	H	H	B	A	H	B	B	A	B	B	H	H	B	H	H	A	B	A	H	A	H	H	A	H	A	A	A	H	H	A	A	B	H	H	B	A	H	H	A	H
chr5_3516806	5	126.3		B	A	B	A	H	H	H	H	B	A	H	B	B	A	B	B	H	H	B	H	H	A	B	A	H	A	H	H	A	H	A	A	A	H	H	A	A	B	H	H	B	A	H	H	A	H
chr5_3516827	5	126.3		B	A	B	A	H	H	H	H	B	A	H	B	B	A	B	B	H	H	B	H	H	A	B	A	H	A	H	H	A	H	A	A	A	H	H	A	A	B	H	H	B	A	H	H	A	H
chr5_3547605	5	127.23		B	A	B	A	H	H	H	H	B	A	H	B	B	A	B	B	H	H	B	H	H	A	B	A	H	A	H	H	A	H	A	A	A	H	H	A	A	B	H	H	B	A	H	H	A	H
chr5_3557704	5	127.23		B	A	B	A	H	H	H	H	B	A	H	B	B	A	B	B	H	H	B	H	H	A	B	A	H	A	H	H	A	H	A	A	A	H	H	A	A	B	H	H	B	A	H	H	A	H
chr5_3517084	5	127.46		B	A	B	A	H	H	H	H	B	A	H	B	B	A	B	B	H	H	B	H	H	A	B	A	H	A	H	H	A	H	A	A	A	H	H	A	A	B	H	H	B	A	H	H	A	H
chr5_3526864	5	127.46		B	A	B	A	H	H	H	H	B	A	H	B	B	A	B	B	H	H	B	H	H	A	B	A	H	A	H	H	A	H	A	A	A	H	H	A	A	B	H	H	B	A	H	H	A	H
chr5_3510346	5	127.97		B	A	B	A	H	H	H	H	B	A	H	B	B	A	B	B	H	H	B	H	H	A	B	A	H	A	H	H	A	H	A	A	A	H	H	A	A	B	H	H	B	A	H	H	A	H
chr5_3494993	5	128.2		B	A	B	A	H	H	H	H	B	A	H	B	B	A	B	B	H	H	B	H	H	A	B	A	H	A	H	H	A	H	A	A	A	H	H	A	A	B	H	H	B	A	H	H	A	H
chr5_3331265	5	128.71		B	A	B	A	H	H	H	H	B	A	H	B	B	A	B	B	H	H	B	H	H	A	B	A	H	A	H	H	A	H	A	A	A	H	H	A	A	B	H	H	B	A	H	H	A	H
chr5_3304950	5	128.96		B	A	B	A	H	H	H	H	B	A	H	B	B	A	B	B	H	H	B	H	H	A	B	A	H	A	H	H	A	H	A	A	A	H	H	A	A	B	H	H	B	A	H	H	A	H
chr5_3304886	5	129.19		B	A	B	A	H	H	H	H	B	A	H	B	B	A	B	B	H	H	B	H	H	A	B	A	H	A	H	H	A	H	A	A	A	H	H	A	A	B	H	H	B	A	H	H	A	H
chr5_3241903	5	129.89		B	A	B	A	H	H	H	H	B	A	H	B	B	A	B	B	H	H	B	H	H	A	B	A	H	A	H	H	A	H	A	A	A	H	H	A	A	B	H	H	B	A	H	H	A	H
chr5_3227096	5	130.35		B	A	B	A	H	H	H	H	B	A	H	B	B	A	B	B	H	H	B	H	H	A	-	A	H	A	H	H	A	H	A	A	A	H	H	A	A	B	H	H	B	A	H	H	A	H
chr5_3227111	5	130.35		B	A	B	A	H	H	H	H	B	A	H	B	B	A	B	B	H	H	B	H	H	A	H	A	H	A	H	H	A	H	A	A	A	H	H	A	A	B	H	H	B	A	H	H	A	H
chr5_3262381	5	130.35		B	A	B	A	H	H	H	H	B	A	H	B	B	A	B	B	H	H	B	H	H	A	H	A	-	A	H	H	A	H	A	A	A	H	H	A	A	B	H	H	B	A	H	H	A	H
chr5_3293522	5	130.35		B	A	B	A	H	H	H	H	B	A	H	B	B	A	B	B	H	H	B	H	H	A	H	A	A	A	H	H	A	H	A	A	A	H	H	A	A	B	H	H	B	A	H	H	A	H
chr5_3227030	5	130.58		B	A	B	A	H	H	H	H	B	A	H	B	B	A	B	B	H	H	B	H	H	A	H	A	A	A	H	H	A	H	A	A	A	H	H	A	A	B	H	H	B	A	H	H	A	H
chr5_3227027	5	130.81		B	A	B	A	H	H	H	H	B	A	H	B	B	A	B	B	H	H	B	H	H	A	-	A	A	A	H	H	A	H	A	A	A	H	H	A	A	B	H	H	B	A	H	H	A	H
chr5_3207753	5	131.04		B	A	B	A	H	H	H	H	B	A	H	B	B	A	B	B	H	H	B	H	H	A	A	A	A	A	H	H	A	H	A	A	A	H	H	A	A	B	H	H	B	A	H	H	A	H
chr5_3202657	5	131.51		B	A	B	A	H	H	H	H	B	A	H	B	B	A	B	B	H	H	B	H	H	A	A	A	A	A	H	H	A	H	A	A	A	H	H	A	A	B	H	H	B	A	H	H	A	H
chr5_3207594	5	131.51		B	A	B	A	H	H	H	H	B	A	H	B	B	A	B	B	H	H	B	H	H	A	A	A	A	A	H	H	A	H	A	A	A	H	H	A	A	B	H	H	B	A	H	H	A	H
chr5_3185906	5	131.74		B	A	B	A	H	H	H	H	B	A	H	B	B	A	B	B	H	H	B	H	H	A	A	A	A	A	H	H	A	H	A	A	A	H	H	A	A	B	H	H	B	A	H	H	A	H
chr5_3185855	5	132.48		B	A	B	A	H	H	-	H	B	A	H	B	B	A	B	B	H	H	B	H	H	A	A	A	A	A	H	H	A	H	A	A	A	H	H	A	A	B	H	H	B	A	H	H	A	H
chr5_3185831	5	132.71		B	A	B	A	H	H	A	H	B	A	H	B	B	A	B	B	A	H	B	H	H	A	A	A	A	A	H	H	A	H	A	A	A	H	H	A	A	B	H	H	B	A	H	H	A	H
chr5_3172679	5	133.69		B	A	B	A	H	H	A	H	B	A	H	B	B	A	B	B	A	H	B	H	H	A	A	A	A	A	H	H	A	H	A	A	A	H	H	A	A	B	H	H	B	A	H	H	A	H
chr5_3181789	5	133.69		B	A	B	A	H	H	A	H	B	A	H	B	B	A	B	B	A	H	B	H	H	A	A	A	A	A	H	H	A	H	A	A	A	H	H	A	A	B	H	H	B	A	A	H	A	H
chr5_3139563	5	134.2		B	A	B	A	H	H	A	H	B	A	H	B	B	A	B	B	A	H	B	H	H	A	A	A	A	A	H	H	A	H	A	A	A	H	H	A	A	B	H	H	B	A	A	H	A	H
chr5_3092491	5	134.43		B	A	B	A	H	H	A	H	B	A	H	B	B	A	B	B	A	H	B	H	H	A	A	A	A	A	H	H	A	H	A	A	A	H	H	A	A	B	H	H	B	A	A	H	A	H
chr5_3139505	5	134.43		B	A	B	A	H	H	A	H	B	A	H	B	B	A	B	B	A	H	B	H	H	A	A	A	A	A	H	H	A	H	A	A	A	H	H	A	A	B	H	H	B	A	A	H	A	H
chr5_3075878	5	135.13		B	A	B	A	H	H	A	H	B	A	H	B	B	A	B	B	A	H	B	H	-	A	A	A	A	A	H	H	A	H	A	A	A	H	H	A	A	B	H	H	B	A	A	H	A	H
chr5_3060919	5	135.87		B	A	B	A	H	H	A	H	B	A	H	B	B	A	B	B	A	H	B	H	A	A	A	A	A	A	H	-	A	H	A	A	A	H	H	A	A	B	A	H	B	A	A	A	A	H
chr5_3028594	5	136.61		B	A	B	A	H	H	A	H	B	A	H	B	B	A	B	B	A	-	B	H	A	A	A	A	A	A	H	A	A	H	A	A	A	H	H	A	A	B	A	H	B	A	A	A	A	H
chr5_2941009	5	137.59		B	A	B	A	H	H	A	H	B	A	H	B	B	A	B	B	A	A	B	H	A	A	A	A	A	A	H	A	A	H	A	A	A	H	H	A	A	B	A	H	B	A	A	A	A	H
chr5_3024217	5	137.59		B	A	B	A	H	H	A	H	B	A	H	B	B	A	B	B	A	A	B	H	A	A	A	A	A	A	H	A	A	H	A	A	A	H	H	A	A	B	A	H	B	A	A	A	A	H
chr5_2940899	5	137.82		B	A	B	A	H	H	A	-	B	A	H	B	B	A	B	B	A	A	B	H	A	A	A	A	A	A	H	A	A	H	A	A	A	H	H	A	A	B	A	H	B	A	A	A	A	H
chr5_2940874	5	138.28		B	A	B	A	H	H	A	A	B	A	H	B	B	A	B	B	A	A	B	H	A	A	A	A	A	A	H	A	A	H	A	A	A	H	H	A	A	B	A	H	B	A	A	A	A	H
chr5_2940832	5	138.98		B	A	B	A	H	H	A	A	B	A	H	B	B	A	B	B	A	A	B	-	A	A	A	A	A	A	H	A	A	H	A	A	A	H	H	A	A	B	A	H	B	A	A	A	A	H
chr5_2940819	5	140.14		B	A	B	A	H	H	A	A	B	A	H	B	B	A	B	B	A	A	B	A	A	A	A	A	A	A	H	A	A	H	A	A	A	H	H	A	A	B	A	H	B	A	A	A	A	H
chr5_2900325	5	142.32		B	A	B	A	H	H	A	A	B	A	-	B	B	A	B	B	A	A	B	A	A	A	A	A	A	A	H	A	A	H	A	A	A	H	H	A	A	B	A	H	B	A	A	A	A	H
chr5_2940812	5	142.32		B	A	B	A	H	H	A	A	B	A	B	B	B	A	B	B	A	A	B	A	A	A	-	A	A	A	H	A	A	H	A	A	A	H	H	A	A	B	A	H	B	A	A	A	A	H
chr5_2879751	5	142.78		B	A	B	A	H	H	A	A	B	A	B	B	B	A	B	B	A	A	B	A	A	A	B	A	A	A	H	A	A	H	A	A	A	H	H	H	A	B	A	H	B	A	A	A	A	H
chr5_2854714	5	143.48		B	A	B	A	H	H	A	A	B	A	B	B	B	A	B	B	A	A	B	A	A	A	B	A	A	A	H	A	A	H	A	A	A	H	H	H	A	B	A	H	B	A	A	A	A	H
chr5_2813849	5	143.94		B	A	B	A	H	H	A	A	B	A	B	B	B	A	B	B	A	A	B	A	A	A	B	A	A	A	H	A	A	H	A	A	A	H	H	H	A	B	A	H	B	A	A	A	A	H
chr5_2813613	5	144.18		B	A	B	A	H	H	A	A	B	A	B	B	B	A	B	B	A	A	B	A	A	A	B	A	A	A	H	A	A	H	A	A	A	H	H	H	A	B	A	H	B	A	A	A	A	H
chr5_2813527	5	144.64		B	A	B	A	H	H	A	A	B	A	B	B	B	A	B	B	A	A	B	A	A	A	B	A	A	A	H	A	A	H	A	A	A	H	H	H	A	B	A	H	B	A	A	A	A	H
chr5_2813519	5	145.34		B	A	B	A	H	H	A	A	B	A	B	B	B	A	B	B	A	A	B	A	A	A	B	A	A	A	H	A	A	H	A	A	A	H	H	H	A	B	A	H	B	A	A	A	A	H
chr5_2807598	5	145.57		B	A	B	A	H	H	A	A	B	A	B	B	B	A	B	B	-	A	B	A	A	A	B	A	H	A	H	A	A	H	A	A	A	H	H	H	A	B	A	H	B	A	A	A	A	H
chr5_2789842	5	146.03		B	A	B	A	H	H	A	A	B	A	B	B	B	A	B	B	H	A	B	A	A	A	B	A	H	A	H	A	A	H	A	A	A	H	H	H	A	B	A	H	B	A	A	A	A	H
chr5_2778502	5	146.26		B	A	B	A	H	H	A	A	B	A	B	B	B	A	B	B	H	A	B	A	A	A	B	A	H	A	H	A	A	H	A	A	A	H	H	H	A	B	A	H	B	A	A	A	A	H
chr5_2760239	5	147.19		B	A	B	A	H	H	A	A	B	A	B	B	B	A	B	B	H	A	B	A	A	A	B	A	H	A	H	A	A	H	A	A	A	H	H	H	A	B	A	H	B	A	A	A	A	H
chr5_2760060	5	147.89		B	A	B	A	H	H	A	A	B	A	B	B	B	A	B	B	H	A	B	A	A	A	B	A	H	A	H	H	A	H	A	A	A	H	H	H	A	B	A	H	B	A	A	A	A	H
chr5_2759404	5	149.79		B	A	B	A	H	H	A	H	B	A	B	B	B	A	B	B	H	A	B	A	-	A	B	A	H	A	H	H	A	H	A	A	A	H	H	H	A	B	A	H	B	A	H	A	A	H
chr5_2755830	5	150.49		B	A	B	A	H	H	A	H	B	A	B	B	B	A	B	B	H	-	B	A	H	A	B	A	H	A	H	H	A	H	A	A	A	H	H	H	A	B	H	H	B	A	H	A	A	H
chr5_2755026	5	150.72		B	A	B	A	H	H	A	H	B	A	B	B	B	A	B	B	H	H	B	A	H	A	B	A	H	A	H	H	A	H	A	A	A	H	H	H	A	B	H	H	B	A	H	A	A	H
chr5_2721003	5	150.95		B	A	B	A	H	H	A	H	B	A	B	B	B	A	B	B	H	H	B	A	H	A	B	A	H	A	H	H	A	H	A	A	A	H	H	H	A	B	H	H	B	A	H	A	A	H
chr5_2713189	5	151.18		B	A	B	A	H	H	A	H	B	A	B	B	B	A	B	B	H	H	B	A	H	A	B	A	H	A	H	H	A	H	A	A	A	H	H	H	A	B	H	H	B	A	H	A	A	H
chr5_2697206	5	151.41		B	A	B	A	H	H	A	H	B	A	B	B	B	A	B	B	H	H	B	H	H	A	B	A	H	A	H	H	A	H	A	A	A	H	H	H	A	B	H	H	B	A	H	A	A	H
chr5_2703284	5	151.41		B	A	B	A	H	H	-	H	B	A	B	B	B	A	B	B	H	H	B	H	H	A	B	A	H	A	H	H	A	H	A	A	A	H	H	H	A	B	H	H	B	A	H	A	A	H
chr5_2693721	5	151.65		B	A	B	A	H	H	B	H	B	A	B	B	B	A	B	B	H	H	B	H	H	A	B	A	H	A	H	H	A	H	A	A	A	H	H	H	A	B	H	H	B	A	H	A	A	H
chr5_2669155	5	152.39		B	A	B	A	H	H	B	H	B	A	B	B	B	A	B	B	H	H	B	H	H	A	B	A	H	A	H	H	A	H	A	A	A	H	H	H	A	B	H	H	B	A	H	A	A	H
chr5_2693611	5	152.39		B	A	B	A	H	H	B	H	B	A	B	B	B	A	B	B	H	H	B	H	H	A	B	A	H	A	H	H	A	H	A	A	A	H	H	H	A	B	H	H	B	A	H	A	A	H
chr5_2655399	5	152.9		B	A	B	A	H	H	B	H	B	A	B	B	B	A	B	B	H	H	B	H	H	A	B	A	H	A	H	H	A	H	A	A	A	H	H	H	A	B	H	H	B	A	H	A	A	H
chr5_2669142	5	152.9		B	A	B	A	H	H	B	H	B	A	B	B	B	A	B	B	H	H	B	H	H	A	B	A	H	A	H	H	A	H	A	A	A	H	H	H	A	B	H	H	B	A	H	A	A	H
chr5_2625544	5	153.64		B	A	B	A	H	H	B	H	B	A	B	B	B	A	B	B	H	H	B	H	H	A	B	A	H	A	H	H	A	H	A	A	A	H	H	H	A	B	H	H	B	A	H	A	A	H
chr5_2606294	5	154.34		B	A	B	A	H	H	B	H	B	A	B	B	B	A	B	B	H	H	B	H	H	A	B	A	H	A	H	H	A	H	A	A	A	H	H	H	A	B	H	H	B	A	H	A	A	H
chr5_2625439	5	154.34		B	A	B	A	H	H	B	H	B	A	B	B	B	A	B	B	H	H	B	H	H	A	B	A	H	A	H	H	A	H	A	A	A	H	H	H	A	B	H	H	B	A	H	A	A	H
chr5_2419430	5	154.57		B	A	B	A	H	H	B	H	B	A	B	B	B	A	B	B	H	H	B	H	H	A	B	A	H	A	H	H	A	H	A	A	A	H	H	H	A	B	H	H	B	A	H	A	A	H
chr5_2451254	5	154.57		B	A	B	A	H	H	B	H	B	A	B	B	B	A	B	B	H	H	B	H	H	A	B	A	H	A	H	H	A	H	A	A	A	H	H	-	A	B	H	H	B	A	H	A	A	H
chr5_2465695	5	154.57		B	A	B	A	H	H	B	H	B	A	B	B	B	A	B	B	H	H	B	H	H	A	B	A	H	A	H	H	A	H	A	A	A	H	H	B	A	B	H	H	B	A	H	A	A	H
chr5_2379622	5	155.03		B	A	B	A	H	H	B	H	B	A	B	B	B	A	B	B	H	H	B	H	H	A	B	A	H	A	H	H	A	H	A	A	A	H	H	B	A	B	H	H	B	A	H	A	A	H
chr5_2379768	5	155.03		B	A	B	A	H	H	B	H	B	A	B	B	B	A	B	B	H	H	B	H	H	A	B	A	H	A	H	H	A	H	A	A	A	H	H	B	A	B	H	H	B	A	H	A	A	H
chr5_2383979	5	155.03		B	A	B	A	H	H	B	H	B	A	B	B	B	A	B	B	H	H	B	H	H	A	B	A	H	A	H	H	A	H	A	A	A	H	H	B	A	B	H	H	B	A	H	A	A	H
chr5_2329050	5	155.26		B	A	B	A	H	H	B	H	B	A	B	B	B	A	B	B	H	H	B	H	H	A	B	A	H	A	H	H	A	H	A	A	A	H	H	B	A	B	H	H	B	A	H	A	A	H
chr5_2383814	5	155.26		B	A	B	A	H	H	B	H	B	A	B	B	B	A	B	B	H	H	B	H	A	A	B	A	H	A	H	H	A	H	A	A	A	H	H	B	A	B	H	H	B	A	H	A	A	H
chr5_2325388	5	156.24		B	A	B	A	H	H	B	H	B	A	B	B	B	A	B	B	H	H	B	H	A	A	B	A	H	A	H	H	A	H	A	A	A	H	H	B	A	B	H	H	B	A	B	A	A	H
chr5_2300669	5	156.47		B	A	B	A	H	H	B	H	B	A	B	B	B	A	B	B	H	H	B	H	A	A	B	A	H	A	H	H	A	H	A	A	A	H	H	B	A	B	H	H	B	A	B	A	A	H
chr5_2282658	5	156.7		B	A	B	A	H	H	B	H	B	A	B	B	B	A	B	B	H	H	B	H	A	A	B	A	H	A	H	H	A	H	A	A	A	H	H	B	A	B	H	H	B	A	B	A	A	H
chr5_2266742	5	157.68		B	A	B	A	H	H	B	H	B	A	B	B	B	A	B	B	H	H	B	H	A	A	B	A	H	A	H	H	A	H	A	A	A	H	H	B	A	B	H	H	B	A	B	A	A	-
chr5_2216697	5	157.91		B	A	B	A	H	H	B	H	B	A	B	B	B	A	B	B	H	H	B	H	A	A	B	A	H	A	H	H	A	H	A	A	A	H	H	B	A	B	H	H	B	A	B	A	A	A
chr5_2216655	5	158.37		B	A	B	A	H	H	B	H	B	A	B	B	B	A	B	B	H	H	B	H	A	A	B	A	H	A	H	H	A	H	A	A	A	H	H	B	A	B	H	H	B	A	B	A	A	A
chr5_2146055	5	158.6		B	A	B	A	H	H	B	H	B	A	B	B	B	A	B	B	H	H	B	H	A	A	B	A	H	A	B	H	A	H	A	A	A	H	H	B	A	B	H	H	B	A	B	A	A	A
chr5_2119223	5	159.11		B	A	B	A	H	H	B	H	B	A	B	B	B	A	B	B	H	H	B	H	A	A	B	A	H	A	B	H	A	H	A	A	A	H	H	B	A	B	H	H	B	A	B	A	A	A
chr5_2125551	5	159.64		B	A	B	A	H	H	B	H	B	A	B	B	B	A	B	B	H	H	B	H	A	A	B	A	H	A	B	H	A	H	A	A	A	H	H	B	A	B	H	H	B	A	B	A	A	A
chr5_2101541	5	162.47		B	A	B	A	H	H	B	H	B	A	B	B	B	A	B	B	H	H	B	H	A	A	B	A	H	A	A	H	A	H	A	A	A	H	H	-	A	B	H	H	B	A	B	A	A	A
chr5_2090089	5	163.63		B	A	B	A	H	H	B	H	B	A	B	B	B	A	B	B	H	-	B	H	A	A	B	A	-	A	A	A	A	H	A	A	A	B	-	H	A	B	H	H	B	A	B	A	A	A
chr5_2086970	5	164.75		B	A	B	A	H	H	B	-	B	A	B	B	B	A	B	B	H	B	B	H	A	A	B	A	B	A	A	A	A	H	A	A	A	B	A	H	A	B	-	H	B	A	B	A	A	A
chr5_1778673	5	168.17		B	A	-	-	H	H	-	A	B	A	B	B	B	A	B	-	H	-	B	-	A	A	B	-	-	A	A	B	A	-	A	A	A	B	A	H	-	B	A	B	B	-	B	B	A	-
chr6_123866123	6	0		H	-	B	B	B	A	-	A	B	B	A	A	B	H	B	B	A	B	-	B	-	A	A	A	-	A	A	H	A	A	A	A	A	A	A	H	A	B	B	B	A	B	A	B	B	A
chr6_123859922	6	14.64		H	-	B	B	-	A	H	A	B	B	A	A	H	H	B	B	A	B	-	B	A	A	A	A	A	A	A	H	A	A	A	A	A	A	A	H	A	B	B	B	A	B	A	-	B	A
chr6_122538633	6	17.53		H	B	B	B	-	A	A	A	B	B	A	A	H	H	B	-	A	B	B	B	A	A	A	A	A	A	A	H	A	A	A	A	A	A	A	A	A	B	B	B	A	B	A	B	B	A
chr6_122531061	6	26.09		H	B	B	B	H	A	A	A	B	B	-	A	H	-	B	A	A	B	B	B	A	A	A	A	A	A	A	H	A	A	A	A	A	A	B	A	A	B	B	B	A	B	A	B	B	A
chr6_122476899	6	35.35		H	B	-	B	H	A	A	A	A	B	B	A	H	A	B	A	A	B	B	B	A	A	A	A	A	A	A	H	A	A	A	A	A	A	B	-	A	B	B	B	A	B	A	B	-	A
chr6_122530884	6	35.35		H	B	A	B	H	A	A	A	A	B	B	A	H	A	A	A	A	B	B	B	A	A	A	A	A	A	A	H	A	A	A	H	A	A	B	H	A	B	B	B	A	B	A	B	A	A
chr6_122475459	6	37.32		H	B	A	B	H	A	A	A	A	B	B	A	H	A	A	A	A	B	B	-	A	A	A	A	A	A	A	H	A	A	A	H	A	A	B	H	A	B	B	B	A	B	A	B	A	A
chr6_122473027	6	39.34		H	B	A	B	H	A	A	A	A	B	B	A	H	A	A	A	A	B	B	A	A	A	A	A	A	A	A	H	A	A	A	H	A	A	B	H	A	B	B	B	A	B	A	B	A	A
chr6_122473078	6	39.91		H	B	A	B	H	A	A	A	A	B	B	A	H	A	A	A	A	B	B	A	A	A	A	A	A	A	A	H	A	A	A	H	A	A	B	H	-	B	B	B	A	B	A	B	A	A
chr6_122472947	6	42.34		H	B	A	B	H	A	A	A	A	B	B	A	H	A	A	A	A	B	B	A	A	A	A	A	A	A	A	H	A	A	A	H	A	A	B	H	H	B	B	B	A	B	A	B	A	A
chr6_122470954	6	42.92		H	B	A	B	H	A	A	A	A	B	B	A	H	A	A	A	A	B	B	A	A	A	A	A	A	A	A	H	A	A	A	H	A	A	B	H	H	B	B	B	A	B	A	B	A	A
chr6_122467942	6	43.5		H	B	A	B	H	A	A	A	A	B	B	A	H	A	A	A	A	B	B	A	A	A	A	A	A	A	A	H	A	A	A	H	A	A	B	H	H	B	B	B	A	B	A	B	A	A
chr6_122459172	6	44.07		H	B	A	B	H	A	A	A	A	B	B	A	H	A	A	A	A	B	B	A	A	A	A	A	A	A	A	H	A	A	A	H	A	A	B	H	H	B	B	B	A	B	-	B	A	A
chr6_122448228	6	44.65		H	B	A	B	H	A	A	-	A	B	B	A	H	A	A	A	A	B	B	A	A	A	A	A	A	A	A	H	A	A	-	H	A	A	B	H	H	B	B	B	A	B	H	H	A	A
chr6_122445957	6	47.66		H	B	-	B	H	A	A	H	A	B	B	A	H	A	A	A	A	B	B	A	A	A	A	A	A	A	A	H	A	A	H	H	A	A	B	H	H	B	B	B	A	B	H	H	A	A
chr6_122447411	6	47.66		H	B	B	B	H	A	A	H	A	B	B	A	H	A	A	A	A	B	B	A	A	A	A	A	A	A	A	H	A	A	H	H	A	A	B	H	H	B	B	B	A	B	H	H	A	A
chr6_122429709	6	49.97		H	B	B	B	H	A	A	H	A	B	B	A	H	A	A	A	A	B	B	A	A	A	A	A	A	A	A	H	A	A	H	H	A	A	B	H	H	B	B	B	A	B	H	H	A	A
chr6_122401468	6	50.55		H	B	B	B	H	A	A	H	A	B	B	A	H	A	A	A	A	B	B	A	A	A	A	A	A	A	A	H	A	A	H	H	A	A	B	-	H	B	B	B	A	B	H	H	A	A
chr6_122399814	6	51.13		H	B	B	B	H	A	A	H	A	B	B	A	A	A	A	A	A	B	B	A	A	A	A	A	A	A	A	H	A	A	H	H	A	A	B	B	H	B	B	B	A	B	H	H	A	A
chr6_122401041	6	51.13		H	B	B	B	H	A	A	H	A	B	B	A	A	A	A	A	A	B	B	A	A	A	A	A	A	A	A	H	A	A	H	H	A	A	B	B	H	B	B	B	A	B	H	H	A	A
chr6_122398733	6	51.84		H	B	B	B	H	A	A	H	A	B	B	A	A	A	A	A	A	B	B	A	A	A	A	A	A	A	A	H	A	A	H	H	A	A	B	B	H	-	B	B	A	B	H	H	A	A
chr6_122398314	6	52.42		H	B	B	B	H	A	A	H	A	B	B	A	A	A	A	A	B	B	B	A	A	A	A	A	A	A	A	H	A	A	H	H	A	A	B	B	H	A	B	B	A	B	H	H	A	A
chr6_122393891	6	53.85		H	B	B	B	H	A	A	H	A	B	B	A	A	A	B	A	B	B	B	A	A	A	A	A	A	A	A	H	A	A	H	H	A	A	B	B	H	A	B	B	A	B	H	H	H	A
chr6_122393871	6	54.47		H	B	B	B	-	A	A	H	A	B	B	A	A	A	B	A	B	B	B	A	A	A	A	A	A	A	A	-	A	A	H	H	A	A	B	B	H	A	B	B	A	B	H	H	H	A
chr6_121603765	6	57.79		H	B	B	B	B	A	A	H	A	B	B	A	A	A	B	H	B	B	B	A	A	A	A	A	A	A	A	B	A	A	H	H	-	A	B	B	H	A	B	B	A	B	H	H	H	A
chr6_122340386	6	57.79		H	B	B	B	B	A	A	H	A	B	B	A	A	A	B	H	B	B	B	A	A	A	A	A	A	A	A	B	A	A	H	H	H	A	B	B	-	A	B	B	A	B	H	H	H	A
chr6_121602269	6	59.52		H	B	B	B	B	A	A	H	-	B	B	A	A	A	B	H	B	B	B	A	A	A	A	A	A	A	A	B	A	A	H	H	H	A	B	B	B	A	B	B	A	B	H	H	H	A
chr6_121600802	6	60.96		H	B	B	B	B	A	A	H	H	B	B	A	A	A	B	H	B	B	B	A	A	A	A	A	A	A	A	B	A	A	H	H	H	A	B	B	B	A	B	B	A	B	H	H	H	A
chr6_120480044	6	62.23		H	B	B	B	B	A	A	H	H	B	B	A	A	-	B	H	B	B	B	A	A	A	A	A	A	A	A	B	A	A	H	H	H	A	B	B	B	A	B	B	A	B	H	H	H	A
chr6_118978968	6	62.96		H	B	B	B	B	A	A	H	H	B	B	A	A	B	B	H	B	B	B	A	A	A	A	A	A	A	A	B	A	A	H	H	H	A	B	B	B	A	B	B	A	B	H	H	H	A
chr6_118909744	6	64.76		H	B	B	B	B	A	A	H	H	B	B	A	A	B	B	H	B	B	B	A	A	A	A	A	A	A	A	B	A	A	H	H	H	A	B	B	B	A	B	B	A	B	H	H	H	-
chr6_118909899	6	64.76		H	B	B	B	B	A	A	H	H	B	B	A	A	B	B	H	B	B	B	A	A	A	A	A	A	A	A	B	A	A	H	H	H	A	B	B	B	A	B	B	A	B	H	H	H	B
chr6_115899427	6	66.36		H	B	B	B	B	A	A	H	H	B	B	A	A	B	B	H	B	B	B	A	A	A	A	A	A	A	A	B	A	A	H	H	H	A	B	B	B	A	B	B	A	B	H	H	H	B
chr6_118468707	6	66.36		H	B	B	B	B	A	A	H	H	B	B	A	A	B	B	H	B	B	B	A	A	A	A	A	A	A	A	B	A	A	H	H	H	A	B	B	B	A	B	B	A	B	H	H	H	B
chr6_115878977	6	67.22		H	B	B	B	B	A	A	H	H	B	B	A	A	B	B	H	B	B	B	A	A	A	A	A	A	A	A	B	A	A	H	H	H	A	B	B	B	A	B	B	B	B	H	H	H	B
chr6_115882852	6	67.22		H	B	B	B	B	A	A	H	H	B	B	A	A	B	B	H	B	B	B	A	A	A	A	A	-	A	A	B	A	A	H	H	H	A	B	B	B	A	B	H	B	B	H	H	H	B
chr6_115867105	6	67.8		H	B	B	B	B	A	A	H	H	B	B	A	A	B	B	H	B	B	B	A	A	A	A	A	H	A	A	B	A	A	H	H	H	A	B	B	B	A	B	H	B	B	H	H	H	B
chr6_115857368	6	70.11		H	B	B	H	B	A	A	H	H	B	B	A	A	B	B	H	B	B	B	A	A	A	A	A	H	A	A	B	A	A	H	H	H	A	B	B	B	A	B	H	B	H	H	H	H	B
chr6_115857297	6	73.39		H	B	B	H	B	A	A	H	H	B	B	A	A	B	B	H	B	B	B	A	A	A	A	A	H	A	H	B	A	A	H	H	H	A	H	B	B	A	B	H	B	H	H	H	H	B
chr6_115857328	6	73.39		H	B	B	H	B	A	A	H	H	B	B	A	A	B	B	H	B	B	B	A	A	A	H	A	H	A	H	B	H	A	H	H	H	A	H	B	B	A	B	H	B	H	H	H	H	B
chr6_115852826	6	75.24		H	B	B	H	B	A	A	H	H	B	B	A	A	B	B	H	B	B	B	A	A	A	H	A	H	A	H	B	H	A	H	H	H	A	H	B	B	A	-	H	B	H	H	H	H	B
chr6_115853175	6	75.24		H	B	B	H	B	A	A	H	H	B	B	A	A	B	B	H	B	B	B	A	A	A	H	A	H	A	H	B	H	A	H	H	H	A	H	B	B	A	H	H	B	H	H	H	H	B
chr6_115850709	6	76.97		H	B	B	H	B	A	A	H	H	B	B	A	A	B	B	H	B	B	B	A	A	A	H	A	H	A	H	B	H	A	H	H	H	A	H	B	B	A	H	H	B	H	H	H	H	B
chr6_115849811	6	78.13		H	B	B	H	B	A	A	H	H	B	B	A	A	B	B	H	B	B	B	A	A	A	H	A	H	A	H	B	H	A	H	H	H	A	H	B	B	A	H	H	B	H	H	H	H	B
chr6_115848143	6	79.29		H	B	B	H	B	A	A	H	H	B	B	A	A	B	B	H	B	B	B	A	A	A	H	A	H	A	H	B	H	A	H	H	H	A	H	B	B	A	H	H	B	H	H	H	H	B
chr6_115848157	6	79.29		H	B	B	H	B	A	A	H	H	B	B	A	A	B	B	H	B	B	B	A	A	A	H	A	H	A	H	B	H	A	H	H	H	A	H	B	B	A	H	H	B	H	H	H	H	B
chr6_115825226	6	81.02		H	B	B	H	B	A	A	H	H	B	B	A	A	B	B	H	B	B	B	A	A	A	H	A	H	A	H	B	H	A	H	H	H	A	H	B	B	A	H	H	B	H	H	H	H	B
chr6_115833398	6	81.02		H	B	B	H	B	A	A	H	H	B	B	A	A	B	B	H	B	B	B	A	A	A	H	A	H	A	H	B	H	A	H	H	H	A	H	B	B	A	H	H	B	H	H	H	H	B
chr6_115826211	6	81.6		H	B	B	H	B	A	A	H	H	B	B	A	A	B	B	H	B	B	B	A	A	A	H	A	H	A	H	B	H	A	H	H	H	A	H	B	B	A	H	H	B	H	H	H	H	B
chr6_115648335	6	82.75		H	B	B	H	B	A	A	H	H	B	B	A	A	B	B	H	B	B	B	A	A	A	H	A	H	A	H	B	H	A	H	H	H	A	H	B	B	A	H	H	B	H	H	H	H	B
chr6_115808640	6	82.75		H	B	B	H	B	A	A	H	H	B	B	A	A	B	B	H	B	B	B	A	A	A	H	A	H	A	H	B	H	A	H	H	H	A	H	B	B	A	H	H	B	H	H	H	H	B
chr6_115808719	6	82.75		H	B	B	H	B	A	A	H	H	B	B	A	A	B	B	H	B	B	B	A	A	A	H	A	H	A	H	B	H	A	H	H	H	A	H	B	B	A	H	H	B	H	H	H	H	B
chr6_115325684	6	83.33		H	B	B	H	B	A	A	H	H	B	B	A	A	B	B	H	B	B	B	A	A	A	H	A	H	A	H	B	H	A	H	H	H	A	H	B	B	A	H	H	B	H	H	H	H	B
chr6_115451112	6	83.33		H	B	B	H	B	A	A	H	H	B	B	A	A	B	B	H	B	B	B	A	A	A	H	A	H	A	H	B	H	A	H	H	H	A	H	B	B	A	H	H	B	H	H	H	H	B
chr6_115315696	6	83.91		H	B	B	H	B	A	-	H	H	B	B	A	A	B	B	H	B	B	B	A	A	A	H	A	H	A	H	B	H	A	H	H	H	A	H	B	B	A	H	H	B	H	H	H	H	B
chr6_115019847	6	85.06		H	B	B	H	B	A	H	H	H	B	B	A	A	B	B	H	B	B	B	A	A	A	H	A	H	A	H	B	H	A	H	H	H	A	H	B	B	A	H	H	B	H	H	H	H	B
chr6_114843632	6	86.22		H	B	B	H	B	A	H	H	H	B	B	A	A	B	B	H	B	B	B	A	A	A	H	A	H	A	H	B	H	A	H	H	H	A	H	B	B	A	H	H	B	H	H	H	H	B
chr6_114858724	6	86.22		H	B	B	H	B	A	H	H	H	B	B	A	A	B	B	H	B	B	B	A	A	A	H	A	H	A	H	B	H	A	H	H	H	A	H	B	B	A	H	H	B	H	H	H	H	B
chr6_114996160	6	86.22		H	B	B	H	B	A	H	H	H	B	B	A	A	B	B	H	B	B	B	A	A	A	H	A	H	A	H	B	H	A	H	H	H	A	H	B	B	A	H	H	B	H	H	H	H	B
chr6_114842476	6	87.38		H	B	B	H	B	A	H	H	H	B	B	A	A	B	B	H	B	B	B	A	A	A	H	A	H	A	H	B	H	A	H	H	H	A	H	B	B	A	H	H	B	H	H	H	H	B
chr6_114842701	6	87.38		H	B	B	H	B	A	H	H	H	B	B	A	A	B	B	H	B	B	B	A	A	A	H	A	H	A	H	B	H	A	H	H	H	A	H	B	B	A	H	H	B	H	H	H	H	B
chr6_114999262	6	87.38		H	B	B	H	B	A	H	H	H	B	B	A	A	B	B	H	B	B	B	A	A	-	H	A	H	A	H	B	H	A	H	H	H	A	H	B	B	A	H	H	B	H	H	H	H	B
chr6_114832535	6	88.53		H	B	B	H	B	A	H	H	H	B	B	A	A	B	B	H	B	B	B	A	A	H	H	A	H	A	H	B	H	A	H	H	H	A	H	B	B	A	H	H	B	H	H	H	H	B
chr6_114832544	6	88.53		H	B	B	H	B	A	H	H	H	B	B	A	A	B	B	H	B	B	B	A	A	H	H	A	H	A	H	B	H	A	H	H	H	A	H	B	B	A	H	H	B	H	H	H	H	B
chr6_114838840	6	88.53		H	B	B	H	B	A	H	H	H	B	B	A	A	B	B	H	B	B	B	A	A	H	H	A	H	A	H	B	H	A	H	H	H	A	H	B	B	A	H	H	B	H	H	H	H	B
chr6_114581633	6	90.26		H	B	B	H	B	A	H	H	H	B	B	A	A	B	-	H	B	B	B	A	A	H	H	A	H	A	H	B	H	A	H	H	H	A	H	B	B	A	H	H	B	H	H	H	H	B
chr6_114618732	6	90.26		H	B	B	H	B	A	H	H	H	B	B	A	A	B	H	H	B	B	B	A	A	H	H	A	H	A	H	B	H	A	H	H	H	A	H	B	B	A	H	H	B	H	H	H	H	B
chr6_114620367	6	90.26		H	B	B	H	B	A	H	H	H	B	B	A	A	B	H	H	B	B	B	A	A	H	H	A	H	A	H	B	H	A	H	H	H	A	H	B	B	A	H	H	B	H	H	H	H	B
chr6_114620792	6	90.26		H	B	B	H	B	A	H	H	H	B	B	A	A	B	H	H	B	B	B	A	A	H	H	A	H	A	H	B	H	A	H	H	H	A	H	B	B	A	H	H	B	H	H	H	H	B
chr6_114634532	6	90.84		H	B	B	H	B	A	H	H	H	B	B	A	A	B	H	H	B	B	B	A	A	H	H	A	H	A	H	B	H	A	H	H	H	A	H	B	B	A	H	H	B	H	H	H	H	B
chr6_114712493	6	90.84		H	B	B	H	B	A	H	H	H	B	B	A	A	B	H	H	B	B	B	A	A	H	H	A	H	A	H	B	H	A	H	H	H	A	H	B	B	A	H	H	B	H	H	H	H	B
chr6_114712500	6	90.84		H	B	B	H	B	A	H	H	H	B	B	A	A	B	H	H	B	B	B	A	A	H	H	A	H	A	H	B	H	A	H	H	H	A	H	B	B	A	H	H	B	H	H	H	H	B
chr6_114721970	6	90.84		H	B	B	H	B	A	H	H	H	B	B	A	A	B	H	H	B	B	B	A	A	H	H	A	H	A	H	B	H	A	H	H	H	A	H	B	B	A	H	H	B	H	H	H	H	B
chr6_114761547	6	90.84		H	B	B	H	B	A	H	H	H	B	B	A	A	B	H	H	B	B	B	A	A	H	H	A	H	A	H	B	H	A	H	H	H	A	H	B	B	A	H	H	B	H	H	H	H	B
chr6_114787628	6	90.84		H	B	B	H	B	A	H	H	H	B	B	A	A	B	H	H	B	B	B	A	A	H	H	A	H	A	H	B	H	A	H	H	H	A	H	B	B	A	H	H	B	H	H	H	H	B
chr6_114803421	6	90.84		H	B	B	H	B	A	H	H	H	B	B	A	A	B	H	H	B	B	B	A	A	H	H	A	H	A	H	B	H	A	H	H	H	A	H	B	B	A	H	H	B	H	H	H	H	B
chr6_114832527	6	90.84		H	B	B	H	B	A	H	H	H	B	B	A	A	B	H	H	B	B	B	A	A	H	H	A	H	A	H	B	H	A	H	H	H	A	H	B	B	A	H	H	B	H	H	H	H	B
chr6_114807888	6	91.42		H	B	B	H	B	A	H	H	H	B	B	A	A	B	H	H	B	B	B	A	A	H	H	A	H	A	H	B	H	A	H	H	H	A	H	B	B	A	H	H	B	H	H	H	H	B
chr6_114551089	6	92		H	B	B	H	B	A	H	H	H	B	B	A	A	B	H	H	B	B	B	A	A	H	H	A	H	A	H	B	H	A	H	H	H	A	H	B	B	A	H	H	B	H	H	H	H	B
chr6_114575105	6	92		H	B	B	H	B	A	H	H	H	B	B	A	A	B	H	H	B	B	B	A	A	H	H	A	H	A	H	B	H	A	H	H	H	A	H	B	B	A	H	H	B	H	H	H	H	B
chr6_114542425	6	92.58		H	B	B	H	B	A	H	H	H	B	B	A	A	B	H	H	B	B	B	A	A	H	H	A	H	A	H	B	H	A	H	H	H	A	H	B	B	A	H	H	B	H	H	H	H	B
chr6_114542454	6	92.58		H	B	B	H	B	A	H	H	H	B	B	A	A	B	H	H	B	B	B	A	A	H	H	A	H	A	H	B	H	A	H	H	H	A	H	B	B	A	H	H	B	H	H	H	H	B
chr6_114537874	6	93.16		H	B	B	H	B	A	H	H	H	B	B	A	A	B	H	H	B	B	B	A	A	H	H	A	H	A	H	B	H	A	H	H	H	A	H	B	B	A	H	H	B	H	H	H	H	B
chr6_114540390	6	93.16		H	B	B	H	B	A	H	H	H	B	B	A	A	B	H	H	B	B	B	A	A	H	H	A	H	A	H	B	H	A	H	H	H	A	H	B	B	A	H	H	B	H	H	H	H	B
chr6_114527064	6	93.74		H	B	B	H	B	A	H	H	H	B	B	A	A	B	H	H	B	B	B	A	A	H	H	A	H	A	H	B	H	A	H	H	H	A	H	B	B	A	H	H	B	H	H	H	H	B
chr6_114529229	6	93.74		H	B	B	H	B	A	H	H	H	B	B	A	A	B	H	H	B	B	B	A	A	H	H	A	H	A	H	B	H	A	H	H	H	A	H	B	B	A	H	H	B	H	H	H	H	B
chr6_114497119	6	94.32		H	B	B	H	B	A	H	H	H	B	B	A	A	B	H	H	B	B	B	A	A	H	H	A	H	A	H	B	H	A	H	H	H	A	H	B	B	A	H	H	B	H	H	H	H	B
chr6_114496421	6	94.9		H	B	B	H	B	A	H	H	H	B	B	A	A	B	H	H	B	B	B	A	A	H	H	A	H	A	H	B	H	A	H	H	A	A	H	B	B	A	H	H	B	H	H	H	H	B
chr6_114374302	6	96.05		H	B	B	-	B	A	H	H	H	B	B	A	A	B	H	H	B	B	B	A	A	H	H	A	H	A	H	B	H	A	H	H	A	A	H	B	B	A	H	H	B	H	H	H	-	B
chr6_114374561	6	96.05		H	B	B	A	B	A	H	H	H	B	B	A	A	B	H	H	B	B	B	A	A	H	H	A	H	A	H	B	H	A	H	-	A	A	H	B	B	A	H	H	B	H	H	H	A	B
chr6_114383732	6	96.05		H	B	B	A	B	A	H	H	H	B	B	A	A	B	H	H	B	B	B	A	A	H	H	A	H	A	H	B	-	A	H	A	A	A	H	B	B	A	H	H	B	H	H	H	A	B
chr6_114372240	6	97.21		H	B	B	A	B	A	H	H	H	B	B	A	A	B	H	H	B	B	B	A	A	H	H	A	H	A	H	B	A	A	H	A	A	A	H	B	B	A	H	H	B	H	H	H	A	B
chr6_107901233	6	98.36		H	B	B	A	B	A	H	H	H	B	B	A	A	B	H	H	B	B	B	A	A	H	H	A	H	A	H	B	A	A	H	A	A	A	H	B	B	A	H	H	B	H	H	H	A	B
chr6_107740662	6	98.94		H	B	B	A	B	A	H	H	B	B	B	A	A	B	H	H	B	B	B	A	A	H	H	A	H	A	H	B	A	A	H	A	A	A	H	B	B	A	H	H	B	H	H	H	A	B
chr6_98019523	6	99.52		H	B	B	A	B	A	H	H	B	B	B	A	A	B	H	H	B	B	B	A	A	H	H	A	H	A	H	B	A	A	H	A	A	A	H	B	B	A	H	H	B	H	H	H	A	B
chr6_81472706	6	102.67		H	B	B	A	B	A	H	H	B	B	B	A	A	B	H	H	B	B	A	A	A	H	H	A	H	A	H	B	A	A	H	A	A	A	H	B	B	A	A	H	B	H	A	H	A	B
chr6_81312107	6	104.41		H	B	B	A	B	A	H	H	B	B	B	A	A	B	H	H	B	B	A	A	A	H	H	A	H	A	H	B	A	A	H	A	A	A	A	B	B	A	A	H	B	H	A	H	A	B
chr6_76677932	6	105.65		H	-	B	A	B	A	H	H	B	B	A	A	A	B	H	H	B	B	A	A	A	H	H	A	H	A	H	B	A	A	-	A	A	A	A	B	B	A	A	H	B	H	A	H	A	B
chr6_74163388	6	106.9		H	A	B	A	B	A	H	H	B	B	A	A	A	B	H	H	B	B	A	A	A	H	H	A	H	A	H	B	A	A	A	A	A	A	A	B	B	A	A	H	B	H	A	H	A	B
chr6_69521162	6	108.77		H	A	B	A	B	A	H	H	B	B	A	A	A	B	H	H	B	B	A	A	A	H	H	A	H	A	H	B	A	A	A	A	A	A	A	B	B	A	A	H	B	-	A	H	A	A
chr6_62031590	6	109.34		H	A	B	A	B	A	H	H	B	B	A	A	A	B	H	H	B	B	A	A	A	H	H	A	H	A	H	B	A	A	A	A	A	A	A	B	-	A	A	H	B	A	A	H	A	A
chr6_68721827	6	109.34		H	A	B	A	B	A	H	H	B	B	A	A	A	B	H	H	B	B	A	A	A	H	H	A	H	A	H	B	A	A	A	A	A	A	A	B	A	A	A	H	B	A	A	H	A	A
chr6_59357336	6	109.92		H	A	B	A	B	A	H	H	B	B	A	A	A	B	H	H	B	B	A	A	A	H	H	A	H	A	H	B	A	A	A	A	A	A	A	B	A	A	A	H	B	A	A	H	A	A
chr6_54760687	6	110.5		H	A	B	A	B	A	H	H	B	B	A	A	A	B	H	H	B	B	A	A	A	H	H	A	H	A	H	B	A	A	A	A	A	A	A	B	A	A	A	H	B	A	A	H	A	A
chr6_58187185	6	110.5		H	A	B	A	B	A	H	H	B	B	A	A	A	B	H	H	B	B	A	A	A	H	H	A	H	A	H	B	A	A	A	A	A	A	A	B	A	A	A	H	B	A	A	H	A	A
chr6_53142824	6	111.08		H	A	B	A	B	A	H	H	B	B	A	A	A	B	H	H	B	B	A	A	A	H	H	A	H	A	H	B	A	A	A	A	A	A	A	B	A	A	A	H	B	A	A	B	A	A
chr6_43542464	6	111.66		H	A	B	A	B	A	H	H	B	B	A	A	A	B	H	H	B	B	A	A	A	H	H	A	H	A	H	B	A	A	A	A	A	A	A	B	A	A	A	H	B	A	A	B	A	A
chr6_41543650	6	112.26		H	A	B	A	B	A	H	H	B	B	A	A	A	B	H	H	B	B	A	A	A	H	H	A	H	A	H	B	A	A	A	A	A	A	A	B	A	A	A	H	B	A	A	B	A	A
chr6_43152904	6	112.26		H	A	B	A	B	A	H	H	B	B	A	A	A	B	H	H	B	B	A	A	A	H	H	A	H	A	H	B	A	A	A	A	A	A	A	B	A	A	A	H	B	A	A	B	A	A
chr6_39067127	6	112.87		H	A	B	A	B	A	H	H	B	B	A	A	A	B	H	H	B	B	A	A	A	H	H	A	H	A	H	B	A	A	A	A	A	A	A	B	A	A	A	-	B	A	A	B	A	A
chr6_37328296	6	114.08		H	A	B	A	B	A	H	H	B	B	A	A	A	B	H	H	B	B	A	A	A	H	H	A	H	A	H	B	A	A	A	A	A	A	A	B	A	A	A	A	B	A	A	B	A	A
chr6_37944121	6	114.08		H	A	B	A	B	A	H	H	B	B	A	A	A	B	H	H	B	B	A	A	A	H	H	A	H	A	H	B	A	A	A	A	A	A	A	B	A	A	A	A	B	A	A	B	A	A
chr6_37271579	6	114.66		H	A	B	A	B	A	H	H	B	B	A	A	A	B	H	H	B	B	A	A	A	H	H	A	H	A	H	B	A	A	A	A	A	A	A	B	A	A	A	A	B	A	A	B	A	A
chr6_37205136	6	115.82		H	A	B	A	B	A	H	H	B	B	A	A	A	B	H	H	B	B	A	A	A	A	H	A	H	A	H	B	A	A	A	A	A	A	A	B	A	A	A	A	B	A	A	B	A	A
chr6_37256029	6	115.82		H	A	B	A	B	A	H	H	B	B	A	A	A	B	H	H	B	B	A	A	A	A	H	A	H	A	H	A	A	A	A	A	A	A	A	B	A	A	A	A	B	A	A	B	A	A
chr6_16608634	6	117.66		H	A	B	A	B	A	H	H	B	A	A	A	A	B	H	H	B	B	A	A	A	A	H	A	H	A	H	A	A	A	A	A	A	A	A	B	A	A	A	A	B	A	A	B	A	A
chr6_27148274	6	117.66		H	A	B	A	B	A	H	H	B	A	A	A	A	B	H	H	B	B	A	A	A	A	H	A	H	A	H	A	A	A	A	A	A	A	A	B	A	A	A	A	B	A	A	B	A	A
chr6_36665762	6	117.66		H	A	B	A	B	A	H	H	B	A	A	A	A	B	H	H	B	B	A	A	A	A	H	A	H	A	H	A	A	A	A	A	A	A	A	B	A	A	A	A	B	A	A	B	A	A
chr6_15410238	6	119.97		H	A	B	A	H	A	H	H	B	A	A	A	A	B	H	H	B	B	A	A	A	A	H	A	H	A	H	A	A	A	A	A	A	A	A	B	A	A	A	A	B	A	A	B	A	A
chr6_15968907	6	119.97		H	A	B	A	H	A	H	H	B	A	A	A	A	B	H	H	B	B	A	A	A	A	H	A	H	A	H	A	A	A	A	A	A	A	A	B	A	A	A	A	B	A	A	B	A	A
chr6_15985335	6	119.97		H	A	B	A	H	A	H	H	B	A	A	A	A	B	H	H	B	B	A	A	A	A	H	A	H	A	H	A	A	A	A	A	A	A	A	B	A	A	A	A	B	A	A	B	A	A
chr6_16525180	6	119.97		H	A	B	A	H	A	H	H	B	A	A	A	A	B	H	H	B	B	A	A	A	A	H	A	H	A	H	A	A	A	A	A	A	A	A	B	A	A	A	A	B	A	A	B	A	A
chr6_15257001	6	121.71		H	A	B	A	H	A	H	H	B	A	A	A	A	B	H	H	B	B	A	A	A	A	H	A	H	A	H	A	A	A	A	A	A	A	A	B	A	A	A	A	B	A	A	B	A	A
chr6_15408592	6	121.71		H	A	B	A	H	A	H	H	B	A	A	A	A	B	H	H	B	B	A	A	A	A	H	A	H	A	H	A	A	A	A	A	A	A	A	B	A	A	A	A	B	A	A	B	A	A
chr6_15256930	6	122.28		H	A	B	A	H	A	H	H	B	A	A	A	A	B	H	H	B	B	A	A	A	A	H	A	H	A	H	A	A	A	A	A	A	A	A	B	A	A	A	A	B	A	A	B	A	A
chr6_15200515	6	122.87		H	A	B	A	H	A	H	H	B	A	A	A	A	B	H	H	B	B	A	A	A	A	H	A	H	A	H	A	A	A	A	A	A	A	A	B	A	A	A	A	B	A	A	B	A	A
chr6_15190023	6	123.45		H	A	B	A	H	A	H	H	B	A	A	A	A	B	H	H	B	B	A	A	A	A	H	A	H	A	H	A	A	A	A	A	A	A	A	B	A	A	A	A	B	A	A	B	A	A
chr6_14328424	6	124.04		H	A	B	A	H	A	H	H	B	A	A	A	A	B	H	H	B	B	A	A	A	A	H	A	H	A	H	A	A	A	A	A	A	A	A	B	A	A	A	A	B	A	A	B	A	A
chr6_14814473	6	124.04		H	A	B	A	H	A	H	H	B	A	A	A	A	B	H	H	B	B	A	A	A	A	H	A	H	A	H	A	A	A	A	A	A	A	A	B	A	A	A	A	B	A	A	B	A	A
chr6_15114794	6	124.04		H	A	B	A	H	A	H	H	B	A	A	A	A	B	H	H	B	B	A	A	A	A	H	A	H	A	H	A	A	A	A	A	A	A	A	B	A	A	A	A	B	A	A	B	A	A
chr6_15114795	6	124.04		H	A	B	A	H	A	H	H	B	A	A	A	A	B	H	H	B	B	A	A	A	A	H	A	H	A	H	A	A	A	A	A	A	A	A	B	A	A	A	A	B	A	A	B	A	A
chr6_15177145	6	124.04		H	A	B	A	H	A	H	H	B	A	A	A	A	B	H	H	B	B	A	A	A	A	H	A	H	A	H	A	A	A	A	A	A	A	A	B	A	A	A	A	B	A	A	B	A	A
chr6_15178437	6	124.04		H	A	B	A	H	A	H	H	B	A	A	A	A	B	H	H	B	B	A	A	A	A	H	A	H	A	H	A	A	A	A	A	A	A	A	B	A	A	A	A	B	A	A	B	A	A
chr6_15189950	6	124.04		H	A	B	A	H	A	H	H	B	A	A	A	A	B	H	H	B	B	A	A	A	A	H	A	H	A	H	A	A	A	A	A	A	A	A	B	A	A	A	A	B	A	A	B	A	A
chr6_13987165	6	125.9		H	A	B	A	H	A	H	H	B	A	A	A	A	B	H	H	B	B	A	A	A	A	H	A	H	A	H	A	A	A	A	A	A	A	A	B	A	A	A	A	B	A	A	B	A	A
chr6_14197658	6	125.9		H	A	B	A	H	A	H	H	B	A	A	A	A	B	H	H	B	B	A	A	A	A	H	A	H	A	H	A	A	A	A	A	A	A	A	B	A	A	A	A	B	A	A	B	A	A
chr6_13763951	6	126.48		H	A	B	A	H	A	-	H	B	A	A	A	A	B	H	H	B	B	A	A	A	A	H	A	H	A	H	A	A	A	A	A	A	A	A	B	A	A	A	A	B	A	A	B	A	A
chr6_12611529	6	127.06		H	A	B	A	H	A	A	H	B	A	A	A	A	B	H	H	B	B	A	A	A	A	H	A	H	A	H	A	A	A	A	A	A	A	A	B	A	A	A	A	B	A	A	B	A	A
chr6_12096748	6	128.22		H	A	B	A	H	A	A	H	B	A	A	A	A	B	H	H	B	B	A	A	A	A	H	A	H	A	H	A	A	A	A	A	A	A	A	B	A	A	A	A	B	A	A	B	A	A
chr6_11928934	6	128.83		H	A	B	A	H	A	A	H	B	A	A	A	A	B	H	H	B	B	A	A	A	A	H	A	H	A	H	A	A	A	A	A	A	A	A	B	A	A	A	A	B	A	A	B	A	A
chr6_11730933	6	131.45		H	A	B	A	-	A	A	H	B	A	A	A	A	B	H	H	B	B	A	A	A	A	H	A	H	A	H	A	A	A	A	A	A	A	A	B	A	A	A	A	B	A	A	B	A	A
chr6_11730733	6	133.5		H	A	B	A	A	A	A	H	B	A	A	A	A	B	H	H	B	B	A	A	A	A	H	A	-	B	H	A	A	A	B	A	A	A	A	B	A	A	A	A	B	A	A	B	A	A
chr6_11676005	6	135.93		H	A	B	A	A	A	A	H	B	A	A	A	A	B	H	H	B	B	A	A	A	A	H	A	A	B	H	A	A	A	B	H	A	A	H	B	B	A	A	A	B	A	A	B	A	A
chr6_11288764	6	138.36		H	-	B	A	A	A	A	H	B	A	A	A	A	B	H	H	B	B	-	A	A	A	H	A	A	B	H	A	A	A	B	H	A	A	H	B	B	A	A	A	B	A	A	B	A	B
chr6_10527942	6	143.56		H	B	B	A	A	A	A	H	B	A	B	A	A	B	H	H	B	B	H	A	A	A	H	A	A	B	H	-	A	A	B	H	A	A	H	B	B	A	A	A	B	A	A	B	A	B
chr6_10513985	6	144.83		H	B	B	A	A	A	A	H	B	A	B	A	A	B	H	H	B	B	H	A	A	A	H	A	A	B	H	B	A	A	B	H	A	A	H	B	B	A	A	A	B	A	A	B	A	B
chr6_10224379	6	146.22		H	B	B	A	A	A	A	H	B	A	B	A	A	B	-	H	B	B	H	A	A	A	A	A	A	B	A	B	A	A	B	H	A	A	H	B	B	A	A	A	B	A	A	B	A	B
chr6_10042658	6	148.05		H	B	B	A	A	A	A	H	B	A	B	A	A	B	A	H	B	B	H	A	A	A	A	A	A	B	A	B	A	A	B	H	A	A	H	A	B	A	A	A	B	A	A	B	A	B
chr6_9132338	6	153.83		A	B	-	A	A	A	A	H	A	A	B	A	A	B	A	-	-	-	H	A	A	A	A	A	A	B	A	B	-	A	B	H	-	A	H	A	B	A	A	A	-	A	A	B	A	B
chr6_1866817	6	159.13		A	H	A	A	A	A	A	A	A	A	-	A	A	-	A	A	A	A	H	A	A	A	A	A	A	B	A	A	H	A	B	H	B	A	H	A	-	A	A	A	A	A	-	B	A	H
chr6_1762569	6	162.13		A	H	A	A	A	A	A	A	A	A	A	A	A	A	A	A	A	A	-	A	A	A	A	A	A	B	A	A	H	A	B	H	-	A	H	A	H	A	A	A	A	A	H	B	A	H
chr6_1762574	6	162.13		A	H	A	A	A	A	A	A	A	A	A	A	A	A	A	-	A	A	-	A	A	A	A	A	A	-	A	A	H	A	-	H	-	A	H	A	H	A	A	A	A	A	H	B	A	H
chr7_96489024	7	0		H	H	B	A	A	B	-	B	B	A	-	B	A	H	B	B	H	-	B	B	-	-	A	A	A	B	A	-	B	H	A	B	A	H	A	H	H	A	H	A	B	A	-	A	-	B
chr7_96481172	7	2.91		H	H	B	A	A	B	A	-	B	A	H	B	-	H	B	H	H	B	-	B	A	H	A	A	A	B	A	H	B	H	A	B	-	H	A	H	H	A	H	A	B	A	H	A	H	B
chr7_96478704	7	12.05		H	B	B	A	A	B	A	A	B	A	H	B	H	A	B	H	H	B	A	B	A	H	A	A	A	B	A	H	B	H	A	B	H	H	A	H	H	A	H	A	B	A	B	A	H	B
chr7_96478789	7	12.05		H	B	B	A	A	B	A	A	B	A	H	B	H	A	B	H	H	B	-	B	A	H	A	A	H	B	A	H	B	H	A	B	H	H	A	H	H	A	H	A	B	A	-	A	H	-
chr7_96478674	7	12.36		H	B	B	A	A	B	A	-	B	A	H	B	H	A	B	H	H	B	H	B	A	H	A	A	H	B	A	H	B	H	A	B	H	H	A	H	H	A	H	A	B	A	H	A	H	H
chr7_96478663	7	13.74		H	H	B	A	A	B	A	H	B	A	H	B	H	A	B	H	H	B	H	B	A	H	A	A	H	B	A	H	B	H	A	B	H	H	A	H	H	A	H	A	B	A	H	A	H	H
chr7_96468691	7	14.09		H	H	B	A	A	B	A	H	B	A	H	B	H	A	B	H	H	B	H	B	A	H	A	A	H	B	A	H	B	H	A	B	H	H	A	H	H	A	H	A	B	A	H	A	H	H
chr7_96456663	7	16.09		H	H	B	A	A	B	A	B	B	A	H	B	H	A	B	H	H	B	H	B	A	H	A	A	H	B	A	H	B	H	A	B	H	H	A	H	H	A	H	A	B	A	H	A	H	H
chr7_96451048	7	16.4		H	H	B	A	A	B	A	B	B	A	H	B	H	A	B	H	H	B	H	B	A	H	A	A	H	B	A	H	B	H	A	B	H	H	A	H	H	A	H	A	B	A	H	A	H	H
chr7_96456462	7	16.4		H	H	B	A	A	B	A	B	B	A	H	B	H	A	B	H	H	B	H	B	A	H	A	A	H	B	A	A	B	H	A	B	H	H	A	H	H	A	H	A	B	A	H	A	H	H
chr7_96417993	7	18.47		H	H	B	A	A	B	A	B	B	A	H	B	H	A	B	H	H	B	H	B	A	H	A	A	H	B	A	A	B	H	A	B	H	H	A	H	H	A	H	A	B	A	H	A	H	H
chr7_96382351	7	20.16		H	H	B	A	A	B	A	B	B	A	H	B	H	A	B	H	H	B	H	B	A	H	A	A	H	B	A	A	B	H	A	B	H	H	A	H	H	A	H	A	B	A	H	A	H	H
chr7_96367958	7	22.25		H	H	B	A	A	B	A	B	B	A	H	B	H	A	B	H	H	B	H	B	A	H	A	A	H	B	A	A	B	H	A	B	H	H	A	H	H	A	H	A	B	A	H	A	B	H
chr7_96376581	7	22.25		H	H	B	A	A	B	A	B	B	A	H	B	H	A	B	H	H	B	H	B	A	H	A	A	H	B	A	A	B	-	A	B	H	H	A	H	H	A	H	A	B	A	H	A	B	H
chr7_93432942	7	23.66		H	H	B	A	A	B	A	B	B	A	H	B	H	A	B	H	H	B	H	B	A	H	A	A	H	B	A	A	-	B	A	H	H	H	H	H	H	A	H	A	B	A	H	A	B	H
chr7_95852310	7	23.66		H	H	B	A	A	B	A	B	B	A	H	B	H	A	B	H	H	B	H	B	A	H	A	A	H	B	A	A	A	B	A	H	H	H	H	H	H	A	H	A	B	A	H	A	B	H
chr7_96247777	7	23.66		H	H	B	A	A	B	A	B	B	A	H	B	H	A	B	H	H	B	H	B	A	H	A	A	H	B	A	A	A	B	A	H	H	H	H	H	H	A	H	A	B	A	H	A	B	H
chr7_92676059	7	24.99		H	H	B	A	A	-	A	B	B	A	H	B	H	A	H	H	H	B	H	B	A	H	A	A	H	B	A	A	A	B	A	H	H	H	H	H	H	A	H	A	B	A	H	A	B	H
chr7_92676485	7	24.99		H	H	-	A	A	A	A	B	B	A	H	B	H	A	H	H	H	B	H	B	A	H	A	A	H	B	A	A	A	B	A	H	H	H	H	H	H	A	H	A	B	A	H	A	B	H
chr7_92675771	7	25.69		H	H	H	A	A	A	A	B	B	A	H	B	H	A	H	H	H	B	H	B	A	H	A	A	H	B	A	A	A	B	A	H	H	H	H	H	H	A	H	A	B	A	H	A	B	H
chr7_92675754	7	26.62		H	H	H	A	H	A	A	B	B	A	H	H	H	A	H	H	H	B	H	B	A	H	A	A	H	B	A	A	A	B	A	H	H	H	H	H	H	A	H	A	B	A	H	A	B	H
chr7_92674198	7	27.88		H	H	H	A	H	A	A	B	H	A	H	H	H	A	H	H	H	B	H	B	A	H	A	A	H	B	A	A	A	B	A	H	H	H	H	H	H	A	H	A	B	A	H	A	B	H
chr7_92675687	7	27.88		H	H	H	A	H	A	A	B	H	A	H	H	H	A	H	H	H	B	H	B	A	H	A	A	H	B	A	A	A	B	A	H	H	H	H	H	H	A	H	A	B	A	H	A	B	H
chr7_92670233	7	28.19		H	H	H	A	H	A	A	B	H	A	H	H	H	A	H	H	H	B	H	B	A	H	A	A	H	B	H	A	A	B	A	H	H	H	H	H	H	A	H	A	B	A	H	H	B	H
chr7_92662682	7	29.75		H	H	H	A	H	A	A	B	H	A	H	H	H	A	H	H	H	B	H	B	A	H	A	A	H	B	H	A	A	B	A	H	H	H	H	H	H	A	H	A	B	A	H	H	B	H
chr7_92664649	7	29.75		H	H	H	A	H	A	A	B	H	A	H	H	H	A	H	H	H	B	H	B	A	H	A	A	H	B	H	A	A	B	A	H	H	H	H	H	H	A	H	A	B	A	H	H	B	H
chr7_92642366	7	30.38		H	H	H	A	H	A	A	B	H	A	H	H	H	A	H	H	H	B	H	B	A	H	A	A	H	B	H	A	A	B	A	H	B	H	H	H	H	A	H	A	B	A	H	H	B	H
chr7_92652769	7	30.38		H	H	H	A	H	A	A	B	H	A	H	H	H	A	H	H	H	B	H	B	A	H	A	A	H	B	H	A	A	B	A	H	B	H	H	H	H	A	H	A	B	A	H	H	B	H
chr7_92582130	7	30.7		H	H	H	A	H	A	A	B	H	A	H	H	H	A	H	H	H	B	H	B	A	H	A	A	H	B	H	A	A	B	A	H	B	H	H	H	H	A	H	A	B	A	H	H	B	H
chr7_92638984	7	30.7		H	H	H	A	H	A	A	B	H	A	H	H	H	A	H	H	H	B	H	B	A	H	A	A	H	B	H	A	A	B	A	H	B	H	H	H	H	A	H	A	B	A	-	H	B	H
chr7_92480618	7	31.02		H	H	H	A	H	A	A	B	H	A	H	H	H	A	H	H	H	B	H	B	A	H	A	A	H	B	H	A	A	B	A	H	B	H	H	-	H	A	H	A	B	A	B	H	B	H
chr7_92473665	7	32.27		H	H	H	A	H	A	A	B	H	A	H	H	H	A	H	H	H	B	H	B	A	H	A	-	H	B	H	A	A	B	A	H	B	H	H	A	H	A	H	A	B	A	B	H	B	H
chr7_92480537	7	32.27		H	H	H	A	H	A	A	B	H	A	H	H	H	A	H	H	H	B	H	B	A	H	A	H	H	B	H	A	A	B	A	H	B	H	H	A	H	A	H	A	B	A	B	H	B	H
chr7_92467831	7	32.58		H	H	H	A	H	A	A	B	H	A	H	H	H	A	H	H	H	B	H	B	A	H	A	H	H	B	H	A	A	B	A	H	B	H	H	A	H	A	H	A	B	A	B	H	B	H
chr7_92463072	7	33.52		H	H	H	A	H	A	A	B	H	A	H	H	H	A	H	H	H	B	H	B	A	H	A	H	H	B	H	A	A	B	A	H	B	H	H	A	H	A	H	A	B	A	B	H	B	H
chr7_92462904	7	33.83		H	H	H	A	H	A	A	B	H	A	H	H	H	A	H	H	H	B	H	B	A	H	A	H	H	B	H	A	A	B	A	H	B	H	H	A	H	A	H	A	B	A	B	H	B	H
chr7_91258645	7	34.16		H	H	H	A	H	A	A	B	H	A	H	H	H	A	H	H	H	B	H	B	A	H	A	H	H	B	H	A	A	B	A	H	B	H	H	A	H	A	H	A	B	A	B	H	B	H
chr7_92453861	7	34.16		H	H	H	A	H	A	A	B	H	A	H	H	H	A	H	H	H	B	H	B	A	H	A	H	H	B	H	A	A	B	A	H	B	H	H	A	H	A	H	A	B	A	B	H	B	H
chr7_89952299	7	35.17		H	H	H	A	H	A	A	B	H	B	H	H	H	A	H	H	H	B	H	B	A	H	A	H	H	B	H	A	A	B	A	H	B	H	H	A	H	A	H	A	B	A	B	H	B	H
chr7_89276215	7	36.16		H	H	H	A	H	A	A	B	H	B	H	H	H	A	H	H	H	B	H	B	A	H	A	H	H	B	H	A	A	A	A	H	B	H	H	A	H	-	H	A	B	A	B	H	B	H
chr7_89218528	7	37.09		H	H	H	A	H	A	A	B	H	B	H	H	H	A	H	H	H	B	H	B	A	H	A	H	H	B	H	A	A	A	A	H	B	H	H	A	H	H	H	A	B	A	B	H	B	H
chr7_89275398	7	37.09		H	H	H	A	H	A	A	-	H	B	H	H	H	A	H	H	H	B	H	B	A	H	A	H	H	B	H	A	A	A	A	H	B	H	H	A	H	H	H	A	B	A	B	H	B	H
chr7_89169752	7	37.75		H	H	H	A	H	A	A	H	H	B	H	H	H	A	H	H	H	B	H	B	A	H	A	H	H	B	H	B	A	A	A	H	B	H	H	A	H	H	H	A	B	B	B	H	B	H
chr7_89105108	7	39.31		H	H	H	A	H	A	A	H	H	B	H	H	H	A	H	H	H	B	H	B	A	H	A	H	H	B	H	B	A	A	A	H	B	H	H	A	H	H	H	A	B	B	B	H	B	H
chr7_89108961	7	39.31		H	H	H	A	H	A	A	H	H	B	H	H	H	A	H	H	H	B	H	B	A	H	A	H	H	B	H	B	A	A	A	H	B	H	H	A	H	H	H	A	B	B	B	H	B	H
chr7_89034662	7	39.63		H	H	H	A	H	A	A	H	H	B	H	H	H	A	H	H	H	B	H	B	A	H	H	H	H	B	H	B	A	A	A	H	B	H	H	A	H	H	H	A	B	B	B	H	B	H
chr7_89035264	7	39.63		H	H	H	A	H	A	A	H	H	B	H	H	H	A	H	H	H	B	H	B	A	H	H	H	H	B	H	B	A	A	A	H	B	H	H	A	H	H	H	A	B	B	B	H	B	H
chr7_88993241	7	40.25		H	H	H	A	H	A	A	H	H	B	H	H	H	A	H	H	H	B	H	B	A	H	H	H	H	B	H	B	A	A	A	H	B	H	H	A	H	H	H	A	B	B	B	H	B	H
chr7_88987348	7	40.57		H	H	H	A	H	A	A	H	H	B	H	H	H	A	H	H	H	B	H	B	A	H	H	H	H	B	H	B	A	A	A	H	B	H	H	A	H	H	H	A	B	B	B	H	B	H
chr7_88993436	7	40.57		H	H	H	A	H	A	A	H	H	B	H	H	H	A	H	H	H	B	H	B	A	H	H	H	H	B	H	B	A	A	A	H	B	H	H	A	H	H	H	A	B	B	B	H	B	H
chr7_88954876	7	41.82		H	H	H	A	H	A	A	H	H	B	H	H	H	A	H	H	H	B	H	B	A	H	H	H	H	B	H	B	A	A	A	H	B	H	H	A	H	H	H	A	B	B	B	H	B	H
chr7_88981125	7	41.82		H	H	H	A	H	A	A	H	H	B	H	H	H	A	H	H	H	B	H	B	A	H	H	H	H	B	H	B	A	A	A	H	B	H	H	A	H	H	H	A	B	B	B	H	B	H
chr7_88875917	7	42.13		H	H	H	A	H	A	A	H	H	B	H	H	H	A	H	H	H	B	H	B	A	H	H	H	H	B	H	B	A	A	A	H	B	H	H	A	H	H	H	A	B	B	B	H	B	H
chr7_88890649	7	42.13		H	H	H	A	H	A	A	H	H	B	H	H	H	A	H	H	H	B	H	B	A	H	H	H	H	B	H	B	A	A	A	H	B	H	H	A	H	H	H	A	B	B	B	H	B	H
chr7_88899237	7	42.13		H	H	H	A	H	A	A	H	H	B	H	H	H	A	H	H	H	B	H	B	A	H	H	H	H	B	H	B	A	A	A	H	B	H	H	A	H	H	H	A	B	B	B	H	B	H
chr7_88871108	7	42.44		H	H	H	A	H	A	A	H	H	B	H	H	H	A	H	H	H	B	H	B	A	H	H	H	H	B	H	B	A	A	A	H	B	H	H	A	H	-	H	A	B	B	B	H	B	H
chr7_88865560	7	42.76		H	H	H	A	H	A	A	H	H	B	H	H	H	A	H	H	H	B	H	B	A	H	H	H	H	B	H	B	A	A	A	H	B	H	H	A	H	A	H	A	B	B	B	H	B	H
chr7_88855416	7	43.38		H	H	H	A	H	A	A	H	H	B	H	H	H	A	H	H	H	B	H	B	A	H	H	H	H	B	H	B	A	A	A	H	B	H	H	A	H	A	H	A	B	B	B	H	B	H
chr7_88808009	7	44.03		H	H	H	A	H	A	A	H	H	B	H	H	H	A	H	H	H	B	H	B	A	H	H	H	H	B	H	B	A	A	A	H	B	H	H	A	H	A	H	A	B	B	B	H	B	H
chr7_88807933	7	44.36		H	H	H	A	H	A	A	H	H	-	H	H	H	A	H	H	H	B	H	B	A	H	H	H	H	B	H	B	A	A	A	H	B	H	H	A	H	A	H	A	B	A	B	H	B	H
chr7_88807901	7	44.68		H	H	H	A	H	A	A	H	H	A	H	H	H	A	H	H	H	B	H	B	A	H	H	H	H	B	H	B	A	A	A	H	B	H	H	A	H	A	H	A	B	A	B	H	B	H
chr7_88736626	7	45		H	H	H	A	H	A	A	H	H	A	H	H	H	A	H	H	H	B	H	B	A	H	H	H	H	B	H	B	A	A	A	H	B	H	H	A	H	A	H	A	B	A	B	H	B	H
chr7_87983233	7	46.34		H	H	H	A	H	A	A	H	H	A	H	H	H	A	H	H	H	B	H	B	A	H	H	H	H	B	H	A	A	A	A	H	B	H	H	A	H	A	H	A	B	A	B	H	B	H
chr7_87983372	7	46.34		H	H	H	A	H	A	A	H	H	A	H	H	H	A	H	H	H	B	H	B	A	H	H	H	H	B	H	A	A	A	A	H	B	H	H	A	H	A	H	A	B	A	B	H	B	H
chr7_87984379	7	46.66		H	H	H	A	H	A	A	H	H	A	H	H	H	A	H	H	H	B	H	B	A	H	H	H	H	B	H	A	A	A	A	H	B	H	H	A	H	A	H	A	B	A	B	H	B	H
chr7_87984596	7	46.66		H	H	H	A	H	A	A	H	H	A	H	H	H	A	H	H	H	B	H	B	A	H	H	H	H	B	H	A	A	A	A	H	B	H	H	A	H	A	H	A	B	A	B	H	B	H
chr7_87984540	7	46.97		H	H	H	A	H	A	A	H	H	A	H	H	H	A	H	H	H	B	H	B	A	H	H	H	H	B	H	A	A	A	A	H	B	H	H	A	H	A	H	A	B	A	B	H	B	H
chr7_87984559	7	46.97		H	H	H	A	H	A	A	H	H	A	H	H	H	A	H	H	H	B	H	B	A	H	H	H	H	B	H	A	A	A	A	H	B	H	H	A	H	A	H	A	B	A	B	H	B	H
chr7_87949379	7	47.41		H	H	-	A	H	A	A	H	H	A	H	H	H	A	H	H	H	B	H	B	A	H	H	H	H	B	H	A	A	A	A	H	B	H	H	A	H	A	H	A	B	A	B	H	B	H
chr7_87949764	7	47.41		H	H	B	A	H	A	A	H	H	A	H	H	H	A	H	H	H	B	H	B	A	H	H	H	H	B	H	A	A	A	A	H	B	H	H	A	H	A	H	A	B	A	B	H	B	H
chr7_87992391	7	47.41		H	H	B	A	H	A	A	H	H	A	H	H	H	A	H	H	H	B	H	B	A	H	H	H	H	B	H	A	A	A	A	H	B	H	H	A	H	A	H	A	B	A	B	H	B	H
chr7_87992431	7	47.41		H	H	B	A	H	A	A	H	H	A	H	H	H	A	H	H	H	B	H	B	A	H	H	H	H	B	H	A	A	A	A	H	B	H	H	A	H	A	H	A	B	A	B	H	B	H
chr7_87992347	7	47.73		H	H	B	A	H	A	A	H	H	A	H	H	H	A	H	H	H	B	H	B	A	H	H	H	H	B	H	A	A	A	A	H	B	H	H	A	H	A	H	A	B	A	B	H	B	H
chr7_88010997	7	48.17		H	H	B	A	H	A	A	H	H	A	H	H	H	A	H	H	H	B	H	B	A	H	H	H	H	B	H	A	A	A	A	H	B	H	H	A	H	A	H	A	B	A	B	H	B	H
chr7_88024167	7	48.17		H	H	B	A	H	A	A	H	H	A	H	H	H	A	H	H	H	B	H	B	A	H	H	H	H	B	H	A	A	A	A	H	B	H	H	A	H	A	H	A	B	A	B	H	B	H
chr7_88024172	7	48.17		H	H	B	A	H	A	A	H	H	A	H	H	H	A	H	H	H	B	H	B	A	H	H	H	H	B	H	A	A	A	A	H	B	H	H	A	H	A	H	A	B	A	B	H	B	H
chr7_88044093	7	48.48		H	H	B	A	H	A	A	H	H	A	H	H	H	A	H	H	H	B	H	B	A	H	H	H	H	B	H	A	A	A	A	H	B	H	H	A	H	A	H	A	B	A	B	H	B	H
chr7_88044105	7	48.48		H	H	B	A	H	A	A	H	H	A	H	H	H	A	H	H	H	B	H	B	A	H	H	H	H	B	H	A	A	A	A	H	B	H	H	A	H	A	H	A	B	A	B	H	B	H
chr7_88044122	7	48.48		H	H	B	A	H	A	A	H	H	A	H	H	H	A	H	H	H	B	H	B	A	H	H	H	H	B	H	A	A	A	A	H	B	H	H	A	H	A	H	A	B	A	B	H	B	H
chr7_88044859	7	48.48		H	H	B	A	H	A	A	H	H	A	H	H	H	A	H	H	H	B	H	B	A	H	H	H	H	B	H	A	A	A	A	H	B	H	H	A	H	A	H	A	B	A	B	H	B	H
chr7_88051161	7	48.48		H	H	B	A	H	A	A	H	H	A	H	H	H	A	H	H	H	B	H	B	A	H	H	H	H	B	H	A	A	A	A	H	B	H	H	A	H	A	H	A	B	A	B	H	B	H
chr7_88051184	7	48.48		H	H	B	A	H	A	A	H	H	A	H	H	H	A	H	H	H	B	H	B	A	H	H	H	H	B	H	A	A	A	A	H	B	H	H	A	H	A	H	A	B	A	B	H	B	H
chr7_88051613	7	48.48		H	H	B	A	H	A	A	H	H	A	H	H	H	A	H	H	H	B	H	B	A	H	H	H	H	B	H	A	A	A	A	H	B	H	H	A	H	A	H	A	B	A	B	H	B	H
chr7_88053217	7	48.48		H	H	B	A	H	A	A	H	H	A	H	H	H	A	H	H	H	B	H	B	A	H	H	H	H	B	H	A	A	A	A	H	B	H	H	A	H	A	H	A	B	A	B	H	B	H
chr7_88061883	7	49.11		H	H	B	A	H	A	A	H	H	A	H	H	H	A	H	H	H	B	H	B	A	H	H	H	H	B	H	A	A	A	A	H	B	H	H	A	H	A	H	A	B	A	B	H	B	H
chr7_88057444	7	49.42		H	H	B	A	H	A	A	H	H	A	H	H	H	A	H	H	H	B	H	B	A	H	H	H	H	B	H	A	A	A	A	H	B	H	H	A	H	A	H	A	B	A	B	H	B	H
chr7_88067048	7	49.42		H	H	B	A	H	A	A	H	H	A	H	H	H	A	H	H	H	B	H	B	A	H	H	H	H	B	H	A	A	A	A	H	B	H	H	A	H	A	H	A	B	A	B	H	B	H
chr7_88067280	7	49.42		H	H	B	A	H	A	A	H	H	A	H	H	H	A	H	H	H	B	H	B	A	H	H	H	H	B	H	A	A	A	A	H	B	H	H	A	H	A	H	A	B	A	B	H	B	H
chr7_88074285	7	49.74		H	H	B	A	H	A	A	H	H	A	H	H	H	A	H	H	H	B	H	B	A	H	H	H	H	B	H	A	A	A	A	H	B	H	H	A	H	A	H	A	B	A	B	H	B	H
chr7_88076157	7	49.74		H	H	B	A	H	A	A	H	H	A	H	H	H	A	H	H	H	B	H	B	A	H	H	H	H	B	H	A	A	A	A	H	B	H	H	A	H	A	H	A	B	A	B	H	B	H
chr7_88115416	7	50.36		H	H	B	A	H	A	A	H	H	A	H	H	H	A	H	H	H	B	H	B	A	H	H	H	H	B	H	A	A	A	A	H	B	H	H	A	H	A	H	A	B	A	B	H	B	H
chr7_88119537	7	50.36		H	H	B	A	H	A	A	H	H	A	H	H	H	A	H	H	H	B	H	B	A	H	H	H	H	B	H	A	A	A	A	H	B	H	H	A	H	A	H	A	B	A	B	H	B	H
chr7_88120952	7	50.36		H	H	B	A	H	A	A	H	H	A	H	H	H	A	H	H	H	B	H	B	A	H	H	H	H	B	H	A	A	A	A	H	B	H	H	A	H	A	H	A	B	A	B	H	B	H
chr7_88121024	7	50.36		H	H	B	A	H	A	A	H	H	A	H	H	H	A	H	H	H	B	H	B	A	H	H	H	H	B	H	A	A	A	A	H	B	H	H	A	H	A	H	A	B	A	B	H	B	H
chr7_87949090	7	50.68		H	H	-	A	H	A	A	H	H	A	H	H	H	A	H	H	H	B	H	B	A	H	H	H	H	B	H	A	A	A	A	H	B	H	H	A	H	A	H	A	B	A	B	H	B	H
chr7_87949114	7	50.68		H	H	H	A	H	A	A	H	H	A	H	H	H	A	H	H	H	B	H	B	A	H	H	H	H	B	H	A	A	A	A	H	B	H	H	A	H	A	H	A	B	A	B	H	B	H
chr7_87589146	7	50.99		H	H	H	A	H	A	A	H	H	A	H	H	H	A	H	H	H	B	H	B	A	H	H	H	H	B	H	A	A	A	A	H	B	H	H	A	H	A	H	A	B	A	B	H	B	H
chr7_87594556	7	50.99		H	H	H	A	H	A	A	H	H	A	H	H	H	A	H	H	H	B	H	B	A	H	H	H	H	B	H	A	A	A	A	H	B	H	H	A	H	A	H	A	B	A	B	H	B	H
chr7_87595128	7	50.99		H	H	H	A	H	A	A	H	H	A	H	H	H	A	H	H	H	B	H	B	A	H	H	H	H	B	H	A	A	A	A	H	B	H	H	A	H	A	H	A	B	A	B	H	B	H
chr7_87600735	7	50.99		H	H	H	A	H	A	A	H	H	A	H	H	H	A	H	H	H	B	H	B	A	H	H	H	H	B	H	A	A	A	A	H	B	H	H	A	H	A	H	A	B	A	B	H	B	H
chr7_87606686	7	50.99		H	H	H	A	H	A	A	H	H	A	H	H	H	A	H	H	H	B	H	B	A	H	H	H	H	B	H	A	A	A	A	H	B	H	H	A	H	A	H	A	B	A	B	H	B	H
chr7_87611140	7	50.99		H	H	H	A	H	A	A	H	H	A	H	H	H	A	H	H	H	B	H	B	A	H	H	H	H	B	H	A	A	A	A	H	B	H	H	A	H	A	H	A	B	A	B	H	B	H
chr7_87615700	7	50.99		H	H	H	A	H	A	A	H	H	A	H	H	H	A	H	H	H	B	H	B	A	H	H	H	H	B	H	A	A	A	A	H	B	H	H	A	H	A	H	A	B	A	B	H	B	H
chr7_87632501	7	50.99		H	H	H	A	H	A	A	H	H	A	H	H	H	A	H	H	H	B	H	B	A	H	H	H	H	B	H	A	A	A	A	H	B	H	H	A	H	A	H	A	B	A	B	H	B	H
chr7_87632859	7	50.99		H	H	H	A	H	A	A	H	H	A	H	H	H	A	H	H	H	B	H	B	A	H	H	H	H	B	H	A	A	A	A	H	B	H	H	A	H	A	H	A	B	A	B	H	B	H
chr7_87632903	7	50.99		H	H	H	A	H	A	A	H	H	A	H	H	H	A	H	H	H	B	H	B	A	H	H	H	H	B	H	A	A	A	A	H	B	H	H	A	H	A	H	A	B	A	B	H	B	H
chr7_87594750	7	51.3		H	H	H	A	H	A	A	H	H	A	H	H	H	A	H	H	H	B	H	B	A	H	H	H	H	B	H	A	A	A	A	H	B	H	H	A	H	A	H	A	B	A	B	H	B	H
chr7_87595071	7	51.3		H	H	H	A	H	A	A	H	H	A	H	H	H	A	H	H	H	B	H	B	A	H	H	H	H	B	H	A	A	A	A	H	B	H	H	A	H	A	H	A	B	A	B	H	B	H
chr7_87588436	7	52.24		H	H	H	A	H	A	A	H	H	A	H	H	H	A	H	H	H	B	H	B	A	H	H	H	H	B	H	A	A	A	A	H	B	H	H	A	H	A	H	A	B	A	B	H	B	H
chr7_87588451	7	52.24		H	H	H	A	H	A	A	H	H	A	H	H	H	A	H	H	H	B	H	B	A	H	H	H	H	B	H	A	A	A	A	H	B	H	H	A	H	A	H	A	B	A	B	H	B	H
chr7_87585922	7	52.55		H	H	H	A	H	A	A	H	H	A	H	H	H	A	H	H	H	B	H	B	A	H	H	H	H	B	H	A	A	A	A	H	B	H	H	A	H	A	H	A	B	A	B	H	B	H
chr7_87587827	7	52.55		H	H	H	A	H	A	A	H	H	A	H	H	H	A	H	H	H	B	H	B	A	H	H	H	H	B	H	A	A	A	A	H	B	H	H	A	H	A	H	A	B	A	B	H	B	H
chr7_87571602	7	52.87		H	H	H	A	H	A	A	H	H	A	H	H	H	A	H	H	H	B	H	B	A	H	H	H	H	B	H	A	A	A	A	H	B	H	H	A	H	A	H	A	B	A	B	H	B	H
chr7_87574211	7	52.87		H	H	H	A	H	A	A	H	H	A	H	H	H	A	H	H	H	B	H	B	A	H	H	H	H	B	H	A	A	A	A	H	B	H	H	A	H	A	H	A	B	A	B	H	B	H
chr7_87574912	7	52.87		H	H	H	A	H	A	A	H	H	A	H	H	H	A	H	H	H	B	H	B	A	H	H	H	H	B	H	A	A	A	A	H	B	H	H	A	H	A	H	A	B	A	B	H	B	H
chr7_87578101	7	52.87		H	H	H	A	H	A	A	H	H	A	H	H	H	A	H	H	H	B	H	B	A	H	H	H	H	B	H	A	A	A	A	H	B	H	H	A	H	A	H	A	B	A	B	H	B	H
chr7_87578893	7	52.87		H	H	H	A	H	A	A	H	H	A	H	H	H	A	H	H	H	B	H	B	A	H	H	H	H	B	H	A	A	A	A	H	B	H	H	A	H	A	H	A	B	A	B	H	B	H
chr7_87565820	7	53.49		H	H	H	A	H	A	A	H	H	A	H	H	H	A	H	H	H	B	H	B	A	H	H	H	H	B	H	A	A	A	A	H	B	H	H	A	H	A	H	A	B	A	B	H	B	H
chr7_87565458	7	53.8		H	H	H	A	H	A	A	H	H	A	H	H	H	A	H	H	H	B	H	B	A	H	H	H	H	B	H	A	A	A	A	H	B	H	H	A	H	A	H	A	B	A	B	H	B	H
chr7_87563234	7	54.43		H	H	H	A	H	A	A	H	H	A	H	H	H	A	H	H	H	B	H	B	A	H	H	H	H	B	H	A	A	A	A	H	B	H	H	A	H	A	H	A	B	A	B	H	B	H
chr7_87557505	7	55.37		H	H	H	A	H	A	A	H	H	A	H	H	H	A	H	H	H	B	H	B	A	H	H	H	H	B	H	A	A	A	A	H	B	H	H	A	H	A	H	A	B	A	B	H	B	H
chr7_87548202	7	55.68		H	H	H	A	H	A	A	H	H	A	H	H	H	A	H	H	H	B	H	B	A	H	H	H	H	B	H	A	A	A	A	H	B	H	H	A	H	A	H	A	B	A	B	H	B	H
chr7_87502512	7	56.93		H	H	H	A	H	A	A	H	H	A	H	H	H	A	H	H	H	B	H	B	A	H	H	H	H	B	H	A	A	A	A	H	B	H	H	A	H	A	H	A	B	A	B	H	B	H
chr7_87502585	7	56.93		H	H	H	A	H	A	A	H	H	A	H	H	H	A	H	H	H	B	H	B	A	H	H	H	H	B	H	A	A	A	A	H	B	H	H	A	H	A	H	A	B	A	B	H	B	H
chr7_87502499	7	57.87		H	H	H	A	H	A	A	H	H	A	H	H	H	A	H	H	H	B	H	B	A	H	H	H	H	B	H	A	A	A	A	H	B	H	H	A	H	A	H	A	B	A	B	H	B	H
chr7_87500291	7	58.18		H	H	H	A	H	A	A	H	H	A	H	H	H	A	H	H	H	B	H	B	A	H	H	H	H	B	H	A	A	A	A	H	B	H	H	A	H	A	H	A	B	A	B	H	B	H
chr7_87498935	7	58.81		H	H	H	A	H	A	A	H	H	A	H	H	H	A	H	H	H	B	H	B	A	H	H	H	H	B	H	A	A	A	A	H	B	H	H	A	H	A	H	A	B	A	B	H	B	H
chr7_87500002	7	58.81		H	H	H	A	H	A	A	H	H	A	H	H	H	A	H	H	H	B	H	B	A	H	H	H	H	B	H	A	A	A	A	H	B	H	H	A	H	A	H	A	B	A	B	H	B	H
chr7_87496135	7	59.12		H	H	H	A	H	A	A	H	H	A	H	H	H	A	H	H	H	B	H	B	A	H	H	H	H	B	H	A	A	A	A	H	B	H	H	A	H	A	H	A	B	A	B	H	B	H
chr7_87496152	7	59.12		H	H	H	A	H	A	A	H	H	A	H	H	H	A	H	H	H	B	H	B	A	H	H	H	H	B	H	A	A	A	A	H	B	H	H	A	H	A	H	A	B	A	B	H	B	H
chr7_87479029	7	59.44		H	H	H	A	H	A	A	H	H	A	H	H	H	A	H	H	H	B	H	B	A	H	H	H	H	B	H	A	A	A	A	H	B	H	H	A	H	A	H	A	B	A	B	H	B	H
chr7_87486258	7	59.44		H	H	H	A	H	A	A	H	H	A	B	H	H	A	H	H	H	B	H	B	A	H	H	H	H	B	H	A	A	A	A	H	B	H	H	A	H	A	H	A	B	A	B	H	B	H
chr7_87478977	7	59.75		H	H	H	A	H	A	A	H	H	A	B	H	H	A	H	H	H	B	H	B	A	H	H	H	H	B	H	A	A	A	A	H	B	H	H	A	H	A	H	A	B	A	B	H	B	H
chr7_87477367	7	60.37		H	H	H	A	H	A	A	H	H	A	B	H	H	A	H	H	H	B	H	B	A	H	H	H	H	B	H	A	A	A	A	H	B	H	H	A	H	A	H	A	B	A	B	H	B	H
chr7_87457249	7	61.63		H	H	H	A	H	A	A	H	H	A	B	H	H	A	H	H	H	B	H	B	A	H	H	H	H	B	H	A	A	A	A	H	B	H	H	A	H	A	H	A	B	A	B	H	B	H
chr7_87457734	7	61.63		H	H	H	A	H	A	A	H	H	A	B	H	H	A	H	H	H	B	H	B	A	H	H	H	H	B	H	A	A	A	A	H	B	H	H	A	H	A	H	A	B	A	B	H	B	H
chr7_87443716	7	61.94		H	H	H	A	H	A	A	H	H	A	B	H	H	A	H	H	H	B	H	B	A	H	H	H	H	B	H	A	A	A	A	H	B	H	H	A	H	A	H	A	B	A	B	H	B	H
chr7_87467130	7	61.94		H	H	H	A	H	A	A	H	H	A	B	H	H	A	H	H	H	B	H	B	A	H	H	H	H	B	H	A	A	A	A	H	B	H	H	A	H	A	H	A	B	A	B	H	B	H
chr7_87471397	7	61.94		H	H	H	A	H	A	A	H	H	A	B	H	H	A	H	H	H	B	H	B	A	H	H	H	H	B	H	A	A	A	A	H	B	H	H	A	H	A	H	A	B	A	B	H	B	H
chr7_87440615	7	62.57		H	H	H	A	H	A	A	H	H	A	B	H	H	A	H	H	H	B	H	B	A	H	H	H	H	B	H	A	A	A	A	H	B	H	H	A	H	A	H	A	B	A	B	H	B	H
chr7_87440460	7	62.88		H	H	H	A	H	A	A	H	H	A	B	H	H	A	H	H	H	B	H	B	A	H	H	H	H	B	H	A	A	A	A	H	B	H	H	A	H	A	H	A	B	A	B	H	B	H
chr7_87430286	7	63.82		H	H	H	A	H	A	A	H	H	A	B	H	H	A	H	H	H	B	H	B	A	H	H	H	H	B	H	A	A	A	A	H	B	H	H	A	H	A	H	A	B	A	B	H	B	H
chr7_87438807	7	63.82		H	H	H	A	H	A	A	H	H	A	B	H	H	A	H	H	H	B	H	B	A	H	H	H	H	B	H	A	A	A	A	H	B	H	H	A	H	A	H	A	B	A	B	H	B	H
chr7_87438828	7	63.82		H	H	H	A	H	A	A	H	H	A	B	H	H	A	H	H	H	B	H	B	A	H	H	H	H	B	H	A	A	A	A	H	B	H	H	A	H	A	H	A	B	A	B	H	B	H
chr7_87438836	7	63.82		H	H	H	A	H	A	A	H	H	A	B	H	H	A	H	H	H	B	H	B	A	H	H	H	H	B	H	A	A	A	A	H	B	H	H	A	H	A	H	A	B	A	B	H	B	H
chr7_87425422	7	64.13		H	H	H	A	H	A	A	H	H	A	B	H	H	A	H	H	H	B	H	B	A	H	H	H	H	B	H	A	A	A	A	H	B	H	H	A	H	A	H	A	B	A	B	H	B	H
chr7_87412763	7	65.07		H	H	H	A	H	A	A	H	H	A	B	H	H	A	H	H	H	B	H	B	A	H	H	H	H	B	H	A	A	A	A	H	B	H	H	A	H	A	H	A	B	A	B	H	B	H
chr7_87405737	7	66.01		H	H	H	A	H	A	A	H	H	A	B	H	H	A	H	H	H	B	H	B	A	H	H	H	H	B	H	A	A	A	A	H	B	H	H	A	H	A	H	A	B	A	B	H	B	H
chr7_87407126	7	66.01		H	H	H	A	H	A	A	H	H	A	B	H	H	A	H	H	H	B	H	B	A	H	H	H	H	B	H	A	A	A	A	H	B	H	H	A	H	A	H	A	B	A	B	H	B	H
chr7_87401321	7	66.32		H	H	H	A	H	A	A	H	H	A	B	H	H	A	H	H	H	B	H	B	A	H	H	H	H	B	H	A	A	A	A	H	B	H	H	A	H	A	H	A	B	A	B	H	B	H
chr7_87404539	7	66.32		H	H	H	A	H	A	A	H	H	A	B	H	H	A	H	H	H	B	H	B	A	H	H	H	H	B	H	A	A	A	A	H	B	H	H	A	H	A	H	A	B	A	B	H	B	H
chr7_87405702	7	66.32		H	H	H	A	H	A	A	H	H	A	B	H	H	A	H	H	H	B	H	B	A	H	H	H	H	B	H	A	A	A	A	H	B	H	H	A	H	A	H	A	B	A	B	H	B	H
chr7_87405722	7	66.32		H	H	H	A	H	A	A	H	H	A	B	H	H	A	H	H	H	B	H	B	A	H	H	H	H	B	H	A	A	A	A	H	B	H	H	A	H	A	H	A	B	A	B	H	B	H
chr7_87400070	7	66.63		H	H	H	A	H	A	A	H	H	A	B	H	H	A	H	H	H	B	H	B	A	H	H	H	H	B	H	A	A	A	A	H	B	H	H	A	H	A	H	A	B	A	B	H	B	H
chr7_87400107	7	66.63		H	H	H	A	H	A	A	H	H	A	B	H	H	A	H	H	H	B	H	B	A	H	H	H	H	B	H	A	A	A	A	H	B	H	H	A	H	A	H	A	B	A	B	H	B	H
chr7_87400010	7	67.26		H	H	H	A	H	A	A	H	H	A	B	H	H	A	H	H	H	B	H	B	A	H	H	H	H	B	H	A	A	A	A	H	B	H	H	A	H	A	H	A	B	A	B	H	B	H
chr7_87400063	7	67.26		H	H	H	A	H	A	A	H	H	A	B	H	H	A	H	H	H	B	H	B	A	H	H	H	H	B	H	A	A	A	A	H	B	H	H	A	H	A	H	A	B	A	B	H	B	H
chr7_86697421	7	67.88		H	H	H	A	H	A	A	H	H	A	H	H	H	A	H	H	H	B	H	B	A	H	H	H	H	B	H	A	A	A	A	H	B	H	H	A	H	A	H	A	B	A	B	H	B	H
chr7_86744710	7	67.88		H	H	H	A	H	A	A	H	H	A	H	H	H	A	H	H	H	B	H	B	A	H	H	H	H	B	H	A	A	A	A	H	B	H	H	A	H	A	H	A	B	A	B	H	B	H
chr7_86792545	7	67.88		H	H	H	A	H	A	A	H	H	A	H	H	H	A	H	H	H	B	H	B	A	H	H	H	H	B	H	A	A	A	A	H	B	H	H	A	H	A	H	A	B	A	B	H	B	H
chr7_86797214	7	67.88		H	H	H	A	H	A	A	H	H	A	H	H	H	A	H	H	H	B	H	B	A	H	H	H	H	B	H	A	A	A	A	H	B	H	H	A	H	A	H	A	B	A	B	H	B	H
chr7_86805003	7	67.88		H	H	H	A	H	A	A	H	H	A	H	H	H	A	H	H	H	B	H	B	A	H	H	H	H	B	H	A	A	A	A	H	B	H	H	A	H	A	H	A	B	A	B	H	B	H
chr7_86805353	7	67.88		H	H	H	A	H	A	A	H	H	A	H	H	H	A	H	H	H	B	H	B	A	H	H	H	H	B	H	A	A	A	A	H	B	H	H	A	H	A	H	A	B	A	B	H	B	H
[truncated: 9,489 more rows]
[truncated: 154 more columns]
