# Supplementary material for: QTL mapping and BSA-seq map a major QTL for the node of the first fruiting branch in cotton
Source: Front Plant Sci. 2023 Jan 25;14:1113059. doi: 10.3389/fpls.2023.1113059 (PMC9905821; doi:10.3389/fpls.2023.1113059)
Supplement: Supplementary file 3 [file Table_3.xlsx]

## Sheet: sheet1
ID	Chr	Position	Ref	genotype(M)	ref_depth(M)	alt_depth(M)	mutation_frequence(M)	genotype(P)	ref_depth(P)	alt_depth(P)	mutation_frequence(P)	genotype(L)	ref_depth(L)	alt_depth(L)	mutation_frequence(L)	genotype(H)	ref_depth(H)	alt_depth(H)	mutation_frequence(H)
Ghir_A01_278174	Ghir_A01	278174	T	CC	0.0	8.0	1.0	TT	9.0	0.0	0.0	TT	22.0	4.0	0.15	TT	19.0	1.0	0.05
Ghir_A01_283828	Ghir_A01	283828	G	AA	0.0	11.0	1.0	GG	21.0	0.0	0.0	GA	44.0	12.0	0.21	GG	59.0	4.0	0.06
Ghir_A01_284442	Ghir_A01	284442	A	CC	0.0	11.0	1.0	AA	13.0	0.0	0.0	AA	23.0	4.0	0.15	AA	21.0	3.0	0.12
Ghir_A01_284842	Ghir_A01	284842	T	CC	0.0	23.0	1.0	TT	17.0	0.0	0.0	TT	51.0	6.0	0.11	TT	31.0	2.0	0.06
Ghir_A01_286192	Ghir_A01	286192	G	AA	0.0	10.0	1.0	GG	18.0	0.0	0.0	GA	28.0	8.0	0.22	GG	28.0	1.0	0.03
Ghir_A01_286413	Ghir_A01	286413	T	CC	0.0	12.0	1.0	TT	16.0	0.0	0.0	TT	35.0	2.0	0.05	TT	36.0	3.0	0.08
Ghir_A01_286915	Ghir_A01	286915	C	GG	0.0	10.0	1.0	CC	22.0	0.0	0.0	CC	34.0	4.0	0.11	CC	34.0	3.0	0.08
Ghir_A01_289065	Ghir_A01	289065	G	TT	0.0	6.0	1.0	GG	5.0	0.0	0.0	GG	8.0	1.0	0.11	GG	22.0	0.0	0.0
Ghir_A01_289631	Ghir_A01	289631	A	GG	0.0	8.0	1.0	AA	16.0	0.0	0.0	AA	17.0	4.0	0.19	AA	11.0	1.0	0.08
Ghir_A01_289679	Ghir_A01	289679	T	CC	0.0	6.0	1.0	TT	15.0	0.0	0.0	TT	17.0	4.0	0.19	TT	11.0	0.0	0.0
Ghir_A01_289718	Ghir_A01	289718	C	TT	0.0	6.0	1.0	CC	21.0	0.0	0.0	CC	22.0	3.0	0.12	CC	16.0	0.0	0.0
Ghir_A01_290363	Ghir_A01	290363	A	GG	0.0	5.0	1.0	AA	13.0	0.0	0.0	AA	14.0	1.0	0.07	AA	13.0	0.0	0.0
Ghir_A01_290387	Ghir_A01	290387	T	AA	0.0	6.0	1.0	TT	14.0	0.0	0.0	TT	18.0	1.0	0.05	TT	12.0	0.0	0.0
Ghir_A01_290435	Ghir_A01	290435	G	AA	0.0	6.0	1.0	GG	9.0	0.0	0.0	GG	24.0	1.0	0.04	GG	16.0	0.0	0.0
Ghir_A01_290492	Ghir_A01	290492	G	AA	0.0	7.0	1.0	GG	9.0	0.0	0.0	GG	20.0	1.0	0.05	GG	20.0	0.0	0.0
Ghir_A01_291368	Ghir_A01	291368	C	TT	0.0	5.0	1.0	CC	17.0	0.0	0.0	CC	15.0	0.0	0.0	CC	19.0	0.0	0.0
Ghir_A01_291497	Ghir_A01	291497	A	AA	8.0	0.0	0.0	GG	1.0	13.0	0.93	GG	5.0	21.0	0.81	GG	2.0	10.0	0.83
Ghir_A01_291498	Ghir_A01	291498	G	GG	8.0	0.0	0.0	TT	1.0	12.0	0.92	GT	7.0	20.0	0.74	TT	2.0	10.0	0.83
Ghir_A01_291499	Ghir_A01	291499	T	TT	8.0	0.0	0.0	AA	1.0	12.0	0.92	AA	5.0	22.0	0.81	AA	2.0	10.0	0.83
Ghir_A01_291781	Ghir_A01	291781	G	AA	0.0	15.0	1.0	GG	8.0	0.0	0.0	GG	24.0	1.0	0.04	GG	11.0	0.0	0.0
Ghir_A01_291802	Ghir_A01	291802	C	TT	0.0	15.0	1.0	CC	11.0	0.0	0.0	CC	26.0	2.0	0.07	CC	12.0	0.0	0.0
Ghir_A01_291815	Ghir_A01	291815	C	TT	0.0	14.0	1.0	CC	12.0	0.0	0.0	CC	20.0	2.0	0.09	CC	14.0	0.0	0.0
Ghir_A01_291849	Ghir_A01	291849	G	CC	0.0	20.0	1.0	GG	13.0	0.0	0.0	GG	28.0	5.0	0.15	GG	17.0	0.0	0.0
Ghir_A01_291994	Ghir_A01	291994	C	TT	0.0	11.0	1.0	CC	10.0	0.0	0.0	CT	22.0	9.0	0.29	CC	36.0	0.0	0.0
Ghir_A01_292319	Ghir_A01	292319	G	AA	1.0	12.0	0.92	GG	18.0	0.0	0.0	GG	28.0	2.0	0.07	GG	39.0	3.0	0.07
Ghir_A01_292559	Ghir_A01	292559	G	CC	0.0	7.0	1.0	GG	12.0	0.0	0.0	GG	45.0	8.0	0.15	GG	20.0	0.0	0.0
Ghir_A01_292570	Ghir_A01	292570	T	CC	0.0	6.0	1.0	TT	10.0	0.0	0.0	TT	50.0	7.0	0.12	TT	20.0	0.0	0.0
Ghir_A01_292571	Ghir_A01	292571	A	TT	0.0	6.0	1.0	AA	10.0	0.0	0.0	AA	50.0	7.0	0.12	AA	20.0	0.0	0.0
Ghir_A01_292668	Ghir_A01	292668	G	TT	0.0	7.0	1.0	GG	17.0	0.0	0.0	GG	45.0	6.0	0.12	GG	32.0	0.0	0.0
Ghir_A01_292717	Ghir_A01	292717	A	TT	0.0	6.0	1.0	AA	15.0	0.0	0.0	AA	51.0	9.0	0.15	AA	35.0	0.0	0.0
Ghir_A01_293024	Ghir_A01	293024	C	TT	0.0	12.0	1.0	CC	11.0	0.0	0.0	CC	24.0	5.0	0.17	CC	30.0	1.0	0.03
Ghir_A01_293046	Ghir_A01	293046	A	CC	0.0	14.0	1.0	AA	9.0	0.0	0.0	AC	21.0	8.0	0.28	AA	24.0	1.0	0.04
Ghir_A01_293229	Ghir_A01	293229	T	AA	0.0	11.0	1.0	TT	10.0	0.0	0.0	TT	24.0	2.0	0.08	TT	24.0	2.0	0.08
Ghir_A01_293252	Ghir_A01	293252	C	GG	0.0	9.0	1.0	CC	10.0	0.0	0.0	CC	19.0	1.0	0.05	CC	23.0	1.0	0.04
Ghir_A01_293557	Ghir_A01	293557	G	AA	0.0	9.0	1.0	GG	9.0	0.0	0.0	GG	30.0	1.0	0.03	GG	17.0	1.0	0.06
Ghir_A01_293558	Ghir_A01	293558	A	CC	0.0	9.0	1.0	AA	9.0	0.0	0.0	AA	30.0	1.0	0.03	AA	17.0	1.0	0.06
Ghir_A01_294023	Ghir_A01	294023	A	GG	0.0	5.0	1.0	AA	20.0	0.0	0.0	AA	15.0	3.0	0.17	AA	21.0	0.0	0.0
Ghir_A01_294269	Ghir_A01	294269	G	CC	0.0	5.0	1.0	GG	15.0	0.0	0.0	GC	30.0	17.0	0.36	GG	40.0	0.0	0.0
Ghir_A01_294363	Ghir_A01	294363	G	CC	0.0	5.0	1.0	GG	19.0	0.0	0.0	GC	41.0	10.0	0.2	GG	60.0	0.0	0.0
Ghir_A01_294451	Ghir_A01	294451	G	CC	0.0	7.0	1.0	GG	18.0	0.0	0.0	GC	33.0	11.0	0.25	GG	50.0	1.0	0.02
Ghir_A01_294527	Ghir_A01	294527	T	GG	0.0	7.0	1.0	TT	17.0	0.0	0.0	TG	26.0	13.0	0.33	TT	34.0	0.0	0.0
Ghir_A01_295424	Ghir_A01	295424	T	CC	0.0	9.0	1.0	TT	16.0	0.0	0.0	TT	32.0	7.0	0.18	TT	24.0	2.0	0.08
Ghir_A01_295600	Ghir_A01	295600	T	GG	0.0	9.0	1.0	TT	8.0	0.0	0.0	TG	25.0	9.0	0.26	TT	35.0	0.0	0.0
Ghir_A01_295993	Ghir_A01	295993	A	CC	0.0	11.0	1.0	AA	14.0	0.0	0.0	AC	15.0	4.0	0.21	AA	22.0	0.0	0.0
Ghir_A01_296327	Ghir_A01	296327	C	TT	0.0	9.0	1.0	CC	8.0	0.0	0.0	CC	25.0	1.0	0.04	CC	8.0	0.0	0.0
Ghir_A01_296680	Ghir_A01	296680	A	TT	0.0	9.0	1.0	AA	12.0	0.0	0.0	AT	20.0	6.0	0.23	AA	29.0	1.0	0.03
Ghir_A01_297345	Ghir_A01	297345	G	TT	0.0	7.0	1.0	GG	22.0	0.0	0.0	GG	29.0	3.0	0.09	GG	23.0	2.0	0.08
Ghir_A01_299156	Ghir_A01	299156	A	GG	0.0	11.0	1.0	AA	24.0	0.0	0.0	AA	48.0	6.0	0.11	AA	34.0	1.0	0.03
Ghir_A01_299566	Ghir_A01	299566	T	GG	0.0	9.0	1.0	TT	18.0	0.0	0.0	TT	49.0	5.0	0.09	TT	34.0	0.0	0.0
Ghir_A01_301698	Ghir_A01	301698	A	TT	0.0	16.0	1.0	AA	21.0	0.0	0.0	AT	30.0	10.0	0.25	AA	38.0	0.0	0.0
Ghir_A01_304064	Ghir_A01	304064	G	AA	0.0	12.0	1.0	GG	26.0	0.0	0.0	GG	39.0	5.0	0.11	GG	42.0	5.0	0.11
Ghir_A01_305130	Ghir_A01	305130	C	TT	0.0	10.0	1.0	CC	18.0	0.0	0.0	CC	44.0	8.0	0.15	CC	43.0	3.0	0.07
Ghir_A01_315176	Ghir_A01	315176	T	GG	0.0	14.0	1.0	TT	19.0	0.0	0.0	TT	32.0	5.0	0.14	TT	35.0	0.0	0.0
Ghir_A01_315226	Ghir_A01	315226	T	CC	0.0	11.0	1.0	TT	18.0	0.0	0.0	TC	26.0	7.0	0.21	TT	31.0	0.0	0.0
Ghir_A01_343458	Ghir_A01	343458	C	AA	1.0	16.0	0.94	CC	17.0	0.0	0.0	CA	19.0	5.0	0.21	CC	21.0	0.0	0.0
Ghir_A01_368457	Ghir_A01	368457	T	CC	0.0	5.0	1.0	TT	20.0	0.0	0.0	TT	26.0	2.0	0.07	TT	31.0	0.0	0.0
Ghir_A01_379602	Ghir_A01	379602	C	CC	5.0	0.0	0.0	TT	0.0	11.0	1.0	CT	10.0	22.0	0.69	CT	11.0	13.0	0.54
Ghir_A01_412428	Ghir_A01	412428	C	CC	6.0	0.0	0.0	TT	0.0	8.0	1.0	CT	9.0	8.0	0.47	CT	18.0	8.0	0.31
Ghir_A01_439259	Ghir_A01	439259	A	AA	11.0	0.0	0.0	TT	0.0	21.0	1.0	AA	19.0	3.0	0.14	AT	11.0	8.0	0.42
Ghir_A01_463492	Ghir_A01	463492	T	TT	11.0	0.0	0.0	CC	0.0	19.0	1.0	TC	9.0	15.0	0.62	TC	15.0	21.0	0.58
Ghir_A01_478850	Ghir_A01	478850	G	AA	0.0	6.0	1.0	GG	12.0	0.0	0.0	GG	12.0	2.0	0.14	GG	9.0	0.0	0.0
Ghir_A01_490501	Ghir_A01	490501	A	AA	5.0	0.0	0.0	TT	0.0	16.0	1.0	AT	17.0	11.0	0.39	AT	16.0	13.0	0.45
Ghir_A01_502105	Ghir_A01	502105	G	AA	0.0	13.0	1.0	GG	17.0	0.0	0.0	GG	51.0	5.0	0.09	GG	61.0	5.0	0.08
Ghir_A01_517602	Ghir_A01	517602	G	AA	0.0	12.0	1.0	GG	18.0	0.0	0.0	GG	33.0	2.0	0.06	GG	37.0	5.0	0.12
Ghir_A01_521126	Ghir_A01	521126	A	AA	5.0	0.0	0.0	TT	0.0	6.0	1.0	AT	9.0	16.0	0.64	AT	19.0	20.0	0.51
Ghir_A01_521130	Ghir_A01	521130	G	AA	0.0	6.0	1.0	GG	6.0	0.0	0.0	GA	16.0	10.0	0.38	GA	20.0	19.0	0.49
Ghir_A01_522197	Ghir_A01	522197	C	CC	7.0	0.0	0.0	TT	0.0	22.0	1.0	CT	17.0	19.0	0.53	CT	22.0	14.0	0.39
Ghir_A01_522508	Ghir_A01	522508	C	CC	8.0	0.0	0.0	AA	0.0	16.0	1.0	CA	39.0	34.0	0.47	CA	24.0	9.0	0.27
Ghir_A01_522630	Ghir_A01	522630	G	GG	7.0	0.0	0.0	AA	0.0	7.0	1.0	GA	15.0	17.0	0.53	GA	17.0	13.0	0.43
Ghir_A01_522864	Ghir_A01	522864	G	GG	12.0	0.0	0.0	CC	0.0	13.0	1.0	GC	6.0	15.0	0.71	GC	15.0	4.0	0.21
Ghir_A01_522997	Ghir_A01	522997	T	CC	0.0	8.0	1.0	TT	18.0	0.0	0.0	TT	17.0	4.0	0.19	CC	1.0	9.0	0.9
Ghir_A01_525378	Ghir_A01	525378	G	GG	12.0	0.0	0.0	AA	0.0	16.0	1.0	GA	22.0	15.0	0.41	GA	21.0	17.0	0.45
Ghir_A01_526670	Ghir_A01	526670	T	TT	8.0	0.0	0.0	CC	0.0	18.0	1.0	TC	15.0	25.0	0.62	TC	23.0	15.0	0.39
Ghir_A01_528222	Ghir_A01	528222	A	AA	15.0	0.0	0.0	TT	0.0	10.0	1.0	AT	13.0	4.0	0.24	AA	37.0	3.0	0.07
Ghir_A01_529226	Ghir_A01	529226	T	CC	0.0	8.0	1.0	TT	19.0	0.0	0.0	TC	24.0	17.0	0.41	TC	15.0	19.0	0.56
Ghir_A01_529558	Ghir_A01	529558	G	GG	5.0	0.0	0.0	CC	0.0	8.0	1.0	GC	8.0	5.0	0.38	GC	3.0	10.0	0.77
Ghir_A01_529724	Ghir_A01	529724	T	TT	7.0	0.0	0.0	GG	1.0	19.0	0.95	TG	23.0	29.0	0.56	TG	11.0	16.0	0.59
Ghir_A01_529757	Ghir_A01	529757	A	AA	7.0	0.0	0.0	CC	1.0	18.0	0.95	AC	18.0	31.0	0.63	AC	13.0	17.0	0.57
Ghir_A01_539451	Ghir_A01	539451	G	CC	0.0	7.0	1.0	GG	15.0	0.0	0.0	GG	21.0	4.0	0.16	GG	21.0	4.0	0.16
Ghir_A01_544907	Ghir_A01	544907	T	TT	7.0	0.0	0.0	GG	0.0	9.0	1.0	TG	15.0	16.0	0.52	GG	5.0	24.0	0.83
Ghir_A01_545028	Ghir_A01	545028	C	AA	0.0	9.0	1.0	CC	16.0	0.0	0.0	CA	20.0	15.0	0.43	CA	18.0	9.0	0.33
Ghir_A01_567290	Ghir_A01	567290	A	AA	8.0	0.0	0.0	GG	0.0	19.0	1.0	AA	25.0	4.0	0.14	AG	8.0	11.0	0.58
Ghir_A01_567314	Ghir_A01	567314	A	AA	9.0	0.0	0.0	GG	0.0	22.0	1.0	AA	22.0	4.0	0.15	AG	8.0	11.0	0.58
Ghir_A01_569036	Ghir_A01	569036	C	CC	16.0	0.0	0.0	TT	0.0	17.0	1.0	CT	33.0	11.0	0.25	CT	27.0	22.0	0.45
Ghir_A01_569200	Ghir_A01	569200	T	TT	8.0	0.0	0.0	CC	0.0	19.0	1.0	TC	33.0	9.0	0.21	TC	24.0	15.0	0.38
Ghir_A01_569484	Ghir_A01	569484	A	AA	5.0	0.0	0.0	CC	0.0	11.0	1.0	AC	18.0	6.0	0.25	AC	16.0	11.0	0.41
Ghir_A01_570182	Ghir_A01	570182	G	GG	6.0	0.0	0.0	AA	0.0	8.0	1.0	GA	14.0	5.0	0.26	GG	20.0	3.0	0.13
Ghir_A01_570263	Ghir_A01	570263	A	GG	0.0	6.0	1.0	AA	7.0	0.0	0.0	AG	19.0	7.0	0.27	AA	19.0	3.0	0.14
Ghir_A01_571758	Ghir_A01	571758	G	AA	0.0	8.0	1.0	GG	10.0	0.0	0.0	GA	6.0	22.0	0.79	GA	12.0	14.0	0.54
Ghir_A01_571851	Ghir_A01	571851	A	AA	5.0	0.0	0.0	GG	0.0	12.0	1.0	AA	23.0	4.0	0.15	AG	10.0	15.0	0.6
Ghir_A01_571891	Ghir_A01	571891	T	TT	11.0	0.0	0.0	CC	0.0	15.0	1.0	TT	17.0	4.0	0.19	TC	6.0	15.0	0.71
Ghir_A01_572110	Ghir_A01	572110	C	GG	0.0	12.0	1.0	CC	10.0	0.0	0.0	CG	8.0	13.0	0.62	CC	22.0	4.0	0.15
Ghir_A01_572167	Ghir_A01	572167	C	CC	10.0	0.0	0.0	GG	0.0	11.0	1.0	CC	28.0	3.0	0.1	CG	15.0	16.0	0.52
Ghir_A01_572494	Ghir_A01	572494	A	AA	10.0	0.0	0.0	GG	0.0	13.0	1.0	AG	11.0	9.0	0.45	AG	18.0	16.0	0.47
Ghir_A01_572504	Ghir_A01	572504	C	CC	8.0	0.0	0.0	TT	0.0	11.0	1.0	CT	11.0	10.0	0.48	CT	19.0	17.0	0.47
Ghir_A01_572585	Ghir_A01	572585	A	AA	6.0	0.0	0.0	GG	0.0	10.0	1.0	AG	16.0	9.0	0.36	AG	15.0	16.0	0.52
Ghir_A01_572609	Ghir_A01	572609	G	GG	7.0	0.0	0.0	TT	0.0	9.0	1.0	GT	18.0	9.0	0.33	GT	16.0	14.0	0.47
Ghir_A01_573293	Ghir_A01	573293	A	AA	7.0	0.0	0.0	TT	0.0	21.0	1.0	AA	37.0	7.0	0.16	AT	16.0	15.0	0.48
Ghir_A01_573672	Ghir_A01	573672	A	AA	12.0	0.0	0.0	TT	0.0	18.0	1.0	AT	25.0	9.0	0.26	AT	14.0	9.0	0.39
Ghir_A01_573858	Ghir_A01	573858	C	TT	0.0	7.0	1.0	CC	10.0	0.0	0.0	TT	5.0	25.0	0.83	CT	12.0	11.0	0.48
Ghir_A01_573953	Ghir_A01	573953	A	CC	0.0	6.0	1.0	AA	11.0	0.0	0.0	CC	2.0	19.0	0.9	AC	9.0	10.0	0.53
Ghir_A01_573965	Ghir_A01	573965	C	CC	5.0	0.0	0.0	GG	0.0	10.0	1.0	CC	18.0	2.0	0.1	CG	12.0	10.0	0.45
Ghir_A01_574179	Ghir_A01	574179	G	TT	0.0	7.0	1.0	GG	6.0	0.0	0.0	GT	2.0	7.0	0.78	GT	6.0	3.0	0.33
Ghir_A01_574397	Ghir_A01	574397	A	GG	0.0	6.0	1.0	AA	5.0	0.0	0.0	AG	4.0	13.0	0.76	AG	4.0	7.0	0.64
Ghir_A01_574525	Ghir_A01	574525	T	AA	0.0	13.0	1.0	TT	9.0	0.0	0.0	TA	4.0	13.0	0.76	TA	8.0	5.0	0.38
Ghir_A01_575521	Ghir_A01	575521	C	AA	0.0	9.0	1.0	CC	11.0	0.0	0.0	CA	5.0	10.0	0.67	CA	13.0	11.0	0.46
Ghir_A01_575894	Ghir_A01	575894	T	TT	7.0	0.0	0.0	CC	0.0	9.0	1.0	TT	23.0	4.0	0.15	TC	8.0	4.0	0.33
Ghir_A01_576069	Ghir_A01	576069	G	GG	5.0	0.0	0.0	AA	0.0	11.0	1.0	GG	21.0	5.0	0.19	GA	6.0	2.0	0.25
Ghir_A01_576161	Ghir_A01	576161	A	GG	0.0	7.0	1.0	AA	16.0	0.0	0.0	AG	7.0	24.0	0.77	AG	9.0	8.0	0.47
Ghir_A01_576207	Ghir_A01	576207	C	TT	0.0	9.0	1.0	CC	17.0	0.0	0.0	CT	10.0	12.0	0.55	CC	16.0	1.0	0.06
Ghir_A01_576291	Ghir_A01	576291	T	TT	9.0	0.0	0.0	AA	0.0	12.0	1.0	TA	15.0	5.0	0.25	TA	10.0	4.0	0.29
Ghir_A01_577346	Ghir_A01	577346	T	TT	10.0	0.0	0.0	CC	0.0	14.0	1.0	TC	11.0	10.0	0.48	TC	6.0	9.0	0.6
Ghir_A01_577588	Ghir_A01	577588	C	CC	5.0	0.0	0.0	GG	0.0	11.0	1.0	CG	10.0	3.0	0.23	CG	9.0	8.0	0.47
Ghir_A01_578087	Ghir_A01	578087	A	AA	5.0	0.0	0.0	GG	0.0	17.0	1.0	AG	24.0	8.0	0.25	AG	11.0	7.0	0.39
Ghir_A01_579111	Ghir_A01	579111	T	TT	10.0	0.0	0.0	CC	0.0	9.0	1.0	TT	27.0	6.0	0.18	TC	14.0	19.0	0.58
Ghir_A01_580319	Ghir_A01	580319	G	GG	8.0	0.0	0.0	TT	0.0	19.0	1.0	GT	22.0	7.0	0.24	GT	9.0	10.0	0.53
Ghir_A01_583695	Ghir_A01	583695	A	GG	1.0	10.0	0.91	AA	13.0	0.0	0.0	AG	16.0	20.0	0.56	AA	30.0	2.0	0.06
Ghir_A01_586316	Ghir_A01	586316	T	AA	0.0	11.0	1.0	TT	28.0	1.0	0.03	TA	30.0	18.0	0.38	TT	44.0	2.0	0.04
Ghir_A01_587972	Ghir_A01	587972	A	AA	24.0	0.0	0.0	CC	1.0	24.0	0.96	AC	28.0	14.0	0.33	AC	23.0	34.0	0.6
Ghir_A01_589510	Ghir_A01	589510	C	GG	0.0	14.0	1.0	CC	23.0	0.0	0.0	CG	30.0	20.0	0.4	CC	40.0	4.0	0.09
Ghir_A01_592996	Ghir_A01	592996	A	GG	0.0	13.0	1.0	AA	12.0	0.0	0.0	AG	20.0	18.0	0.47	AA	31.0	2.0	0.06
Ghir_A01_605232	Ghir_A01	605232	C	CC	15.0	0.0	0.0	TT	0.0	12.0	1.0	CC	23.0	5.0	0.18	CT	13.0	10.0	0.43
Ghir_A01_615121	Ghir_A01	615121	T	TT	5.0	0.0	0.0	AA	0.0	9.0	1.0	TA	14.0	4.0	0.22	TA	12.0	8.0	0.4
Ghir_A01_684797	Ghir_A01	684797	A	AA	7.0	0.0	0.0	TT	0.0	7.0	1.0	AT	20.0	6.0	0.23	AT	25.0	15.0	0.38
Ghir_A01_687412	Ghir_A01	687412	G	GG	14.0	0.0	0.0	TT	0.0	15.0	1.0	GT	28.0	8.0	0.22	GT	28.0	21.0	0.43
Ghir_A01_692510	Ghir_A01	692510	G	AA	0.0	10.0	1.0	GG	24.0	0.0	0.0	GA	22.0	13.0	0.37	GG	27.0	2.0	0.07
Ghir_A01_698212	Ghir_A01	698212	C	CC	5.0	0.0	0.0	TT	0.0	11.0	1.0	CT	33.0	20.0	0.38	CC	33.0	7.0	0.17
Ghir_A01_710123	Ghir_A01	710123	G	GG	11.0	0.0	0.0	AA	0.0	10.0	1.0	GA	16.0	6.0	0.27	GA	9.0	6.0	0.4
Ghir_A01_723443	Ghir_A01	723443	G	AA	0.0	16.0	1.0	GG	16.0	0.0	0.0	GA	21.0	24.0	0.53	GA	31.0	9.0	0.23
Ghir_A01_723716	Ghir_A01	723716	A	CC	0.0	5.0	1.0	AA	16.0	0.0	0.0	AC	21.0	12.0	0.36	AA	29.0	4.0	0.12
Ghir_A01_724563	Ghir_A01	724563	C	TT	0.0	5.0	1.0	CC	7.0	0.0	0.0	CT	8.0	17.0	0.68	CC	16.0	2.0	0.11
Ghir_A01_724855	Ghir_A01	724855	T	AA	0.0	5.0	1.0	TT	14.0	0.0	0.0	TA	10.0	14.0	0.58	TT	15.0	0.0	0.0
Ghir_A01_725036	Ghir_A01	725036	T	CC	0.0	6.0	1.0	TT	23.0	0.0	0.0	TC	11.0	21.0	0.66	TT	19.0	3.0	0.14
Ghir_A01_725218	Ghir_A01	725218	A	GG	0.0	7.0	1.0	AA	11.0	0.0	0.0	AG	18.0	24.0	0.57	AA	17.0	2.0	0.11
Ghir_A01_725441	Ghir_A01	725441	A	GG	0.0	6.0	1.0	AA	11.0	0.0	0.0	AG	15.0	13.0	0.46	AA	22.0	1.0	0.04
Ghir_A01_726086	Ghir_A01	726086	A	TT	0.0	16.0	1.0	AA	13.0	0.0	0.0	AT	10.0	19.0	0.66	AA	24.0	3.0	0.11
Ghir_A01_726227	Ghir_A01	726227	A	GG	0.0	13.0	1.0	AA	15.0	0.0	0.0	AG	16.0	12.0	0.43	AA	30.0	3.0	0.09
Ghir_A01_726417	Ghir_A01	726417	C	GG	0.0	9.0	1.0	CC	12.0	0.0	0.0	CG	23.0	16.0	0.41	CC	34.0	5.0	0.13
Ghir_A01_731160	Ghir_A01	731160	A	TT	0.0	11.0	1.0	AA	18.0	0.0	0.0	AT	21.0	10.0	0.32	AA	45.0	3.0	0.06
Ghir_A01_731207	Ghir_A01	731207	G	CC	0.0	12.0	1.0	GG	16.0	0.0	0.0	GC	27.0	15.0	0.36	GG	49.0	4.0	0.08
Ghir_A01_731214	Ghir_A01	731214	T	CC	0.0	12.0	1.0	TT	16.0	0.0	0.0	TC	25.0	16.0	0.39	TT	44.0	5.0	0.1
Ghir_A01_731256	Ghir_A01	731256	T	CC	0.0	15.0	1.0	TT	15.0	0.0	0.0	TC	25.0	23.0	0.48	TT	40.0	6.0	0.13
Ghir_A01_731283	Ghir_A01	731283	T	AA	0.0	10.0	1.0	TT	18.0	0.0	0.0	TA	21.0	24.0	0.53	TT	41.0	6.0	0.13
Ghir_A01_731505	Ghir_A01	731505	C	AA	0.0	5.0	1.0	CC	26.0	0.0	0.0	CA	17.0	17.0	0.5	CC	17.0	4.0	0.19
Ghir_A01_731540	Ghir_A01	731540	C	TT	0.0	4.0	1.0	CC	28.0	0.0	0.0	CT	14.0	13.0	0.48	CC	19.0	3.0	0.14
Ghir_A01_732801	Ghir_A01	732801	T	CC	0.0	6.0	1.0	TT	16.0	0.0	0.0	TC	8.0	8.0	0.5	TT	19.0	0.0	0.0
Ghir_A01_732845	Ghir_A01	732845	A	GG	0.0	8.0	1.0	AA	17.0	0.0	0.0	AG	7.0	5.0	0.42	AA	21.0	2.0	0.09
Ghir_A01_732978	Ghir_A01	732978	T	CC	0.0	7.0	1.0	TT	15.0	0.0	0.0	TC	7.0	5.0	0.42	TT	21.0	1.0	0.05
Ghir_A01_733246	Ghir_A01	733246	T	AA	0.0	5.0	1.0	TT	17.0	0.0	0.0	TA	11.0	11.0	0.5	TA	19.0	6.0	0.24
Ghir_A01_733558	Ghir_A01	733558	G	AA	0.0	6.0	1.0	GG	10.0	0.0	0.0	GA	15.0	6.0	0.29	GG	31.0	2.0	0.06
Ghir_A01_733585	Ghir_A01	733585	G	AA	0.0	9.0	1.0	GG	10.0	0.0	0.0	GA	20.0	7.0	0.26	GG	34.0	1.0	0.03
Ghir_A01_733644	Ghir_A01	733644	G	AA	1.0	15.0	0.94	GG	15.0	0.0	0.0	GA	20.0	13.0	0.39	GG	35.0	1.0	0.03
Ghir_A01_733800	Ghir_A01	733800	T	CC	1.0	15.0	0.94	TT	13.0	0.0	0.0	TC	30.0	24.0	0.44	TT	38.0	6.0	0.14
Ghir_A01_733828	Ghir_A01	733828	T	AA	1.0	12.0	0.92	TT	12.0	0.0	0.0	TA	29.0	20.0	0.41	TT	39.0	4.0	0.09
Ghir_A01_733866	Ghir_A01	733866	C	TT	1.0	11.0	0.92	CC	16.0	0.0	0.0	CT	26.0	21.0	0.45	CC	42.0	5.0	0.11
Ghir_A01_734048	Ghir_A01	734048	G	AA	0.0	7.0	1.0	GG	19.0	0.0	0.0	GA	25.0	17.0	0.4	GG	40.0	4.0	0.09
Ghir_A01_734310	Ghir_A01	734310	T	AA	0.0	11.0	1.0	TT	21.0	0.0	0.0	TA	22.0	30.0	0.58	TA	46.0	14.0	0.23
Ghir_A01_734394	Ghir_A01	734394	G	AA	0.0	11.0	1.0	GG	19.0	0.0	0.0	GA	27.0	26.0	0.49	GG	48.0	11.0	0.19
Ghir_A01_734534	Ghir_A01	734534	C	TT	0.0	15.0	1.0	CC	19.0	0.0	0.0	CT	30.0	23.0	0.43	CC	39.0	1.0	0.03
Ghir_A01_734585	Ghir_A01	734585	T	GG	0.0	16.0	1.0	TT	20.0	0.0	0.0	TG	35.0	28.0	0.44	TT	39.0	4.0	0.09
Ghir_A01_734829	Ghir_A01	734829	T	CC	0.0	8.0	1.0	TT	32.0	0.0	0.0	TC	36.0	32.0	0.47	TT	43.0	6.0	0.12
Ghir_A01_734836	Ghir_A01	734836	T	CC	0.0	8.0	1.0	TT	31.0	0.0	0.0	TC	39.0	30.0	0.43	TT	43.0	5.0	0.1
Ghir_A01_734853	Ghir_A01	734853	T	AA	0.0	10.0	1.0	TT	31.0	0.0	0.0	TA	38.0	33.0	0.46	TT	41.0	6.0	0.13
Ghir_A01_734860	Ghir_A01	734860	T	CC	0.0	9.0	1.0	TT	33.0	0.0	0.0	TC	40.0	34.0	0.46	TT	43.0	6.0	0.12
Ghir_A01_735073	Ghir_A01	735073	A	TT	0.0	16.0	1.0	AA	24.0	0.0	0.0	AT	31.0	28.0	0.47	AA	49.0	3.0	0.06
Ghir_A01_735088	Ghir_A01	735088	T	CC	0.0	13.0	1.0	TT	27.0	0.0	0.0	TC	36.0	32.0	0.47	TT	51.0	3.0	0.06
Ghir_A01_735098	Ghir_A01	735098	C	AA	0.0	9.0	1.0	CC	24.0	0.0	0.0	CA	40.0	36.0	0.47	CC	46.0	3.0	0.06
Ghir_A01_735220	Ghir_A01	735220	A	GG	0.0	7.0	1.0	AA	24.0	0.0	0.0	AG	31.0	29.0	0.48	AA	32.0	2.0	0.06
Ghir_A01_735280	Ghir_A01	735280	C	TT	0.0	9.0	1.0	CC	14.0	0.0	0.0	CT	23.0	16.0	0.41	CC	32.0	3.0	0.09
Ghir_A01_735345	Ghir_A01	735345	T	CC	0.0	12.0	1.0	TT	13.0	0.0	0.0	TC	22.0	17.0	0.44	TT	34.0	3.0	0.08
Ghir_A01_735519	Ghir_A01	735519	A	GG	0.0	10.0	1.0	AA	15.0	0.0	0.0	AG	22.0	26.0	0.54	AA	56.0	6.0	0.1
Ghir_A01_735537	Ghir_A01	735537	G	AA	0.0	9.0	1.0	GG	15.0	0.0	0.0	GA	23.0	27.0	0.54	GG	51.0	7.0	0.12
Ghir_A01_735732	Ghir_A01	735732	C	TT	0.0	14.0	1.0	CC	21.0	0.0	0.0	CT	35.0	26.0	0.43	CC	43.0	7.0	0.14
Ghir_A01_735741	Ghir_A01	735741	T	CC	0.0	13.0	1.0	TT	21.0	0.0	0.0	TC	33.0	24.0	0.42	TT	41.0	6.0	0.13
Ghir_A01_735782	Ghir_A01	735782	C	TT	0.0	12.0	1.0	CC	20.0	0.0	0.0	CT	41.0	25.0	0.38	CC	40.0	3.0	0.07
Ghir_A01_735894	Ghir_A01	735894	T	CC	0.0	12.0	1.0	TT	15.0	0.0	0.0	TC	37.0	30.0	0.45	TT	43.0	0.0	0.0
Ghir_A01_736288	Ghir_A01	736288	T	CC	0.0	16.0	1.0	TT	25.0	0.0	0.0	TC	43.0	21.0	0.33	TT	52.0	4.0	0.07
Ghir_A01_736319	Ghir_A01	736319	T	CC	0.0	15.0	1.0	TT	24.0	0.0	0.0	TC	50.0	19.0	0.28	TT	60.0	2.0	0.03
Ghir_A01_736327	Ghir_A01	736327	C	TT	0.0	16.0	1.0	CC	25.0	0.0	0.0	CT	48.0	19.0	0.28	CC	60.0	2.0	0.03
Ghir_A01_736410	Ghir_A01	736410	G	AA	0.0	8.0	1.0	GG	23.0	0.0	0.0	GA	32.0	30.0	0.48	GG	56.0	4.0	0.07
Ghir_A01_736506	Ghir_A01	736506	A	GG	0.0	6.0	1.0	AA	25.0	0.0	0.0	AG	31.0	34.0	0.52	AA	43.0	9.0	0.17
Ghir_A01_736531	Ghir_A01	736531	A	CC	0.0	10.0	1.0	AA	26.0	0.0	0.0	AC	30.0	33.0	0.52	AA	44.0	9.0	0.17
Ghir_A01_736633	Ghir_A01	736633	T	CC	0.0	12.0	1.0	TT	22.0	0.0	0.0	TC	28.0	37.0	0.57	TT	50.0	10.0	0.17
Ghir_A01_736701	Ghir_A01	736701	C	AA	0.0	13.0	1.0	CC	21.0	0.0	0.0	CA	30.0	32.0	0.52	CA	41.0	11.0	0.21
Ghir_A01_736757	Ghir_A01	736757	T	CC	0.0	11.0	1.0	TT	19.0	0.0	0.0	TC	32.0	27.0	0.46	TC	40.0	10.0	0.2
Ghir_A01_736825	Ghir_A01	736825	A	GG	0.0	9.0	1.0	AA	19.0	0.0	0.0	AG	34.0	20.0	0.37	AA	40.0	8.0	0.17
Ghir_A01_736901	Ghir_A01	736901	C	GG	0.0	7.0	1.0	CC	27.0	0.0	0.0	CG	33.0	18.0	0.35	CC	41.0	6.0	0.13
Ghir_A01_736989	Ghir_A01	736989	G	AA	0.0	8.0	1.0	GG	28.0	0.0	0.0	GA	37.0	23.0	0.38	GG	48.0	5.0	0.09
Ghir_A01_737010	Ghir_A01	737010	A	CC	0.0	7.0	1.0	AA	26.0	0.0	0.0	AC	36.0	24.0	0.4	AA	47.0	5.0	0.1
Ghir_A01_737021	Ghir_A01	737021	T	GG	0.0	8.0	1.0	TT	29.0	0.0	0.0	TG	35.0	32.0	0.48	TT	47.0	4.0	0.08
Ghir_A01_737035	Ghir_A01	737035	G	AA	0.0	8.0	1.0	GG	29.0	0.0	0.0	GA	44.0	37.0	0.46	GG	45.0	5.0	0.1
Ghir_A01_737080	Ghir_A01	737080	T	CC	0.0	8.0	1.0	TT	24.0	0.0	0.0	TC	39.0	40.0	0.51	TT	46.0	8.0	0.15
Ghir_A01_737154	Ghir_A01	737154	T	CC	0.0	8.0	1.0	TT	28.0	0.0	0.0	TC	37.0	34.0	0.48	TT	39.0	7.0	0.15
Ghir_A01_737158	Ghir_A01	737158	T	CC	0.0	9.0	1.0	TT	30.0	0.0	0.0	TC	40.0	32.0	0.44	TT	42.0	7.0	0.14
Ghir_A01_737164	Ghir_A01	737164	G	AA	0.0	8.0	1.0	GG	30.0	0.0	0.0	GA	40.0	34.0	0.46	GG	41.0	7.0	0.15
Ghir_A01_737282	Ghir_A01	737282	A	CC	0.0	6.0	1.0	AA	21.0	0.0	0.0	AC	41.0	28.0	0.41	AA	50.0	6.0	0.11
Ghir_A01_737308	Ghir_A01	737308	T	CC	0.0	7.0	1.0	TT	15.0	0.0	0.0	TC	42.0	30.0	0.42	TT	52.0	4.0	0.07
Ghir_A01_737347	Ghir_A01	737347	A	GG	0.0	6.0	1.0	AA	14.0	0.0	0.0	AG	47.0	23.0	0.33	AA	52.0	3.0	0.05
Ghir_A01_737421	Ghir_A01	737421	T	CC	0.0	9.0	1.0	TT	24.0	0.0	0.0	TC	55.0	31.0	0.36	TT	54.0	4.0	0.07
Ghir_A01_737727	Ghir_A01	737727	A	GG	0.0	9.0	1.0	AA	23.0	0.0	0.0	AG	45.0	29.0	0.39	AG	28.0	8.0	0.22
Ghir_A01_737767	Ghir_A01	737767	A	GG	0.0	12.0	1.0	AA	30.0	0.0	0.0	AG	41.0	28.0	0.41	AA	37.0	8.0	0.18
Ghir_A01_737780	Ghir_A01	737780	G	AA	0.0	11.0	1.0	GG	29.0	0.0	0.0	GA	38.0	23.0	0.38	GG	38.0	5.0	0.12
Ghir_A01_737797	Ghir_A01	737797	T	CC	0.0	12.0	1.0	TT	28.0	0.0	0.0	TC	32.0	23.0	0.42	TT	35.0	5.0	0.12
Ghir_A01_737845	Ghir_A01	737845	G	AA	0.0	11.0	1.0	GG	24.0	0.0	0.0	GA	30.0	24.0	0.44	GG	39.0	6.0	0.13
Ghir_A01_737864	Ghir_A01	737864	G	AA	0.0	12.0	1.0	GG	25.0	0.0	0.0	GA	30.0	27.0	0.47	GG	37.0	3.0	0.07
Ghir_A01_738041	Ghir_A01	738041	A	GG	0.0	17.0	1.0	AA	30.0	0.0	0.0	AG	41.0	31.0	0.43	AA	43.0	5.0	0.1
Ghir_A01_738091	Ghir_A01	738091	A	GG	0.0	18.0	1.0	AA	24.0	0.0	0.0	AG	39.0	20.0	0.34	AA	54.0	6.0	0.1
Ghir_A01_738325	Ghir_A01	738325	T	AA	0.0	20.0	1.0	TT	26.0	0.0	0.0	TA	33.0	17.0	0.34	TT	44.0	3.0	0.06
Ghir_A01_738459	Ghir_A01	738459	A	TT	0.0	10.0	1.0	AA	16.0	0.0	0.0	AT	34.0	26.0	0.43	AA	31.0	0.0	0.0
Ghir_A01_738574	Ghir_A01	738574	C	AA	0.0	6.0	1.0	CC	12.0	0.0	0.0	CA	26.0	16.0	0.38	CC	25.0	4.0	0.14
Ghir_A01_744156	Ghir_A01	744156	G	TT	0.0	13.0	1.0	GG	9.0	0.0	0.0	GT	17.0	13.0	0.43	GG	29.0	0.0	0.0
Ghir_A01_744624	Ghir_A01	744624	A	TT	0.0	5.0	1.0	AA	8.0	0.0	0.0	AT	11.0	5.0	0.31	AA	18.0	0.0	0.0
Ghir_A01_744822	Ghir_A01	744822	A	GG	0.0	6.0	1.0	AA	10.0	0.0	0.0	AG	18.0	18.0	0.5	AA	19.0	1.0	0.05
Ghir_A01_745112	Ghir_A01	745112	T	CC	0.0	8.0	1.0	TT	10.0	0.0	0.0	TC	6.0	7.0	0.54	TT	19.0	2.0	0.1
Ghir_A01_745952	Ghir_A01	745952	G	AA	0.0	15.0	1.0	GG	28.0	0.0	0.0	GA	16.0	10.0	0.38	GG	31.0	3.0	0.09
Ghir_A01_746946	Ghir_A01	746946	C	TT	0.0	8.0	1.0	CC	10.0	1.0	0.09	CT	10.0	11.0	0.52	CC	16.0	0.0	0.0
Ghir_A01_746992	Ghir_A01	746992	T	TT	8.0	0.0	0.0	CC	0.0	10.0	1.0	TT	22.0	2.0	0.08	TC	12.0	10.0	0.45
Ghir_A01_747129	Ghir_A01	747129	G	AA	0.0	6.0	1.0	GG	14.0	0.0	0.0	GA	9.0	12.0	0.57	GG	23.0	1.0	0.04
Ghir_A01_747391	Ghir_A01	747391	C	CC	9.0	0.0	0.0	TT	0.0	15.0	1.0	CC	34.0	5.0	0.13	CT	20.0	9.0	0.31
Ghir_A01_747409	Ghir_A01	747409	C	TT	0.0	13.0	1.0	CC	16.0	0.0	0.0	CT	17.0	20.0	0.54	CC	27.0	6.0	0.18
Ghir_A01_747548	Ghir_A01	747548	G	GG	13.0	0.0	0.0	AA	0.0	13.0	1.0	GA	20.0	8.0	0.29	GA	23.0	10.0	0.3
Ghir_A01_747558	Ghir_A01	747558	G	GG	11.0	0.0	0.0	TT	0.0	12.0	1.0	GT	25.0	8.0	0.24	GT	20.0	10.0	0.33
Ghir_A01_748883	Ghir_A01	748883	T	TT	8.0	0.0	0.0	AA	0.0	14.0	1.0	TA	29.0	9.0	0.24	TA	21.0	13.0	0.38
Ghir_A01_748937	Ghir_A01	748937	A	AA	6.0	0.0	0.0	CC	0.0	24.0	1.0	AA	27.0	5.0	0.16	AC	28.0	12.0	0.3
Ghir_A01_749045	Ghir_A01	749045	T	TT	15.0	0.0	0.0	GG	0.0	19.0	1.0	TG	17.0	10.0	0.37	TG	25.0	7.0	0.22
Ghir_A01_752884	Ghir_A01	752884	G	AA	0.0	9.0	1.0	GG	27.0	1.0	0.04	GA	23.0	24.0	0.51	GG	48.0	4.0	0.08
Ghir_A01_753272	Ghir_A01	753272	T	CC	0.0	12.0	1.0	TT	16.0	0.0	0.0	TC	22.0	16.0	0.42	TT	30.0	3.0	0.09
Ghir_A01_753641	Ghir_A01	753641	A	CC	0.0	6.0	1.0	AA	28.0	0.0	0.0	AC	16.0	15.0	0.48	AA	43.0	2.0	0.04
Ghir_A01_754153	Ghir_A01	754153	G	AA	0.0	10.0	1.0	GG	17.0	0.0	0.0	GA	28.0	25.0	0.47	GG	37.0	1.0	0.03
Ghir_A01_754748	Ghir_A01	754748	T	AA	0.0	11.0	1.0	TT	15.0	0.0	0.0	TA	12.0	14.0	0.54	TT	14.0	0.0	0.0
Ghir_A01_754783	Ghir_A01	754783	T	AA	0.0	7.0	1.0	TT	14.0	0.0	0.0	TA	17.0	14.0	0.45	TT	12.0	0.0	0.0
Ghir_A01_756983	Ghir_A01	756983	A	AA	9.0	0.0	0.0	GG	0.0	12.0	1.0	AG	27.0	14.0	0.34	AG	16.0	10.0	0.38
Ghir_A01_757227	Ghir_A01	757227	T	TT	8.0	0.0	0.0	AA	0.0	18.0	1.0	TA	18.0	10.0	0.36	TA	12.0	16.0	0.57
Ghir_A01_757470	Ghir_A01	757470	A	AA	13.0	0.0	0.0	CC	0.0	17.0	1.0	AC	13.0	9.0	0.41	AC	13.0	13.0	0.5
Ghir_A01_757608	Ghir_A01	757608	T	TT	6.0	0.0	0.0	GG	0.0	13.0	1.0	TG	27.0	11.0	0.29	TG	15.0	4.0	0.21
Ghir_A01_758087	Ghir_A01	758087	C	CC	8.0	0.0	0.0	TT	0.0	14.0	1.0	CT	21.0	8.0	0.28	CT	12.0	9.0	0.43
Ghir_A01_758136	Ghir_A01	758136	G	GG	5.0	0.0	0.0	AA	0.0	15.0	1.0	GA	23.0	8.0	0.26	GA	11.0	8.0	0.42
Ghir_A01_758224	Ghir_A01	758224	T	AA	0.0	9.0	1.0	TT	19.0	0.0	0.0	TA	8.0	16.0	0.67	TA	4.0	10.0	0.71
Ghir_A01_758328	Ghir_A01	758328	T	TT	7.0	0.0	0.0	CC	0.0	19.0	1.0	TC	15.0	7.0	0.32	TC	14.0	6.0	0.3
Ghir_A01_758357	Ghir_A01	758357	A	AA	8.0	0.0	0.0	TT	0.0	19.0	1.0	AT	17.0	7.0	0.29	AT	15.0	5.0	0.25
Ghir_A01_758976	Ghir_A01	758976	G	CC	0.0	12.0	1.0	GG	13.0	0.0	0.0	GC	24.0	6.0	0.2	GG	33.0	0.0	0.0
Ghir_A01_759007	Ghir_A01	759007	G	AA	0.0	11.0	1.0	GG	14.0	0.0	0.0	GA	15.0	5.0	0.25	GG	29.0	0.0	0.0
Ghir_A01_759110	Ghir_A01	759110	T	CC	0.0	11.0	1.0	TT	7.0	0.0	0.0	TC	7.0	2.0	0.22	TT	15.0	0.0	0.0
Ghir_A01_760176	Ghir_A01	760176	G	AA	0.0	13.0	1.0	GG	30.0	0.0	0.0	GA	23.0	28.0	0.55	GG	49.0	2.0	0.04
Ghir_A01_760345	Ghir_A01	760345	G	CC	0.0	18.0	1.0	GG	28.0	0.0	0.0	GC	31.0	24.0	0.44	GG	35.0	3.0	0.08
Ghir_A01_762551	Ghir_A01	762551	C	CC	6.0	0.0	0.0	AA	0.0	24.0	1.0	CA	40.0	10.0	0.2	CA	26.0	16.0	0.38
Ghir_A01_762561	Ghir_A01	762561	C	TT	0.0	6.0	1.0	CC	25.0	0.0	0.0	CT	25.0	30.0	0.55	CC	35.0	6.0	0.15
Ghir_A01_763217	Ghir_A01	763217	T	TT	7.0	0.0	0.0	AA	0.0	9.0	1.0	TA	16.0	11.0	0.41	TA	19.0	10.0	0.34
Ghir_A01_763938	Ghir_A01	763938	C	CC	10.0	0.0	0.0	TT	0.0	24.0	1.0	CC	29.0	6.0	0.17	CT	26.0	22.0	0.46
Ghir_A01_764614	Ghir_A01	764614	T	TT	18.0	0.0	0.0	CC	0.0	13.0	1.0	TT	44.0	9.0	0.17	TC	38.0	17.0	0.31
Ghir_A01_765728	Ghir_A01	765728	A	GG	0.0	7.0	1.0	AA	10.0	0.0	0.0	AA	18.0	4.0	0.18	AA	37.0	0.0	0.0
Ghir_A01_767206	Ghir_A01	767206	T	TT	6.0	0.0	0.0	CC	0.0	11.0	1.0	TC	24.0	8.0	0.25	TC	15.0	17.0	0.53
Ghir_A01_767779	Ghir_A01	767779	G	AA	0.0	15.0	1.0	GG	21.0	0.0	0.0	GG	25.0	4.0	0.14	GG	32.0	2.0	0.06
Ghir_A01_770728	Ghir_A01	770728	C	CC	5.0	0.0	0.0	TT	0.0	16.0	1.0	CT	12.0	7.0	0.37	CT	11.0	8.0	0.42
Ghir_A01_770877	Ghir_A01	770877	A	GG	0.0	13.0	1.0	AA	22.0	0.0	0.0	AA	14.0	0.0	0.0	AA	21.0	0.0	0.0
Ghir_A01_771164	Ghir_A01	771164	C	CC	11.0	0.0	0.0	TT	0.0	12.0	1.0	CT	18.0	7.0	0.28	CT	8.0	12.0	0.6
Ghir_A01_772228	Ghir_A01	772228	A	AA	11.0	0.0	0.0	TT	0.0	13.0	1.0	AT	24.0	6.0	0.2	AT	19.0	19.0	0.5
Ghir_A01_772435	Ghir_A01	772435	A	AA	12.0	0.0	0.0	GG	0.0	21.0	1.0	AG	30.0	10.0	0.25	AG	31.0	16.0	0.34
Ghir_A01_776126	Ghir_A01	776126	T	CC	0.0	10.0	1.0	TT	9.0	0.0	0.0	TT	25.0	3.0	0.11	TT	20.0	0.0	0.0
Ghir_A01_777001	Ghir_A01	777001	A	CC	0.0	7.0	1.0	AA	12.0	0.0	0.0	AC	11.0	28.0	0.72	AC	11.0	14.0	0.56
Ghir_A01_777239	Ghir_A01	777239	G	AA	0.0	8.0	1.0	GG	17.0	0.0	0.0	GA	14.0	24.0	0.63	GA	12.0	19.0	0.61
Ghir_A01_777295	Ghir_A01	777295	T	TT	13.0	0.0	0.0	CC	0.0	22.0	1.0	TC	26.0	10.0	0.28	TC	18.0	9.0	0.33
Ghir_A01_777500	Ghir_A01	777500	T	TT	10.0	0.0	0.0	CC	0.0	25.0	1.0	TC	27.0	8.0	0.23	TC	21.0	12.0	0.36
Ghir_A01_777703	Ghir_A01	777703	T	TT	8.0	0.0	0.0	CC	0.0	16.0	1.0	TC	40.0	13.0	0.25	TC	25.0	17.0	0.4
Ghir_A01_777746	Ghir_A01	777746	T	AA	0.0	7.0	1.0	TT	19.0	0.0	0.0	TT	42.0	5.0	0.11	TT	38.0	2.0	0.05
Ghir_A01_778291	Ghir_A01	778291	A	CC	0.0	7.0	1.0	AA	18.0	0.0	0.0	AC	16.0	6.0	0.27	AA	35.0	4.0	0.1
Ghir_A01_778648	Ghir_A01	778648	C	CC	10.0	0.0	0.0	GG	1.0	34.0	0.97	CC	34.0	8.0	0.19	CG	33.0	17.0	0.34
Ghir_A01_779630	Ghir_A01	779630	T	AA	0.0	16.0	1.0	TT	20.0	0.0	0.0	TT	35.0	6.0	0.15	TT	49.0	4.0	0.08
Ghir_A01_779661	Ghir_A01	779661	G	AA	0.0	20.0	1.0	GG	22.0	0.0	0.0	GG	33.0	7.0	0.17	GG	46.0	3.0	0.06
Ghir_A01_780351	Ghir_A01	780351	G	GG	8.0	0.0	0.0	AA	0.0	24.0	1.0	GA	33.0	14.0	0.3	GA	32.0	15.0	0.32
Ghir_A01_781747	Ghir_A01	781747	T	TT	11.0	0.0	0.0	AA	0.0	31.0	1.0	TA	27.0	18.0	0.4	TA	35.0	23.0	0.4
Ghir_A01_782450	Ghir_A01	782450	A	AA	8.0	0.0	0.0	GG	0.0	17.0	1.0	AA	25.0	2.0	0.07	AG	9.0	12.0	0.57
Ghir_A01_782865	Ghir_A01	782865	A	AA	12.0	0.0	0.0	TT	0.0	15.0	1.0	AT	18.0	6.0	0.25	AT	23.0	16.0	0.41
Ghir_A01_783575	Ghir_A01	783575	T	CC	0.0	13.0	1.0	TT	19.0	0.0	0.0	TC	13.0	18.0	0.58	CC	3.0	16.0	0.84
Ghir_A01_783695	Ghir_A01	783695	G	AA	1.0	13.0	0.93	GG	19.0	0.0	0.0	GG	35.0	5.0	0.12	GG	36.0	0.0	0.0
Ghir_A01_784002	Ghir_A01	784002	A	GG	0.0	8.0	1.0	AA	13.0	0.0	0.0	AA	27.0	1.0	0.04	AA	29.0	0.0	0.0
Ghir_A01_784824	Ghir_A01	784824	A	GG	0.0	9.0	1.0	AA	17.0	0.0	0.0	AA	22.0	3.0	0.12	AG	16.0	4.0	0.2
Ghir_A01_785447	Ghir_A01	785447	T	CC	0.0	7.0	1.0	TT	13.0	0.0	0.0	TT	38.0	2.0	0.05	TT	46.0	4.0	0.08
Ghir_A01_785700	Ghir_A01	785700	G	TT	0.0	7.0	1.0	GG	21.0	0.0	0.0	GG	35.0	8.0	0.19	GG	23.0	2.0	0.08
Ghir_A01_785804	Ghir_A01	785804	A	TT	0.0	8.0	1.0	AA	25.0	0.0	0.0	AA	32.0	4.0	0.11	AA	25.0	1.0	0.04
Ghir_A01_788091	Ghir_A01	788091	C	TT	0.0	8.0	1.0	CC	20.0	0.0	0.0	CC	39.0	7.0	0.15	CC	33.0	1.0	0.03
Ghir_A01_789432	Ghir_A01	789432	T	CC	0.0	15.0	1.0	TT	27.0	0.0	0.0	TT	30.0	7.0	0.19	TT	27.0	0.0	0.0
Ghir_A01_789565	Ghir_A01	789565	G	CC	0.0	15.0	1.0	GG	20.0	0.0	0.0	GG	32.0	4.0	0.11	GC	19.0	9.0	0.32
Ghir_A01_790336	Ghir_A01	790336	G	CC	0.0	12.0	1.0	GG	20.0	0.0	0.0	GG	43.0	9.0	0.17	GG	29.0	3.0	0.09
Ghir_A01_790683	Ghir_A01	790683	G	AA	0.0	9.0	1.0	GG	16.0	0.0	0.0	GG	25.0	1.0	0.04	GG	18.0	1.0	0.05
Ghir_A01_790765	Ghir_A01	790765	G	AA	0.0	8.0	1.0	GG	14.0	0.0	0.0	GG	31.0	1.0	0.03	GA	20.0	6.0	0.23
Ghir_A01_790786	Ghir_A01	790786	C	CC	10.0	0.0	0.0	TT	0.0	12.0	1.0	CT	22.0	11.0	0.33	CT	15.0	14.0	0.48
Ghir_A01_792045	Ghir_A01	792045	C	TT	0.0	5.0	1.0	CC	7.0	0.0	0.0	CC	17.0	4.0	0.19	CC	13.0	1.0	0.07
Ghir_A01_792246	Ghir_A01	792246	C	AA	0.0	7.0	1.0	CC	19.0	0.0	0.0	CC	21.0	3.0	0.12	CC	25.0	2.0	0.07
Ghir_A01_792337	Ghir_A01	792337	T	GG	0.0	17.0	1.0	TT	18.0	0.0	0.0	TT	31.0	4.0	0.11	TT	28.0	4.0	0.12
Ghir_A01_793879	Ghir_A01	793879	G	AA	0.0	13.0	1.0	GG	15.0	0.0	0.0	GG	58.0	6.0	0.09	GG	46.0	6.0	0.12
Ghir_A01_793923	Ghir_A01	793923	G	AA	0.0	11.0	1.0	GG	17.0	0.0	0.0	GG	58.0	6.0	0.09	GG	38.0	7.0	0.16
Ghir_A01_795687	Ghir_A01	795687	T	TT	15.0	0.0	0.0	AA	0.0	19.0	1.0	TA	35.0	17.0	0.33	TA	22.0	19.0	0.46
Ghir_A01_796064	Ghir_A01	796064	G	CC	0.0	6.0	1.0	GG	13.0	0.0	0.0	GC	30.0	10.0	0.25	GG	27.0	1.0	0.04
Ghir_A01_796170	Ghir_A01	796170	G	GG	10.0	0.0	0.0	AA	0.0	16.0	1.0	GA	25.0	14.0	0.36	GA	18.0	5.0	0.22
Ghir_A01_796557	Ghir_A01	796557	T	CC	0.0	8.0	1.0	TT	10.0	0.0	0.0	TT	28.0	4.0	0.12	TT	25.0	4.0	0.14
Ghir_A01_797839	Ghir_A01	797839	A	TT	0.0	18.0	1.0	AA	17.0	0.0	0.0	AT	7.0	20.0	0.74	AT	9.0	21.0	0.7
Ghir_A01_803709	Ghir_A01	803709	G	AA	0.0	6.0	1.0	GG	13.0	0.0	0.0	GG	21.0	4.0	0.16	GG	24.0	2.0	0.08
Ghir_A01_805426	Ghir_A01	805426	C	CC	8.0	0.0	0.0	TT	0.0	9.0	1.0	CT	38.0	11.0	0.22	CT	23.0	14.0	0.38
Ghir_A01_864827	Ghir_A01	864827	G	AA	0.0	7.0	1.0	GG	31.0	0.0	0.0	GG	31.0	3.0	0.09	GG	40.0	4.0	0.09
Ghir_A01_886607	Ghir_A01	886607	A	CC	0.0	7.0	1.0	AA	10.0	0.0	0.0	AA	40.0	7.0	0.15	AA	38.0	4.0	0.1
Ghir_A01_887078	Ghir_A01	887078	C	AA	0.0	6.0	1.0	CC	12.0	0.0	0.0	CC	15.0	0.0	0.0	CC	11.0	0.0	0.0
Ghir_A01_887471	Ghir_A01	887471	A	GG	0.0	5.0	1.0	AA	8.0	0.0	0.0	AG	16.0	6.0	0.27	AA	23.0	3.0	0.12
Ghir_A01_887539	Ghir_A01	887539	A	GG	0.0	5.0	1.0	AA	10.0	0.0	0.0	AG	17.0	7.0	0.29	AA	35.0	3.0	0.08
Ghir_A01_895037	Ghir_A01	895037	T	TT	7.0	0.0	0.0	CC	0.0	19.0	1.0	CC	2.0	25.0	0.93	CC	2.0	14.0	0.88
Ghir_A01_895085	Ghir_A01	895085	G	AA	0.0	8.0	1.0	GG	20.0	0.0	0.0	GG	30.0	1.0	0.03	GA	15.0	4.0	0.21
Ghir_A01_895221	Ghir_A01	895221	C	CC	9.0	0.0	0.0	TT	0.0	12.0	1.0	TT	1.0	29.0	0.97	TT	4.0	33.0	0.89
Ghir_A01_895315	Ghir_A01	895315	T	TT	8.0	0.0	0.0	GG	0.0	10.0	1.0	GG	4.0	23.0	0.85	GG	2.0	22.0	0.92
Ghir_A01_895449	Ghir_A01	895449	G	TT	0.0	11.0	1.0	GG	10.0	0.0	0.0	GG	33.0	5.0	0.13	GG	22.0	5.0	0.19
Ghir_A01_895478	Ghir_A01	895478	T	CC	0.0	12.0	1.0	TT	12.0	0.0	0.0	TT	33.0	4.0	0.11	TT	21.0	5.0	0.19
Ghir_A01_895715	Ghir_A01	895715	T	TT	5.0	0.0	0.0	AA	0.0	13.0	1.0	AA	5.0	22.0	0.81	AA	3.0	21.0	0.88
Ghir_A01_896366	Ghir_A01	896366	T	TT	5.0	0.0	0.0	AA	0.0	7.0	1.0	AA	3.0	15.0	0.83	AA	0.0	7.0	1.0
Ghir_A01_897010	Ghir_A01	897010	C	TT	0.0	5.0	1.0	CC	7.0	0.0	0.0	CC	19.0	4.0	0.17	CT	20.0	5.0	0.2
Ghir_A01_900720	Ghir_A01	900720	T	CC	0.0	9.0	1.0	TT	18.0	0.0	0.0	TT	23.0	3.0	0.12	TT	25.0	1.0	0.04
Ghir_A01_901728	Ghir_A01	901728	C	CC	12.0	0.0	0.0	TT	0.0	18.0	1.0	TT	7.0	29.0	0.81	TT	2.0	30.0	0.94
Ghir_A01_905053	Ghir_A01	905053	G	GG	5.0	0.0	0.0	AA	0.0	10.0	1.0	AA	2.0	11.0	0.85	AA	2.0	11.0	0.85
Ghir_A01_906663	Ghir_A01	906663	T	CC	0.0	6.0	1.0	TT	11.0	0.0	0.0	TT	13.0	2.0	0.13	TT	11.0	1.0	0.08
Ghir_A01_911216	Ghir_A01	911216	A	TT	0.0	5.0	1.0	AA	21.0	0.0	0.0	AA	37.0	5.0	0.12	AA	40.0	2.0	0.05
Ghir_A01_911344	Ghir_A01	911344	G	AA	0.0	8.0	1.0	GG	14.0	0.0	0.0	GG	36.0	4.0	0.1	GG	31.0	2.0	0.06
Ghir_A01_911724	Ghir_A01	911724	G	AA	0.0	12.0	1.0	GG	14.0	0.0	0.0	GG	39.0	5.0	0.11	GG	35.0	7.0	0.17
Ghir_A01_914436	Ghir_A01	914436	C	TT	0.0	7.0	1.0	CC	8.0	0.0	0.0	CC	26.0	3.0	0.1	CC	27.0	1.0	0.04
Ghir_A01_914543	Ghir_A01	914543	T	AA	0.0	6.0	1.0	TT	5.0	0.0	0.0	TT	16.0	0.0	0.0	TT	13.0	2.0	0.13
Ghir_A01_914557	Ghir_A01	914557	A	AA	6.0	1.0	0.14	CC	0.0	6.0	1.0	CC	1.0	18.0	0.95	AC	4.0	12.0	0.75
Ghir_A01_917266	Ghir_A01	917266	C	AA	0.0	5.0	1.0	CC	10.0	0.0	0.0	CC	29.0	3.0	0.09	CC	26.0	2.0	0.07
Ghir_A01_921676	Ghir_A01	921676	A	GG	0.0	7.0	1.0	AA	25.0	0.0	0.0	AA	27.0	5.0	0.16	AA	31.0	1.0	0.03
Ghir_A01_927544	Ghir_A01	927544	G	GG	9.0	0.0	0.0	TT	0.0	8.0	1.0	TT	4.0	20.0	0.83	TT	2.0	17.0	0.89
Ghir_A01_927565	Ghir_A01	927565	A	AA	8.0	0.0	0.0	GG	0.0	9.0	1.0	GG	4.0	24.0	0.86	GG	2.0	15.0	0.88
Ghir_A01_928272	Ghir_A01	928272	C	GG	0.0	7.0	1.0	CC	24.0	0.0	0.0	CC	28.0	6.0	0.18	CG	23.0	6.0	0.21
Ghir_A01_929437	Ghir_A01	929437	G	AA	0.0	14.0	1.0	GG	21.0	0.0	0.0	GG	49.0	4.0	0.08	GG	55.0	2.0	0.04
Ghir_A01_929535	Ghir_A01	929535	A	CC	0.0	11.0	1.0	AA	24.0	0.0	0.0	AA	36.0	2.0	0.05	AA	63.0	2.0	0.03
Ghir_A01_932106	Ghir_A01	932106	G	GG	10.0	0.0	0.0	TT	0.0	10.0	1.0	TT	2.0	10.0	0.83	TT	0.0	22.0	1.0
Ghir_A01_935122	Ghir_A01	935122	A	AA	6.0	0.0	0.0	TT	0.0	12.0	1.0	TT	6.0	31.0	0.84	TT	3.0	32.0	0.91
Ghir_A01_935123	Ghir_A01	935123	T	AA	0.0	6.0	1.0	TT	12.0	0.0	0.0	TT	31.0	5.0	0.14	TT	32.0	3.0	0.09
Ghir_A01_935127	Ghir_A01	935127	A	AA	6.0	0.0	0.0	GG	0.0	12.0	1.0	GG	6.0	32.0	0.84	GG	2.0	30.0	0.94
Ghir_A01_935189	Ghir_A01	935189	T	CC	0.0	11.0	1.0	TT	16.0	0.0	0.0	TC	19.0	6.0	0.24	TT	31.0	1.0	0.03
Ghir_A01_936003	Ghir_A01	936003	C	TT	0.0	11.0	1.0	CC	28.0	0.0	0.0	CC	42.0	0.0	0.0	CC	42.0	2.0	0.05
Ghir_A01_938818	Ghir_A01	938818	A	GG	0.0	7.0	1.0	AA	14.0	0.0	0.0	AG	19.0	7.0	0.27	AA	14.0	0.0	0.0
Ghir_A01_939280	Ghir_A01	939280	G	AA	0.0	7.0	1.0	GG	21.0	0.0	0.0	GG	38.0	6.0	0.14	GG	44.0	1.0	0.02
Ghir_A01_940359	Ghir_A01	940359	T	CC	1.0	10.0	0.91	TT	28.0	0.0	0.0	TT	28.0	2.0	0.07	TC	23.0	7.0	0.23
Ghir_A01_940492	Ghir_A01	940492	C	TT	0.0	13.0	1.0	CC	18.0	0.0	0.0	CC	30.0	4.0	0.12	CC	29.0	2.0	0.06
Ghir_A01_941481	Ghir_A01	941481	T	CC	0.0	10.0	1.0	TT	25.0	0.0	0.0	TT	39.0	6.0	0.13	TT	37.0	4.0	0.1
Ghir_A01_942565	Ghir_A01	942565	C	TT	0.0	18.0	1.0	CC	32.0	1.0	0.03	CT	28.0	7.0	0.2	CC	37.0	4.0	0.1
Ghir_A01_943187	Ghir_A01	943187	G	AA	0.0	16.0	1.0	GG	21.0	0.0	0.0	GG	38.0	4.0	0.1	GG	37.0	2.0	0.05
Ghir_A01_946385	Ghir_A01	946385	T	AA	0.0	6.0	1.0	TT	11.0	0.0	0.0	TT	15.0	1.0	0.06	TT	17.0	1.0	0.06
Ghir_A01_953330	Ghir_A01	953330	C	AA	0.0	5.0	1.0	CC	18.0	0.0	0.0	CA	31.0	15.0	0.33	CC	29.0	3.0	0.09
Ghir_A01_953519	Ghir_A01	953519	G	AA	0.0	7.0	1.0	GG	23.0	0.0	0.0	GA	16.0	11.0	0.41	GA	22.0	6.0	0.21
Ghir_A01_953529	Ghir_A01	953529	A	GG	0.0	7.0	1.0	AA	21.0	0.0	0.0	AG	15.0	10.0	0.4	AG	20.0	5.0	0.2
Ghir_A01_957299	Ghir_A01	957299	G	AA	0.0	11.0	1.0	GG	33.0	0.0	0.0	GG	36.0	6.0	0.14	GG	41.0	1.0	0.02
Ghir_A01_958326	Ghir_A01	958326	C	TT	0.0	11.0	1.0	CC	13.0	0.0	0.0	CC	33.0	4.0	0.11	CC	34.0	4.0	0.11
Ghir_A01_967035	Ghir_A01	967035	G	TT	0.0	13.0	1.0	GG	26.0	0.0	0.0	GG	33.0	2.0	0.06	GG	30.0	2.0	0.06
Ghir_A01_967370	Ghir_A01	967370	A	AA	7.0	0.0	0.0	CC	0.0	10.0	1.0	CC	0.0	19.0	1.0	AC	5.0	12.0	0.71
Ghir_A01_967771	Ghir_A01	967771	G	GG	6.0	0.0	0.0	CC	0.0	7.0	1.0	CC	4.0	22.0	0.85	CC	1.0	23.0	0.96
Ghir_A01_968767	Ghir_A01	968767	A	GG	0.0	12.0	1.0	AA	14.0	0.0	0.0	AG	24.0	10.0	0.29	AA	38.0	3.0	0.07
Ghir_A01_969072	Ghir_A01	969072	C	AA	0.0	13.0	1.0	CC	29.0	0.0	0.0	CC	32.0	6.0	0.16	CC	38.0	1.0	0.03
Ghir_A01_969365	Ghir_A01	969365	G	GG	10.0	0.0	0.0	CC	0.0	19.0	1.0	GC	5.0	12.0	0.71	CC	4.0	21.0	0.84
Ghir_A01_969670	Ghir_A01	969670	C	CC	5.0	0.0	0.0	AA	0.0	12.0	1.0	AA	2.0	16.0	0.89	AA	3.0	19.0	0.86
Ghir_A01_972509	Ghir_A01	972509	T	CC	0.0	14.0	1.0	TT	14.0	0.0	0.0	TT	20.0	4.0	0.17	TT	24.0	3.0	0.11
Ghir_A01_972988	Ghir_A01	972988	T	CC	0.0	9.0	1.0	TT	12.0	0.0	0.0	TT	20.0	4.0	0.17	TT	21.0	2.0	0.09
Ghir_A01_974890	Ghir_A01	974890	A	GG	0.0	16.0	1.0	AA	15.0	0.0	0.0	AG	36.0	15.0	0.29	AA	53.0	1.0	0.02
Ghir_A01_974918	Ghir_A01	974918	A	GG	0.0	15.0	1.0	AA	12.0	0.0	0.0	AG	40.0	12.0	0.23	AA	50.0	1.0	0.02
Ghir_A01_975089	Ghir_A01	975089	T	CC	0.0	10.0	1.0	TT	15.0	0.0	0.0	TC	37.0	11.0	0.23	TT	47.0	4.0	0.08
Ghir_A01_979018	Ghir_A01	979018	G	CC	0.0	6.0	1.0	GG	30.0	0.0	0.0	GG	44.0	10.0	0.19	GG	43.0	7.0	0.14
Ghir_A01_979793	Ghir_A01	979793	C	TT	0.0	12.0	1.0	CC	21.0	0.0	0.0	CC	31.0	3.0	0.09	CC	31.0	0.0	0.0
Ghir_A01_981260	Ghir_A01	981260	T	TT	14.0	0.0	0.0	AA	0.0	10.0	1.0	TA	6.0	23.0	0.79	TA	8.0	24.0	0.75
Ghir_A01_981889	Ghir_A01	981889	A	TT	0.0	7.0	1.0	AA	11.0	0.0	0.0	AT	11.0	3.0	0.21	AA	17.0	1.0	0.06
Ghir_A01_982955	Ghir_A01	982955	T	CC	0.0	9.0	1.0	TT	16.0	0.0	0.0	TT	28.0	4.0	0.12	TT	35.0	2.0	0.05
Ghir_A01_983200	Ghir_A01	983200	A	TT	0.0	9.0	1.0	AA	21.0	0.0	0.0	AA	33.0	2.0	0.06	AA	29.0	2.0	0.06
Ghir_A01_983368	Ghir_A01	983368	T	CC	0.0	8.0	1.0	TT	21.0	0.0	0.0	TT	31.0	7.0	0.18	TT	27.0	3.0	0.1
Ghir_A01_983433	Ghir_A01	983433	T	CC	0.0	8.0	1.0	TT	21.0	0.0	0.0	TT	25.0	4.0	0.14	TT	26.0	4.0	0.13
Ghir_A01_983553	Ghir_A01	983553	G	AA	0.0	14.0	1.0	GG	17.0	0.0	0.0	GA	17.0	9.0	0.35	GG	33.0	6.0	0.15
Ghir_A01_985542	Ghir_A01	985542	G	AA	0.0	9.0	1.0	GG	26.0	1.0	0.04	GG	39.0	5.0	0.11	GG	34.0	4.0	0.11
Ghir_A01_986392	Ghir_A01	986392	G	AA	0.0	9.0	1.0	GG	11.0	0.0	0.0	GA	27.0	7.0	0.21	GG	14.0	1.0	0.07
Ghir_A01_986393	Ghir_A01	986393	T	CC	0.0	9.0	1.0	TT	10.0	0.0	0.0	TC	27.0	7.0	0.21	TT	14.0	1.0	0.07
Ghir_A01_988266	Ghir_A01	988266	G	AA	0.0	12.0	1.0	GG	17.0	0.0	0.0	GG	43.0	3.0	0.07	GG	40.0	1.0	0.02
Ghir_A01_988772	Ghir_A01	988772	G	AA	0.0	19.0	1.0	GG	17.0	0.0	0.0	GG	30.0	6.0	0.17	GG	41.0	2.0	0.05
Ghir_A01_989920	Ghir_A01	989920	G	GG	13.0	0.0	0.0	CC	0.0	9.0	1.0	CC	0.0	23.0	1.0	CC	0.0	17.0	1.0
Ghir_A01_990116	Ghir_A01	990116	A	TT	0.0	10.0	1.0	AA	14.0	0.0	0.0	AT	15.0	9.0	0.38	AT	19.0	5.0	0.21
Ghir_A01_990138	Ghir_A01	990138	G	AA	0.0	10.0	1.0	GG	16.0	0.0	0.0	GA	22.0	8.0	0.27	GA	18.0	5.0	0.22
Ghir_A01_991165	Ghir_A01	991165	G	AA	0.0	12.0	1.0	GG	17.0	0.0	0.0	GA	38.0	10.0	0.21	GG	30.0	6.0	0.17
Ghir_A01_991181	Ghir_A01	991181	T	CC	0.0	12.0	1.0	TT	16.0	0.0	0.0	TC	40.0	11.0	0.22	TT	29.0	5.0	0.15
Ghir_A01_992124	Ghir_A01	992124	A	CC	0.0	9.0	1.0	AA	10.0	0.0	0.0	AA	11.0	2.0	0.15	AA	26.0	3.0	0.1
Ghir_A01_992387	Ghir_A01	992387	A	AA	6.0	0.0	0.0	CC	0.0	16.0	1.0	CC	2.0	34.0	0.94	CC	2.0	26.0	0.93
Ghir_A01_992390	Ghir_A01	992390	C	CC	6.0	0.0	0.0	TT	0.0	16.0	1.0	TT	2.0	33.0	0.94	TT	2.0	26.0	0.93
Ghir_A01_992799	Ghir_A01	992799	T	AA	1.0	9.0	0.9	TT	7.0	0.0	0.0	TT	34.0	4.0	0.11	TT	24.0	5.0	0.17
Ghir_A01_1005515	Ghir_A01	1005515	A	GG	0.0	7.0	1.0	AA	15.0	0.0	0.0	AA	19.0	2.0	0.1	AA	16.0	1.0	0.06
Ghir_A01_1008588	Ghir_A01	1008588	G	CC	0.0	11.0	1.0	GG	16.0	0.0	0.0	GG	39.0	6.0	0.13	GG	38.0	0.0	0.0
Ghir_A01_1008760	Ghir_A01	1008760	T	AA	0.0	10.0	1.0	TT	7.0	0.0	0.0	TA	20.0	6.0	0.23	TT	29.0	1.0	0.03
Ghir_A01_1008774	Ghir_A01	1008774	G	AA	0.0	9.0	1.0	GG	7.0	0.0	0.0	GA	18.0	7.0	0.28	GG	22.0	1.0	0.04
Ghir_A01_1009277	Ghir_A01	1009277	G	TT	0.0	11.0	1.0	GG	23.0	0.0	0.0	GG	50.0	11.0	0.18	GG	33.0	5.0	0.13
Ghir_A01_1009347	Ghir_A01	1009347	G	AA	0.0	12.0	1.0	GG	27.0	0.0	0.0	GA	43.0	11.0	0.2	GG	30.0	4.0	0.12
Ghir_A01_1009577	Ghir_A01	1009577	T	CC	0.0	11.0	1.0	TT	12.0	0.0	0.0	TT	21.0	4.0	0.16	TT	22.0	4.0	0.15
Ghir_A01_1016573	Ghir_A01	1016573	G	AA	0.0	11.0	1.0	GG	16.0	0.0	0.0	GG	17.0	3.0	0.15	GG	13.0	1.0	0.07
Ghir_A01_1018934	Ghir_A01	1018934	C	TT	0.0	9.0	1.0	CC	12.0	1.0	0.08	CC	37.0	4.0	0.1	CC	39.0	0.0	0.0
Ghir_A01_1019406	Ghir_A01	1019406	T	GG	0.0	10.0	1.0	TT	8.0	0.0	0.0	TT	26.0	5.0	0.16	TT	25.0	2.0	0.07
Ghir_A01_1020502	Ghir_A01	1020502	T	AA	0.0	5.0	1.0	TT	15.0	0.0	0.0	TT	25.0	0.0	0.0	TT	17.0	1.0	0.06
Ghir_A01_1021323	Ghir_A01	1021323	G	AA	0.0	14.0	1.0	GG	12.0	0.0	0.0	GG	38.0	4.0	0.1	GG	27.0	2.0	0.07
Ghir_A01_1023694	Ghir_A01	1023694	G	AA	0.0	15.0	1.0	GG	17.0	0.0	0.0	GA	23.0	9.0	0.28	GG	21.0	3.0	0.12
Ghir_A01_1026915	Ghir_A01	1026915	A	CC	0.0	8.0	1.0	AA	13.0	0.0	0.0	AC	17.0	6.0	0.26	AA	23.0	0.0	0.0
Ghir_A01_1034344	Ghir_A01	1034344	C	TT	0.0	8.0	1.0	CC	17.0	0.0	0.0	CT	12.0	3.0	0.2	CC	7.0	0.0	0.0
Ghir_A01_1034823	Ghir_A01	1034823	T	CC	0.0	9.0	1.0	TT	10.0	0.0	0.0	TT	17.0	3.0	0.15	TT	20.0	0.0	0.0
Ghir_A01_1035884	Ghir_A01	1035884	C	GG	0.0	8.0	1.0	CC	10.0	0.0	0.0	CG	13.0	5.0	0.28	CC	26.0	4.0	0.13
Ghir_A01_1037305	Ghir_A01	1037305	C	TT	0.0	8.0	1.0	CC	21.0	0.0	0.0	CC	28.0	4.0	0.12	CC	48.0	2.0	0.04
Ghir_A01_1037839	Ghir_A01	1037839	T	CC	0.0	16.0	1.0	TT	11.0	0.0	0.0	TT	34.0	4.0	0.11	TT	39.0	1.0	0.03
Ghir_A01_1039532	Ghir_A01	1039532	C	TT	0.0	6.0	1.0	CC	18.0	0.0	0.0	CC	16.0	3.0	0.16	CT	15.0	4.0	0.21
Ghir_A01_1041580	Ghir_A01	1041580	A	CC	0.0	6.0	1.0	AA	15.0	0.0	0.0	AA	27.0	5.0	0.16	AA	22.0	2.0	0.08
Ghir_A01_1041955	Ghir_A01	1041955	G	GG	11.0	0.0	0.0	AA	0.0	16.0	1.0	GA	8.0	27.0	0.77	AA	6.0	31.0	0.84
Ghir_A01_1042737	Ghir_A01	1042737	G	AA	0.0	8.0	1.0	GG	23.0	0.0	0.0	GG	26.0	0.0	0.0	GG	44.0	3.0	0.06
Ghir_A01_1043465	Ghir_A01	1043465	T	TT	7.0	0.0	0.0	GG	0.0	26.0	1.0	GG	7.0	32.0	0.82	GG	0.0	44.0	1.0
Ghir_A01_1043578	Ghir_A01	1043578	T	GG	0.0	9.0	1.0	TT	21.0	0.0	0.0	TT	28.0	4.0	0.12	TT	35.0	0.0	0.0
Ghir_A01_1044887	Ghir_A01	1044887	C	AA	0.0	6.0	1.0	CC	12.0	0.0	0.0	CC	39.0	4.0	0.09	CC	29.0	4.0	0.12
Ghir_A01_1045200	Ghir_A01	1045200	T	CC	0.0	7.0	1.0	TT	15.0	0.0	0.0	TT	34.0	5.0	0.13	TT	32.0	1.0	0.03
Ghir_A01_1045501	Ghir_A01	1045501	C	GG	0.0	8.0	1.0	CC	16.0	0.0	0.0	CG	20.0	7.0	0.26	CC	29.0	1.0	0.03
Ghir_A01_1045509	Ghir_A01	1045509	C	TT	0.0	7.0	1.0	CC	15.0	0.0	0.0	CT	22.0	6.0	0.21	CC	29.0	1.0	0.03
Ghir_A01_1045527	Ghir_A01	1045527	T	AA	0.0	6.0	1.0	TT	16.0	0.0	0.0	TT	25.0	5.0	0.17	TT	30.0	1.0	0.03
Ghir_A01_1046367	Ghir_A01	1046367	C	AA	0.0	11.0	1.0	CC	11.0	0.0	0.0	CC	34.0	3.0	0.08	CC	20.0	4.0	0.17
Ghir_A01_1046792	Ghir_A01	1046792	C	AA	0.0	5.0	1.0	CC	13.0	0.0	0.0	CC	23.0	4.0	0.15	CC	28.0	1.0	0.03
Ghir_A01_1047311	Ghir_A01	1047311	C	TT	0.0	8.0	1.0	CC	9.0	0.0	0.0	CC	22.0	4.0	0.15	CC	19.0	1.0	0.05
Ghir_A01_1047488	Ghir_A01	1047488	G	CC	0.0	12.0	1.0	GG	22.0	0.0	0.0	GG	48.0	2.0	0.04	GG	38.0	7.0	0.16
Ghir_A01_1048380	Ghir_A01	1048380	T	AA	0.0	13.0	1.0	TT	10.0	0.0	0.0	TT	39.0	6.0	0.13	TT	34.0	3.0	0.08
Ghir_A01_1049067	Ghir_A01	1049067	C	GG	0.0	7.0	1.0	CC	6.0	0.0	0.0	CC	36.0	1.0	0.03	CC	35.0	3.0	0.08
Ghir_A01_1049499	Ghir_A01	1049499	T	CC	0.0	9.0	1.0	TT	14.0	0.0	0.0	TT	46.0	3.0	0.06	TT	45.0	2.0	0.04
Ghir_A01_1050334	Ghir_A01	1050334	C	TT	1.0	7.0	0.88	CC	12.0	0.0	0.0	CC	36.0	5.0	0.12	CC	27.0	0.0	0.0
Ghir_A01_1051658	Ghir_A01	1051658	C	CC	13.0	0.0	0.0	TT	0.0	14.0	1.0	TT	3.0	34.0	0.92	TT	1.0	26.0	0.96
Ghir_A01_1051679	Ghir_A01	1051679	G	GG	13.0	0.0	0.0	AA	0.0	16.0	1.0	AA	2.0	35.0	0.95	AA	1.0	28.0	0.97
Ghir_A01_1053033	Ghir_A01	1053033	C	TT	0.0	5.0	1.0	CC	10.0	0.0	0.0	CC	37.0	7.0	0.16	CC	34.0	0.0	0.0
Ghir_A01_1053324	Ghir_A01	1053324	C	TT	0.0	15.0	1.0	CC	14.0	0.0	0.0	CC	21.0	4.0	0.16	CC	15.0	0.0	0.0
Ghir_A01_1053826	Ghir_A01	1053826	T	CC	0.0	11.0	1.0	TT	10.0	0.0	0.0	TT	28.0	3.0	0.1	TT	24.0	5.0	0.17
Ghir_A01_1055472	Ghir_A01	1055472	C	GG	0.0	9.0	1.0	CC	13.0	0.0	0.0	CC	29.0	7.0	0.19	CC	25.0	2.0	0.07
Ghir_A01_1056242	Ghir_A01	1056242	T	CC	0.0	5.0	1.0	TT	17.0	0.0	0.0	TT	46.0	9.0	0.16	TT	23.0	0.0	0.0
Ghir_A01_1057863	Ghir_A01	1057863	T	GG	0.0	12.0	1.0	TT	18.0	0.0	0.0	TT	29.0	4.0	0.12	TT	32.0	2.0	0.06
Ghir_A01_1058516	Ghir_A01	1058516	A	AA	11.0	0.0	0.0	TT	0.0	17.0	1.0	TT	6.0	30.0	0.83	TT	1.0	25.0	0.96
Ghir_A01_1058651	Ghir_A01	1058651	C	CC	15.0	0.0	0.0	TT	0.0	23.0	1.0	CT	6.0	21.0	0.78	TT	1.0	28.0	0.97
Ghir_A01_1059967	Ghir_A01	1059967	A	GG	0.0	15.0	1.0	AA	17.0	0.0	0.0	AA	34.0	8.0	0.19	AA	29.0	3.0	0.09
Ghir_A01_1060928	Ghir_A01	1060928	A	GG	0.0	10.0	1.0	AA	10.0	0.0	0.0	AA	17.0	4.0	0.19	AA	18.0	1.0	0.05
Ghir_A01_1061847	Ghir_A01	1061847	G	TT	0.0	18.0	1.0	GG	18.0	0.0	0.0	GT	30.0	8.0	0.21	GG	39.0	1.0	0.03
Ghir_A01_1062155	Ghir_A01	1062155	G	TT	0.0	11.0	1.0	GG	18.0	0.0	0.0	GG	46.0	4.0	0.08	GG	47.0	1.0	0.02
Ghir_A01_1062342	Ghir_A01	1062342	A	GG	0.0	12.0	1.0	AA	20.0	0.0	0.0	AA	54.0	3.0	0.05	AA	62.0	2.0	0.03
Ghir_A01_1063149	Ghir_A01	1063149	A	GG	0.0	13.0	1.0	AA	24.0	0.0	0.0	AG	23.0	9.0	0.28	AA	20.0	0.0	0.0
Ghir_A01_1064201	Ghir_A01	1064201	T	CC	0.0	9.0	1.0	TT	17.0	0.0	0.0	TT	36.0	5.0	0.12	TT	27.0	3.0	0.1
Ghir_A01_1064465	Ghir_A01	1064465	C	TT	0.0	10.0	1.0	CC	7.0	0.0	0.0	CC	31.0	2.0	0.06	CC	18.0	0.0	0.0
Ghir_A01_1064860	Ghir_A01	1064860	T	CC	0.0	9.0	1.0	TT	21.0	0.0	0.0	TT	25.0	3.0	0.11	TT	41.0	4.0	0.09
Ghir_A01_1065249	Ghir_A01	1065249	C	GG	0.0	9.0	1.0	CC	32.0	1.0	0.03	CC	36.0	8.0	0.18	CC	28.0	5.0	0.15
Ghir_A01_1068012	Ghir_A01	1068012	C	CC	7.0	0.0	0.0	TT	0.0	9.0	1.0	TT	3.0	20.0	0.87	TT	1.0	17.0	0.94
Ghir_A01_1068529	Ghir_A01	1068529	C	TT	0.0	17.0	1.0	CC	29.0	0.0	0.0	CC	42.0	3.0	0.07	CC	38.0	3.0	0.07
Ghir_A01_1068725	Ghir_A01	1068725	A	GG	0.0	5.0	1.0	AA	22.0	0.0	0.0	AA	32.0	0.0	0.0	AA	33.0	0.0	0.0
Ghir_A01_1069780	Ghir_A01	1069780	A	GG	0.0	11.0	1.0	AA	17.0	0.0	0.0	AA	42.0	3.0	0.07	AA	44.0	0.0	0.0
Ghir_A01_1070173	Ghir_A01	1070173	C	CC	8.0	0.0	0.0	TT	2.0	15.0	0.88	CT	7.0	18.0	0.72	TT	4.0	36.0	0.9
Ghir_A01_1070221	Ghir_A01	1070221	T	TT	10.0	0.0	0.0	CC	0.0	18.0	1.0	TC	8.0	17.0	0.68	CC	4.0	29.0	0.88
Ghir_A01_1070458	Ghir_A01	1070458	T	CC	0.0	6.0	1.0	TT	16.0	0.0	0.0	TC	17.0	7.0	0.29	TT	39.0	1.0	0.03
Ghir_A01_1070764	Ghir_A01	1070764	C	TT	0.0	14.0	1.0	CC	9.0	0.0	0.0	CC	36.0	5.0	0.12	CC	35.0	1.0	0.03
Ghir_A01_1073703	Ghir_A01	1073703	G	AA	0.0	17.0	1.0	GG	33.0	0.0	0.0	GA	36.0	15.0	0.29	GG	37.0	0.0	0.0
Ghir_A01_1076085	Ghir_A01	1076085	A	TT	0.0	5.0	1.0	AA	18.0	0.0	0.0	AT	29.0	9.0	0.24	AA	21.0	5.0	0.19
Ghir_A01_1076904	Ghir_A01	1076904	C	GG	0.0	5.0	1.0	CC	11.0	0.0	0.0	CC	32.0	4.0	0.11	CC	34.0	2.0	0.06
Ghir_A01_1077715	Ghir_A01	1077715	T	AA	0.0	7.0	1.0	TT	14.0	0.0	0.0	TA	9.0	4.0	0.31	TT	21.0	1.0	0.05
Ghir_A01_1083634	Ghir_A01	1083634	A	GG	0.0	5.0	1.0	AA	10.0	0.0	0.0	AA	31.0	1.0	0.03	AA	28.0	3.0	0.1
Ghir_A01_1084111	Ghir_A01	1084111	A	GG	0.0	5.0	1.0	AA	13.0	0.0	0.0	AA	50.0	10.0	0.17	AA	38.0	2.0	0.05
Ghir_A01_1084288	Ghir_A01	1084288	G	CC	0.0	11.0	1.0	GG	17.0	0.0	0.0	GG	49.0	9.0	0.16	GG	45.0	3.0	0.06
Ghir_A01_1085347	Ghir_A01	1085347	C	TT	0.0	7.0	1.0	CC	16.0	0.0	0.0	CT	20.0	8.0	0.29	CC	18.0	3.0	0.14
Ghir_A01_1086967	Ghir_A01	1086967	C	TT	0.0	6.0	1.0	CC	14.0	0.0	0.0	CT	38.0	13.0	0.25	CC	33.0	5.0	0.13
Ghir_A01_1088213	Ghir_A01	1088213	G	CC	0.0	11.0	1.0	GG	25.0	0.0	0.0	GG	38.0	3.0	0.07	GG	50.0	1.0	0.02
Ghir_A01_1088489	Ghir_A01	1088489	G	AA	0.0	12.0	1.0	GG	31.0	0.0	0.0	GG	31.0	4.0	0.11	GG	39.0	4.0	0.09
Ghir_A01_1088856	Ghir_A01	1088856	A	TT	0.0	17.0	1.0	AA	20.0	0.0	0.0	AA	51.0	6.0	0.11	AA	48.0	2.0	0.04
Ghir_A01_1089613	Ghir_A01	1089613	T	AA	0.0	18.0	1.0	TT	15.0	0.0	0.0	TT	34.0	7.0	0.17	TT	32.0	2.0	0.06
Ghir_A01_1090054	Ghir_A01	1090054	C	TT	0.0	11.0	1.0	CC	26.0	0.0	0.0	CC	26.0	6.0	0.19	CC	30.0	3.0	0.09
Ghir_A01_1090905	Ghir_A01	1090905	G	AA	0.0	8.0	1.0	GG	10.0	0.0	0.0	GG	37.0	5.0	0.12	GG	33.0	0.0	0.0
Ghir_A01_1091421	Ghir_A01	1091421	C	CC	9.0	0.0	0.0	TT	0.0	6.0	1.0	TT	2.0	12.0	0.86	TT	2.0	9.0	0.82
Ghir_A01_1093362	Ghir_A01	1093362	C	TT	0.0	6.0	1.0	CC	18.0	0.0	0.0	CT	36.0	10.0	0.22	CC	35.0	2.0	0.05
Ghir_A01_1097008	Ghir_A01	1097008	G	AA	0.0	12.0	1.0	GG	8.0	0.0	0.0	GG	38.0	5.0	0.12	GG	46.0	4.0	0.08
Ghir_A01_1098673	Ghir_A01	1098673	C	TT	0.0	5.0	1.0	CC	14.0	0.0	0.0	CT	14.0	4.0	0.22	CC	22.0	2.0	0.08
Ghir_A01_1099115	Ghir_A01	1099115	G	AA	0.0	15.0	1.0	GG	22.0	0.0	0.0	GA	41.0	15.0	0.27	GG	54.0	1.0	0.02
Ghir_A01_1141101	Ghir_A01	1141101	T	TT	8.0	1.0	0.11	CC	0.0	19.0	1.0	CC	6.0	32.0	0.84	CC	5.0	31.0	0.86
Ghir_A01_1150163	Ghir_A01	1150163	C	TT	0.0	12.0	1.0	CC	28.0	0.0	0.0	CC	46.0	0.0	0.0	CC	48.0	4.0	0.08
Ghir_A01_1150898	Ghir_A01	1150898	A	GG	0.0	10.0	1.0	AA	14.0	0.0	0.0	AG	19.0	8.0	0.3	AA	30.0	2.0	0.06
Ghir_A01_1151049	Ghir_A01	1151049	C	AA	0.0	10.0	1.0	CC	21.0	0.0	0.0	CC	34.0	7.0	0.17	CC	33.0	4.0	0.11
Ghir_A01_1151501	Ghir_A01	1151501	T	CC	0.0	11.0	1.0	TT	11.0	0.0	0.0	TT	35.0	5.0	0.12	TT	23.0	4.0	0.15
Ghir_A01_1151878	Ghir_A01	1151878	G	AA	0.0	11.0	1.0	GG	19.0	0.0	0.0	GG	22.0	5.0	0.19	GG	28.0	5.0	0.15
Ghir_A01_1152202	Ghir_A01	1152202	C	AA	0.0	10.0	1.0	CC	17.0	0.0	0.0	CC	36.0	3.0	0.08	CC	28.0	3.0	0.1
Ghir_A01_1152523	Ghir_A01	1152523	T	CC	0.0	11.0	1.0	TT	14.0	0.0	0.0	TT	35.0	3.0	0.08	TT	33.0	3.0	0.08
Ghir_A01_1152848	Ghir_A01	1152848	A	GG	0.0	13.0	1.0	AA	7.0	0.0	0.0	AA	26.0	4.0	0.13	AA	20.0	2.0	0.09
Ghir_A01_1155617	Ghir_A01	1155617	A	GG	0.0	19.0	1.0	AA	21.0	0.0	0.0	AA	41.0	8.0	0.16	AA	36.0	1.0	0.03
Ghir_A01_1156198	Ghir_A01	1156198	G	TT	1.0	12.0	0.92	GG	20.0	1.0	0.05	GT	49.0	13.0	0.21	GG	57.0	4.0	0.07
Ghir_A01_1156382	Ghir_A01	1156382	C	TT	1.0	12.0	0.92	CC	15.0	0.0	0.0	CC	42.0	8.0	0.16	CC	51.0	4.0	0.07
Ghir_A01_1156387	Ghir_A01	1156387	T	CC	0.0	13.0	1.0	TT	14.0	0.0	0.0	TT	39.0	8.0	0.17	TT	50.0	4.0	0.07
Ghir_A01_1156518	Ghir_A01	1156518	C	TT	0.0	14.0	1.0	CC	13.0	0.0	0.0	CC	39.0	4.0	0.09	CC	53.0	1.0	0.02
Ghir_A01_1156576	Ghir_A01	1156576	T	CC	0.0	14.0	1.0	TT	12.0	0.0	0.0	TT	35.0	1.0	0.03	TT	51.0	2.0	0.04
Ghir_A01_1156819	Ghir_A01	1156819	T	CC	0.0	6.0	1.0	TT	18.0	0.0	0.0	TT	32.0	5.0	0.14	TT	57.0	3.0	0.05
Ghir_A01_1157153	Ghir_A01	1157153	A	GG	0.0	19.0	1.0	AA	21.0	0.0	0.0	AA	54.0	6.0	0.1	AA	55.0	1.0	0.02
Ghir_A01_1157543	Ghir_A01	1157543	G	AA	0.0	10.0	1.0	GG	31.0	0.0	0.0	GG	54.0	5.0	0.08	GG	48.0	3.0	0.06
Ghir_A01_1157681	Ghir_A01	1157681	A	GG	0.0	14.0	1.0	AA	24.0	0.0	0.0	AA	48.0	6.0	0.11	AA	47.0	3.0	0.06
Ghir_A01_1157725	Ghir_A01	1157725	C	TT	0.0	11.0	1.0	CC	29.0	0.0	0.0	CC	37.0	8.0	0.18	CC	37.0	3.0	0.07
Ghir_A01_1158009	Ghir_A01	1158009	C	TT	0.0	8.0	1.0	CC	17.0	0.0	0.0	CT	27.0	10.0	0.27	CC	37.0	8.0	0.18
Ghir_A01_1159957	Ghir_A01	1159957	G	AA	0.0	10.0	1.0	GG	10.0	0.0	0.0	GG	19.0	1.0	0.05	GG	22.0	3.0	0.12
Ghir_A01_1160803	Ghir_A01	1160803	G	AA	0.0	12.0	1.0	GG	9.0	0.0	0.0	GG	27.0	6.0	0.18	GG	42.0	2.0	0.05
Ghir_A01_1160837	Ghir_A01	1160837	T	CC	0.0	10.0	1.0	TT	10.0	0.0	0.0	TT	31.0	5.0	0.14	TT	42.0	2.0	0.05
Ghir_A01_1161345	Ghir_A01	1161345	A	GG	0.0	14.0	1.0	AA	23.0	0.0	0.0	AA	36.0	8.0	0.18	AA	51.0	4.0	0.07
Ghir_A01_1166008	Ghir_A01	1166008	G	TT	0.0	13.0	1.0	GG	15.0	0.0	0.0	GG	35.0	5.0	0.12	GG	30.0	3.0	0.09
Ghir_A01_1166927	Ghir_A01	1166927	G	AA	0.0	12.0	1.0	GG	32.0	0.0	0.0	GG	42.0	8.0	0.16	GG	41.0	8.0	0.16
Ghir_A01_1167060	Ghir_A01	1167060	T	CC	0.0	12.0	1.0	TT	26.0	1.0	0.04	TC	32.0	11.0	0.26	TT	38.0	2.0	0.05
Ghir_A01_1171598	Ghir_A01	1171598	G	AA	0.0	14.0	1.0	GG	11.0	0.0	0.0	GA	34.0	10.0	0.23	GG	41.0	2.0	0.05
Ghir_A01_1175322	Ghir_A01	1175322	G	AA	0.0	8.0	1.0	GG	22.0	0.0	0.0	GG	26.0	4.0	0.13	GG	36.0	2.0	0.05
Ghir_A01_1183989	Ghir_A01	1183989	A	GG	0.0	5.0	1.0	AA	23.0	0.0	0.0	AA	49.0	6.0	0.11	AA	53.0	2.0	0.04
Ghir_A01_1183995	Ghir_A01	1183995	T	CC	0.0	5.0	1.0	TT	22.0	0.0	0.0	TT	47.0	6.0	0.11	TT	54.0	1.0	0.02
Ghir_A01_1184486	Ghir_A01	1184486	C	TT	0.0	5.0	1.0	CC	11.0	0.0	0.0	CT	39.0	10.0	0.2	CC	37.0	1.0	0.03
Ghir_A01_1188160	Ghir_A01	1188160	A	GG	0.0	16.0	1.0	AA	14.0	0.0	0.0	AA	36.0	6.0	0.14	AA	32.0	2.0	0.06
Ghir_A01_1191356	Ghir_A01	1191356	G	AA	0.0	7.0	1.0	GG	12.0	0.0	0.0	GG	39.0	9.0	0.19	GG	50.0	1.0	0.02
Ghir_A01_1191513	Ghir_A01	1191513	G	AA	0.0	6.0	1.0	GG	16.0	0.0	0.0	GG	42.0	6.0	0.12	GG	37.0	2.0	0.05
Ghir_A01_1191747	Ghir_A01	1191747	T	CC	0.0	14.0	1.0	TT	20.0	0.0	0.0	TT	29.0	6.0	0.17	TT	33.0	4.0	0.11
Ghir_A01_1191860	Ghir_A01	1191860	G	AA	0.0	8.0	1.0	GG	21.0	0.0	0.0	GG	39.0	7.0	0.15	GG	36.0	8.0	0.18
Ghir_A01_1192527	Ghir_A01	1192527	A	TT	0.0	19.0	1.0	AA	17.0	0.0	0.0	AT	45.0	13.0	0.22	AA	46.0	8.0	0.15
Ghir_A01_1197130	Ghir_A01	1197130	A	CC	0.0	6.0	1.0	AA	20.0	0.0	0.0	AA	36.0	0.0	0.0	AA	45.0	1.0	0.02
Ghir_A01_1198347	Ghir_A01	1198347	T	AA	0.0	9.0	1.0	TT	16.0	0.0	0.0	TA	34.0	9.0	0.21	TT	37.0	3.0	0.07
Ghir_A01_1200215	Ghir_A01	1200215	A	GG	0.0	8.0	1.0	AA	11.0	0.0	0.0	AG	23.0	6.0	0.21	AA	29.0	0.0	0.0
Ghir_A01_1208062	Ghir_A01	1208062	G	GG	7.0	0.0	0.0	AA	0.0	5.0	1.0	AA	3.0	15.0	0.83	GA	2.0	7.0	0.78
Ghir_A01_1208094	Ghir_A01	1208094	C	GG	0.0	8.0	1.0	CC	8.0	0.0	0.0	CC	17.0	3.0	0.15	CG	6.0	2.0	0.25
Ghir_A01_1212434	Ghir_A01	1212434	T	AA	0.0	16.0	1.0	TT	13.0	0.0	0.0	TT	29.0	5.0	0.15	TT	31.0	5.0	0.14
Ghir_A01_1213392	Ghir_A01	1213392	G	AA	0.0	9.0	1.0	GG	15.0	0.0	0.0	GA	34.0	11.0	0.24	GG	37.0	3.0	0.07
Ghir_A01_1215312	Ghir_A01	1215312	G	AA	0.0	16.0	1.0	GG	26.0	0.0	0.0	GA	36.0	13.0	0.27	GG	31.0	2.0	0.06
Ghir_A01_1215780	Ghir_A01	1215780	A	GG	0.0	12.0	1.0	AA	17.0	0.0	0.0	AA	29.0	7.0	0.19	AA	26.0	5.0	0.16
Ghir_A01_1217206	Ghir_A01	1217206	C	TT	0.0	7.0	1.0	CC	14.0	0.0	0.0	CC	33.0	1.0	0.03	CC	27.0	5.0	0.16
Ghir_A01_1220481	Ghir_A01	1220481	C	TT	0.0	13.0	1.0	CC	25.0	0.0	0.0	CC	37.0	4.0	0.1	CC	34.0	3.0	0.08
Ghir_A01_1220960	Ghir_A01	1220960	T	GG	0.0	13.0	1.0	TT	31.0	0.0	0.0	TT	58.0	7.0	0.11	TT	52.0	0.0	0.0
Ghir_A01_1221728	Ghir_A01	1221728	G	AA	0.0	16.0	1.0	GG	20.0	0.0	0.0	GG	26.0	3.0	0.1	GG	22.0	4.0	0.15
Ghir_A01_1223035	Ghir_A01	1223035	T	TT	5.0	0.0	0.0	CC	0.0	8.0	1.0	TC	5.0	19.0	0.79	CC	2.0	37.0	0.95
Ghir_A01_1229845	Ghir_A01	1229845	T	AA	0.0	7.0	1.0	TT	19.0	0.0	0.0	TT	35.0	6.0	0.15	TT	23.0	0.0	0.0
Ghir_A01_1229902	Ghir_A01	1229902	A	TT	0.0	8.0	1.0	AA	18.0	0.0	0.0	AA	40.0	2.0	0.05	AA	27.0	0.0	0.0
Ghir_A01_1230517	Ghir_A01	1230517	C	GG	0.0	16.0	1.0	CC	19.0	2.0	0.1	CG	34.0	9.0	0.21	CC	40.0	3.0	0.07
Ghir_A01_1231378	Ghir_A01	1231378	A	GG	0.0	5.0	1.0	AA	20.0	0.0	0.0	AA	30.0	4.0	0.12	AA	38.0	3.0	0.07
Ghir_A01_1233723	Ghir_A01	1233723	C	TT	0.0	7.0	1.0	CC	8.0	0.0	0.0	CC	20.0	1.0	0.05	CC	19.0	0.0	0.0
Ghir_A01_1235844	Ghir_A01	1235844	G	CC	1.0	11.0	0.92	GG	23.0	0.0	0.0	GG	51.0	7.0	0.12	GG	40.0	1.0	0.02
Ghir_A01_1240129	Ghir_A01	1240129	C	TT	0.0	5.0	1.0	CC	23.0	0.0	0.0	CC	33.0	4.0	0.11	CC	41.0	1.0	0.02
Ghir_A01_1241621	Ghir_A01	1241621	A	AA	5.0	0.0	0.0	GG	0.0	10.0	1.0	AA	6.0	1.0	0.14	GG	1.0	8.0	0.89
Ghir_A01_1242149	Ghir_A01	1242149	C	TT	0.0	6.0	1.0	CC	11.0	0.0	0.0	CC	22.0	5.0	0.19	CC	19.0	2.0	0.1
Ghir_A01_1242152	Ghir_A01	1242152	G	GG	5.0	0.0	0.0	AA	0.0	11.0	1.0	GA	15.0	10.0	0.4	AA	2.0	18.0	0.9
Ghir_A01_1243256	Ghir_A01	1243256	A	TT	0.0	8.0	1.0	AA	18.0	0.0	0.0	AA	21.0	5.0	0.19	AA	29.0	0.0	0.0
Ghir_A01_1247554	Ghir_A01	1247554	A	GG	0.0	8.0	1.0	AA	18.0	0.0	0.0	AG	14.0	10.0	0.42	AA	27.0	2.0	0.07
Ghir_A01_1247760	Ghir_A01	1247760	A	GG	0.0	11.0	1.0	AA	21.0	0.0	0.0	AA	33.0	0.0	0.0	AA	33.0	4.0	0.11
Ghir_A01_1248708	Ghir_A01	1248708	G	GG	7.0	0.0	0.0	AA	0.0	6.0	1.0	GA	5.0	10.0	0.67	AA	0.0	16.0	1.0
Ghir_A01_1249145	Ghir_A01	1249145	C	TT	0.0	7.0	1.0	CC	15.0	0.0	0.0	CT	16.0	12.0	0.43	CC	11.0	1.0	0.08
Ghir_A01_1249186	Ghir_A01	1249186	T	GG	0.0	8.0	1.0	TT	16.0	0.0	0.0	TG	14.0	15.0	0.52	TT	8.0	1.0	0.11
Ghir_A01_1249794	Ghir_A01	1249794	C	GG	0.0	7.0	1.0	CC	16.0	0.0	0.0	CG	21.0	20.0	0.49	CC	25.0	5.0	0.17
Ghir_A01_1253600	Ghir_A01	1253600	T	TT	13.0	0.0	0.0	CC	0.0	17.0	1.0	TC	15.0	15.0	0.5	CC	1.0	29.0	0.97
Ghir_A01_1253733	Ghir_A01	1253733	C	TT	0.0	9.0	1.0	CC	17.0	0.0	0.0	CT	27.0	14.0	0.34	CT	12.0	3.0	0.2
Ghir_A01_1253829	Ghir_A01	1253829	G	GG	6.0	1.0	0.14	AA	0.0	19.0	1.0	GA	12.0	20.0	0.62	AA	3.0	14.0	0.82
Ghir_A01_1253896	Ghir_A01	1253896	T	CC	0.0	7.0	1.0	TT	12.0	0.0	0.0	TC	22.0	8.0	0.27	TT	20.0	3.0	0.13
Ghir_A01_1254584	Ghir_A01	1254584	C	CC	9.0	0.0	0.0	GG	0.0	17.0	1.0	CG	16.0	15.0	0.48	GG	2.0	27.0	0.93
Ghir_A01_1256535	Ghir_A01	1256535	C	TT	1.0	17.0	0.94	CC	22.0	0.0	0.0	CC	48.0	10.0	0.17	CC	43.0	2.0	0.04
Ghir_A01_1258699	Ghir_A01	1258699	T	CC	0.0	13.0	1.0	TT	22.0	0.0	0.0	TC	34.0	35.0	0.51	TT	39.0	1.0	0.03
Ghir_A01_1259451	Ghir_A01	1259451	C	AA	2.0	17.0	0.89	CC	28.0	0.0	0.0	CA	55.0	28.0	0.34	CC	57.0	4.0	0.07
Ghir_A01_1262956	Ghir_A01	1262956	C	TT	0.0	9.0	1.0	CC	15.0	0.0	0.0	CT	16.0	5.0	0.24	CC	25.0	1.0	0.04
Ghir_A01_1263756	Ghir_A01	1263756	T	TT	5.0	0.0	0.0	AA	0.0	8.0	1.0	TA	7.0	10.0	0.59	TA	2.0	5.0	0.71
Ghir_A01_1264587	Ghir_A01	1264587	G	AA	0.0	8.0	1.0	GG	5.0	0.0	0.0	GA	17.0	16.0	0.48	GG	19.0	2.0	0.1
Ghir_A01_1265570	Ghir_A01	1265570	T	GG	0.0	7.0	1.0	TT	8.0	0.0	0.0	TG	5.0	10.0	0.67	TG	23.0	6.0	0.21
Ghir_A01_1265716	Ghir_A01	1265716	T	TT	14.0	0.0	0.0	CC	0.0	10.0	1.0	TC	10.0	12.0	0.55	CC	4.0	20.0	0.83
Ghir_A01_1266480	Ghir_A01	1266480	C	CC	12.0	0.0	0.0	GG	0.0	12.0	1.0	GG	4.0	23.0	0.85	GG	3.0	29.0	0.91
Ghir_A01_1266660	Ghir_A01	1266660	A	TT	0.0	13.0	1.0	AA	26.0	0.0	0.0	AA	29.0	0.0	0.0	AA	32.0	4.0	0.11
Ghir_A01_1268111	Ghir_A01	1268111	C	TT	0.0	5.0	1.0	CC	13.0	0.0	0.0	CT	23.0	7.0	0.23	CC	33.0	1.0	0.03
Ghir_A01_1268220	Ghir_A01	1268220	G	GG	6.0	0.0	0.0	AA	0.0	13.0	1.0	GA	14.0	8.0	0.36	AA	1.0	27.0	0.96
Ghir_A01_1268258	Ghir_A01	1268258	C	CC	6.0	0.0	0.0	AA	0.0	9.0	1.0	CA	10.0	8.0	0.44	AA	1.0	25.0	0.96
Ghir_A01_1271242	Ghir_A01	1271242	G	TT	0.0	20.0	1.0	GG	20.0	0.0	0.0	GT	23.0	27.0	0.54	GG	23.0	1.0	0.04
Ghir_A01_1272580	Ghir_A01	1272580	G	CC	0.0	8.0	1.0	GG	18.0	0.0	0.0	GC	22.0	14.0	0.39	GG	33.0	7.0	0.17
Ghir_A01_1272810	Ghir_A01	1272810	T	TT	8.0	0.0	0.0	AA	0.0	8.0	1.0	TA	8.0	12.0	0.6	AA	2.0	16.0	0.89
Ghir_A01_1275715	Ghir_A01	1275715	A	GG	0.0	13.0	1.0	AA	25.0	0.0	0.0	AG	26.0	10.0	0.28	AA	34.0	8.0	0.19
Ghir_A01_1279578	Ghir_A01	1279578	A	AA	11.0	0.0	0.0	GG	1.0	17.0	0.94	AG	18.0	18.0	0.5	GG	3.0	41.0	0.93
Ghir_A01_1280191	Ghir_A01	1280191	T	CC	0.0	8.0	1.0	TT	18.0	0.0	0.0	TT	31.0	1.0	0.03	TT	43.0	1.0	0.02
Ghir_A01_1280442	Ghir_A01	1280442	T	CC	0.0	7.0	1.0	TT	10.0	1.0	0.09	TT	28.0	4.0	0.12	TT	17.0	3.0	0.15
Ghir_A01_1281686	Ghir_A01	1281686	G	AA	0.0	13.0	1.0	GG	17.0	0.0	0.0	GG	15.0	1.0	0.06	GG	28.0	1.0	0.03
Ghir_A01_1281735	Ghir_A01	1281735	C	TT	0.0	11.0	1.0	CC	22.0	0.0	0.0	CT	16.0	7.0	0.3	CC	24.0	3.0	0.11
Ghir_A01_1282514	Ghir_A01	1282514	A	GG	0.0	8.0	1.0	AA	14.0	0.0	0.0	AG	24.0	12.0	0.33	AA	22.0	4.0	0.15
Ghir_A01_1282526	Ghir_A01	1282526	T	GG	0.0	7.0	1.0	TT	14.0	0.0	0.0	TG	24.0	12.0	0.33	TT	21.0	4.0	0.16
Ghir_A01_1283299	Ghir_A01	1283299	G	AA	0.0	9.0	1.0	GG	33.0	0.0	0.0	GA	16.0	15.0	0.48	GG	49.0	4.0	0.08
Ghir_A01_1285847	Ghir_A01	1285847	A	GG	0.0	8.0	1.0	AA	16.0	0.0	0.0	AG	24.0	19.0	0.44	AA	23.0	3.0	0.12
Ghir_A01_1285944	Ghir_A01	1285944	T	TT	13.0	0.0	0.0	AA	0.0	24.0	1.0	TA	19.0	20.0	0.51	TA	7.0	20.0	0.74
Ghir_A01_1289664	Ghir_A01	1289664	C	AA	0.0	13.0	1.0	CC	9.0	0.0	0.0	CA	17.0	15.0	0.47	CC	26.0	3.0	0.1
Ghir_A01_1291550	Ghir_A01	1291550	G	AA	0.0	16.0	1.0	GG	16.0	0.0	0.0	GA	28.0	15.0	0.35	GG	32.0	6.0	0.16
Ghir_A01_1294588	Ghir_A01	1294588	A	TT	0.0	8.0	1.0	AA	16.0	0.0	0.0	AT	7.0	8.0	0.53	AA	12.0	1.0	0.08
Ghir_A01_1294759	Ghir_A01	1294759	A	TT	0.0	10.0	1.0	AA	5.0	0.0	0.0	AT	7.0	5.0	0.42	AA	11.0	0.0	0.0
Ghir_A01_1294904	Ghir_A01	1294904	A	TT	0.0	11.0	1.0	AA	6.0	0.0	0.0	AA	16.0	1.0	0.06	AT	9.0	3.0	0.25
Ghir_A01_1295079	Ghir_A01	1295079	T	CC	0.0	13.0	1.0	TT	17.0	0.0	0.0	TC	14.0	22.0	0.61	TC	21.0	7.0	0.25
Ghir_A01_1295300	Ghir_A01	1295300	C	GG	0.0	10.0	1.0	CC	23.0	0.0	0.0	CG	23.0	19.0	0.45	CC	43.0	2.0	0.04
Ghir_A01_1295571	Ghir_A01	1295571	G	TT	0.0	12.0	1.0	GG	23.0	0.0	0.0	GT	29.0	23.0	0.44	GG	33.0	4.0	0.11
Ghir_A01_1295576	Ghir_A01	1295576	T	CC	0.0	12.0	1.0	TT	25.0	0.0	0.0	TC	28.0	22.0	0.44	TT	33.0	4.0	0.11
Ghir_A01_1295604	Ghir_A01	1295604	A	GG	0.0	10.0	1.0	AA	22.0	0.0	0.0	AG	28.0	19.0	0.4	AA	32.0	6.0	0.16
Ghir_A01_1296833	Ghir_A01	1296833	G	AA	0.0	5.0	1.0	GG	18.0	0.0	0.0	GA	12.0	12.0	0.5	GG	21.0	1.0	0.05
Ghir_A01_1296889	Ghir_A01	1296889	C	TT	0.0	6.0	1.0	CC	12.0	0.0	0.0	CT	13.0	9.0	0.41	CC	23.0	1.0	0.04
Ghir_A01_1297514	Ghir_A01	1297514	C	GG	0.0	15.0	1.0	CC	19.0	0.0	0.0	CG	27.0	28.0	0.51	CC	47.0	4.0	0.08
Ghir_A01_1298401	Ghir_A01	1298401	T	GG	0.0	13.0	1.0	TT	25.0	0.0	0.0	TG	16.0	18.0	0.53	TT	56.0	8.0	0.12
Ghir_A01_1299697	Ghir_A01	1299697	T	CC	0.0	14.0	1.0	TT	23.0	0.0	0.0	TC	35.0	16.0	0.31	TT	33.0	5.0	0.13
Ghir_A01_1300191	Ghir_A01	1300191	G	TT	0.0	6.0	1.0	GG	22.0	0.0	0.0	GT	16.0	9.0	0.36	GG	24.0	0.0	0.0
Ghir_A01_1300245	Ghir_A01	1300245	T	AA	0.0	6.0	1.0	TT	15.0	0.0	0.0	TA	16.0	9.0	0.36	TT	20.0	0.0	0.0
Ghir_A01_1300368	Ghir_A01	1300368	A	AA	8.0	0.0	0.0	CC	0.0	10.0	1.0	AC	7.0	7.0	0.5	CC	1.0	11.0	0.92
Ghir_A01_1301272	Ghir_A01	1301272	G	CC	0.0	13.0	1.0	GG	16.0	0.0	0.0	GG	33.0	7.0	0.17	GG	42.0	3.0	0.07
Ghir_A01_1301724	Ghir_A01	1301724	A	TT	0.0	10.0	1.0	AA	23.0	0.0	0.0	AA	26.0	5.0	0.16	AA	38.0	2.0	0.05
Ghir_A01_1301824	Ghir_A01	1301824	T	TT	14.0	0.0	0.0	CC	0.0	19.0	1.0	TC	8.0	25.0	0.76	CC	3.0	29.0	0.91
Ghir_A01_1302821	Ghir_A01	1302821	C	TT	0.0	5.0	1.0	CC	12.0	0.0	0.0	CT	28.0	12.0	0.3	CC	46.0	1.0	0.02
Ghir_A01_1302846	Ghir_A01	1302846	A	TT	0.0	5.0	1.0	AA	10.0	0.0	0.0	AT	32.0	13.0	0.29	AA	39.0	3.0	0.07
Ghir_A01_1302961	Ghir_A01	1302961	A	GG	0.0	10.0	1.0	AA	15.0	0.0	0.0	AG	28.0	20.0	0.42	AA	25.0	3.0	0.11
Ghir_A01_1303416	Ghir_A01	1303416	G	AA	0.0	13.0	1.0	GG	23.0	0.0	0.0	GA	39.0	10.0	0.2	GG	41.0	5.0	0.11
Ghir_A01_1306543	Ghir_A01	1306543	C	TT	0.0	14.0	1.0	CC	17.0	0.0	0.0	CT	23.0	7.0	0.23	CC	28.0	2.0	0.07
Ghir_A01_1307700	Ghir_A01	1307700	A	GG	0.0	7.0	1.0	AA	25.0	1.0	0.04	AA	35.0	7.0	0.17	AA	24.0	4.0	0.14
Ghir_A01_1310681	Ghir_A01	1310681	T	AA	0.0	7.0	1.0	TT	11.0	0.0	0.0	TT	16.0	1.0	0.06	TT	31.0	0.0	0.0
Ghir_A01_1312136	Ghir_A01	1312136	C	AA	0.0	7.0	1.0	CC	13.0	0.0	0.0	CC	10.0	2.0	0.17	CC	24.0	5.0	0.17
Ghir_A01_1312197	Ghir_A01	1312197	A	TT	0.0	9.0	1.0	AA	12.0	0.0	0.0	AA	18.0	4.0	0.18	AA	30.0	4.0	0.12
Ghir_A01_1312753	Ghir_A01	1312753	G	AA	0.0	9.0	1.0	GG	28.0	0.0	0.0	GG	35.0	2.0	0.05	GG	45.0	7.0	0.13
Ghir_A01_1313196	Ghir_A01	1313196	G	AA	0.0	11.0	1.0	GG	22.0	0.0	0.0	GG	46.0	4.0	0.08	GG	56.0	5.0	0.08
Ghir_A01_1315785	Ghir_A01	1315785	C	TT	0.0	13.0	1.0	CC	22.0	0.0	0.0	CC	53.0	8.0	0.13	CC	35.0	0.0	0.0
Ghir_A01_1316001	Ghir_A01	1316001	T	CC	0.0	9.0	1.0	TT	15.0	0.0	0.0	TT	53.0	7.0	0.12	TT	53.0	0.0	0.0
Ghir_A01_1316029	Ghir_A01	1316029	A	CC	0.0	5.0	1.0	AA	18.0	0.0	0.0	AA	49.0	6.0	0.11	AA	49.0	1.0	0.02
Ghir_A01_1316417	Ghir_A01	1316417	C	TT	0.0	5.0	1.0	CC	13.0	0.0	0.0	CC	16.0	3.0	0.16	CC	20.0	1.0	0.05
Ghir_A01_1317744	Ghir_A01	1317744	A	GG	0.0	6.0	1.0	AA	10.0	0.0	0.0	AG	14.0	7.0	0.33	AA	18.0	1.0	0.05
Ghir_A01_1319101	Ghir_A01	1319101	T	AA	0.0	5.0	1.0	TT	14.0	0.0	0.0	TA	18.0	12.0	0.4	TT	21.0	1.0	0.05
Ghir_A01_1319102	Ghir_A01	1319102	T	AA	0.0	5.0	1.0	TT	14.0	0.0	0.0	TA	19.0	12.0	0.39	TT	21.0	1.0	0.05
Ghir_A01_1320532	Ghir_A01	1320532	T	CC	0.0	5.0	1.0	TT	21.0	0.0	0.0	TT	27.0	3.0	0.1	TT	32.0	1.0	0.03
Ghir_A01_1320611	Ghir_A01	1320611	C	TT	0.0	7.0	1.0	CC	24.0	0.0	0.0	CC	25.0	3.0	0.11	CC	39.0	4.0	0.09
Ghir_A01_1320795	Ghir_A01	1320795	A	GG	0.0	7.0	1.0	AA	15.0	0.0	0.0	AA	19.0	1.0	0.05	AA	29.0	0.0	0.0
Ghir_A01_1320978	Ghir_A01	1320978	G	TT	0.0	11.0	1.0	GG	8.0	0.0	0.0	GG	24.0	2.0	0.08	GG	20.0	2.0	0.09
Ghir_A01_1321553	Ghir_A01	1321553	A	GG	0.0	12.0	1.0	AA	13.0	0.0	0.0	AA	37.0	8.0	0.18	AA	35.0	4.0	0.1
Ghir_A01_1322818	Ghir_A01	1322818	C	AA	0.0	8.0	1.0	CC	7.0	0.0	0.0	CC	29.0	1.0	0.03	CA	20.0	6.0	0.23
Ghir_A01_1323122	Ghir_A01	1323122	C	TT	0.0	16.0	1.0	CC	20.0	0.0	0.0	CC	31.0	2.0	0.06	CC	38.0	3.0	0.07
Ghir_A01_1323223	Ghir_A01	1323223	T	GG	0.0	16.0	1.0	TT	25.0	0.0	0.0	TT	39.0	7.0	0.15	TT	41.0	3.0	0.07
Ghir_A01_1323320	Ghir_A01	1323320	C	TT	0.0	13.0	1.0	CC	26.0	0.0	0.0	CC	51.0	4.0	0.07	CC	47.0	7.0	0.13
Ghir_A01_1338937	Ghir_A01	1338937	A	GG	0.0	7.0	1.0	AA	17.0	0.0	0.0	AG	19.0	9.0	0.32	AG	24.0	6.0	0.2
Ghir_A01_1339435	Ghir_A01	1339435	G	AA	0.0	7.0	1.0	GG	10.0	0.0	0.0	GG	51.0	6.0	0.11	GG	29.0	3.0	0.09
Ghir_A01_1339453	Ghir_A01	1339453	C	TT	0.0	6.0	1.0	CC	10.0	0.0	0.0	CC	46.0	5.0	0.1	CC	26.0	2.0	0.07
Ghir_A01_1339462	Ghir_A01	1339462	A	GG	0.0	7.0	1.0	AA	11.0	0.0	0.0	AA	45.0	6.0	0.12	AA	26.0	1.0	0.04
Ghir_A01_1340212	Ghir_A01	1340212	T	CC	0.0	11.0	1.0	TT	15.0	0.0	0.0	TT	32.0	3.0	0.09	TT	20.0	0.0	0.0
Ghir_A01_1340270	Ghir_A01	1340270	C	TT	0.0	9.0	1.0	CC	13.0	0.0	0.0	CT	15.0	4.0	0.21	CC	17.0	0.0	0.0
Ghir_A01_1340692	Ghir_A01	1340692	T	CC	0.0	14.0	1.0	TT	22.0	0.0	0.0	TT	34.0	6.0	0.15	TT	25.0	0.0	0.0
Ghir_A01_1340838	Ghir_A01	1340838	A	GG	0.0	14.0	1.0	AA	25.0	0.0	0.0	AA	32.0	7.0	0.18	AA	39.0	1.0	0.03
Ghir_A01_1341311	Ghir_A01	1341311	A	GG	0.0	8.0	1.0	AA	12.0	0.0	0.0	AA	24.0	5.0	0.17	AA	20.0	1.0	0.05
Ghir_A01_1341343	Ghir_A01	1341343	T	AA	0.0	6.0	1.0	TT	10.0	0.0	0.0	TA	20.0	6.0	0.23	TT	18.0	1.0	0.05
Ghir_A01_1344914	Ghir_A01	1344914	T	CC	0.0	12.0	1.0	TT	13.0	0.0	0.0	TT	26.0	1.0	0.04	TT	19.0	3.0	0.14
Ghir_A01_1345776	Ghir_A01	1345776	T	GG	0.0	7.0	1.0	TT	13.0	0.0	0.0	TG	24.0	10.0	0.29	TT	30.0	1.0	0.03
Ghir_A01_1346308	Ghir_A01	1346308	G	AA	0.0	9.0	1.0	GG	14.0	0.0	0.0	GG	18.0	2.0	0.1	GG	27.0	1.0	0.04
Ghir_A01_1346445	Ghir_A01	1346445	C	GG	0.0	12.0	1.0	CC	11.0	0.0	0.0	CC	24.0	3.0	0.11	CC	20.0	2.0	0.09
Ghir_A01_1346774	Ghir_A01	1346774	A	GG	0.0	13.0	1.0	AA	16.0	0.0	0.0	AA	16.0	3.0	0.16	AA	21.0	0.0	0.0
Ghir_A01_1346860	Ghir_A01	1346860	A	GG	0.0	11.0	1.0	AA	15.0	0.0	0.0	AA	20.0	2.0	0.09	AA	22.0	1.0	0.04
Ghir_A01_1347289	Ghir_A01	1347289	G	AA	0.0	10.0	1.0	GG	13.0	0.0	0.0	GG	39.0	7.0	0.15	GG	24.0	2.0	0.08
Ghir_A01_1349708	Ghir_A01	1349708	A	GG	0.0	17.0	1.0	AA	22.0	0.0	0.0	AA	39.0	6.0	0.13	AA	37.0	0.0	0.0
Ghir_A01_1351942	Ghir_A01	1351942	T	CC	0.0	13.0	1.0	TT	25.0	0.0	0.0	TT	52.0	9.0	0.15	TT	58.0	5.0	0.08
Ghir_A01_1354786	Ghir_A01	1354786	G	TT	0.0	10.0	1.0	GG	13.0	0.0	0.0	GT	27.0	7.0	0.21	GG	22.0	4.0	0.15
Ghir_A01_1355372	Ghir_A01	1355372	A	GG	0.0	7.0	1.0	AA	27.0	0.0	0.0	AA	49.0	3.0	0.06	AA	44.0	6.0	0.12
Ghir_A01_1356302	Ghir_A01	1356302	C	TT	0.0	16.0	1.0	CC	16.0	0.0	0.0	CC	28.0	6.0	0.18	CC	41.0	2.0	0.05
Ghir_A01_1359624	Ghir_A01	1359624	A	TT	0.0	13.0	1.0	AA	19.0	0.0	0.0	AA	50.0	3.0	0.06	AA	50.0	2.0	0.04
Ghir_A01_1360137	Ghir_A01	1360137	T	AA	0.0	13.0	1.0	TT	19.0	0.0	0.0	TA	38.0	12.0	0.24	TT	39.0	4.0	0.09
Ghir_A01_1360462	Ghir_A01	1360462	G	AA	0.0	5.0	1.0	GG	22.0	0.0	0.0	GG	42.0	3.0	0.07	GG	35.0	0.0	0.0
Ghir_A01_1365836	Ghir_A01	1365836	T	AA	0.0	16.0	1.0	TT	19.0	0.0	0.0	TA	21.0	11.0	0.34	TT	35.0	6.0	0.15
Ghir_A01_1367045	Ghir_A01	1367045	T	AA	0.0	18.0	1.0	TT	22.0	0.0	0.0	TT	40.0	7.0	0.15	TT	52.0	3.0	0.05
Ghir_A01_1367240	Ghir_A01	1367240	T	CC	0.0	15.0	1.0	TT	20.0	0.0	0.0	TT	42.0	4.0	0.09	TT	46.0	3.0	0.06
Ghir_A01_1367466	Ghir_A01	1367466	A	TT	0.0	10.0	1.0	AA	23.0	0.0	0.0	AA	31.0	4.0	0.11	AA	47.0	0.0	0.0
Ghir_A01_1368003	Ghir_A01	1368003	T	CC	0.0	8.0	1.0	TT	16.0	0.0	0.0	TC	17.0	5.0	0.23	TT	16.0	1.0	0.06
Ghir_A01_1369714	Ghir_A01	1369714	G	AA	0.0	12.0	1.0	GG	19.0	0.0	0.0	GA	20.0	5.0	0.2	GG	27.0	3.0	0.1
Ghir_A01_1369916	Ghir_A01	1369916	C	AA	0.0	15.0	1.0	CC	27.0	0.0	0.0	CA	29.0	8.0	0.22	CC	35.0	4.0	0.1
Ghir_A01_1370628	Ghir_A01	1370628	C	TT	0.0	9.0	1.0	CC	21.0	0.0	0.0	CC	38.0	8.0	0.17	CC	33.0	3.0	0.08
Ghir_A01_1370753	Ghir_A01	1370753	G	AA	0.0	14.0	1.0	GG	27.0	0.0	0.0	GG	39.0	8.0	0.17	GG	37.0	5.0	0.12
Ghir_A01_1372732	Ghir_A01	1372732	C	TT	0.0	11.0	1.0	CC	14.0	0.0	0.0	CC	44.0	8.0	0.15	CC	22.0	2.0	0.08
Ghir_A01_1375484	Ghir_A01	1375484	A	TT	0.0	6.0	1.0	AA	11.0	0.0	0.0	AA	17.0	3.0	0.15	AT	19.0	5.0	0.21
Ghir_A01_1375723	Ghir_A01	1375723	G	TT	0.0	14.0	1.0	GG	7.0	0.0	0.0	GT	14.0	8.0	0.36	GG	28.0	2.0	0.07
Ghir_A01_1375971	Ghir_A01	1375971	T	CC	0.0	9.0	1.0	TT	20.0	0.0	0.0	TT	35.0	3.0	0.08	TT	33.0	1.0	0.03
Ghir_A01_1376053	Ghir_A01	1376053	G	AA	0.0	6.0	1.0	GG	21.0	0.0	0.0	GG	32.0	4.0	0.11	GG	40.0	1.0	0.02
Ghir_A01_1376707	Ghir_A01	1376707	G	AA	0.0	13.0	1.0	GG	10.0	0.0	0.0	GG	19.0	2.0	0.1	GG	21.0	2.0	0.09
Ghir_A01_1377232	Ghir_A01	1377232	G	AA	0.0	17.0	1.0	GG	24.0	0.0	0.0	GA	29.0	14.0	0.33	GA	28.0	7.0	0.2
Ghir_A01_1377843	Ghir_A01	1377843	T	CC	0.0	15.0	1.0	TT	24.0	0.0	0.0	TT	48.0	5.0	0.09	TT	39.0	5.0	0.11
Ghir_A01_1378073	Ghir_A01	1378073	A	GG	0.0	9.0	1.0	AA	22.0	1.0	0.04	AA	44.0	8.0	0.15	AA	39.0	5.0	0.11
Ghir_A01_1378701	Ghir_A01	1378701	T	CC	0.0	6.0	1.0	TT	28.0	0.0	0.0	TT	43.0	6.0	0.12	TT	35.0	5.0	0.12
Ghir_A01_1379069	Ghir_A01	1379069	A	CC	0.0	14.0	1.0	AA	20.0	0.0	0.0	AC	41.0	11.0	0.21	AA	36.0	3.0	0.08
Ghir_A01_1380623	Ghir_A01	1380623	A	TT	0.0	6.0	1.0	AA	6.0	0.0	0.0	AA	25.0	1.0	0.04	AA	29.0	2.0	0.06
Ghir_A01_1381575	Ghir_A01	1381575	A	CC	0.0	7.0	1.0	AA	19.0	0.0	0.0	AA	33.0	2.0	0.06	AA	45.0	1.0	0.02
Ghir_A01_1382290	Ghir_A01	1382290	C	TT	0.0	15.0	1.0	CC	19.0	0.0	0.0	CC	39.0	7.0	0.15	CC	45.0	2.0	0.04
Ghir_A01_1383076	Ghir_A01	1383076	G	AA	0.0	8.0	1.0	GG	32.0	0.0	0.0	GG	43.0	4.0	0.09	GG	36.0	7.0	0.16
Ghir_A01_1383078	Ghir_A01	1383078	C	TT	0.0	8.0	1.0	CC	33.0	0.0	0.0	CC	45.0	4.0	0.08	CC	35.0	7.0	0.17
Ghir_A01_1384237	Ghir_A01	1384237	T	GG	0.0	12.0	1.0	TT	27.0	0.0	0.0	TG	30.0	9.0	0.23	TT	33.0	5.0	0.13
Ghir_A01_1384439	Ghir_A01	1384439	G	AA	0.0	17.0	1.0	GG	21.0	0.0	0.0	GA	40.0	10.0	0.2	GG	36.0	1.0	0.03
Ghir_A01_1387609	Ghir_A01	1387609	C	TT	0.0	15.0	1.0	CC	25.0	0.0	0.0	CC	54.0	2.0	0.04	CC	49.0	3.0	0.06
Ghir_A01_1387979	Ghir_A01	1387979	A	CC	0.0	14.0	1.0	AA	26.0	0.0	0.0	AC	46.0	12.0	0.21	AA	45.0	4.0	0.08
Ghir_A01_1389079	Ghir_A01	1389079	T	AA	0.0	7.0	1.0	TT	13.0	0.0	0.0	TA	7.0	2.0	0.22	TT	14.0	2.0	0.12
Ghir_A01_1389176	Ghir_A01	1389176	A	TT	0.0	8.0	1.0	AA	9.0	0.0	0.0	AA	16.0	3.0	0.16	AA	14.0	2.0	0.12
Ghir_A01_1390001	Ghir_A01	1390001	G	AA	0.0	8.0	1.0	GG	7.0	0.0	0.0	GG	15.0	3.0	0.17	GA	6.0	3.0	0.33
Ghir_A01_1390147	Ghir_A01	1390147	T	AA	1.0	7.0	0.88	TT	13.0	0.0	0.0	TT	24.0	3.0	0.11	TA	11.0	4.0	0.27
Ghir_A01_1390150	Ghir_A01	1390150	A	TT	0.0	8.0	1.0	AA	13.0	1.0	0.07	AA	24.0	3.0	0.11	AT	11.0	4.0	0.27
Ghir_A01_1390317	Ghir_A01	1390317	G	AA	0.0	9.0	1.0	GG	11.0	0.0	0.0	GG	28.0	5.0	0.15	GG	24.0	3.0	0.11
Ghir_A01_1390423	Ghir_A01	1390423	G	AA	0.0	8.0	1.0	GG	20.0	0.0	0.0	GA	37.0	9.0	0.2	GG	29.0	2.0	0.06
Ghir_A01_1391029	Ghir_A01	1391029	G	AA	0.0	6.0	1.0	GG	18.0	0.0	0.0	GG	42.0	5.0	0.11	GG	35.0	5.0	0.12
Ghir_A01_1391764	Ghir_A01	1391764	T	CC	0.0	16.0	1.0	TT	26.0	0.0	0.0	TC	35.0	9.0	0.2	TT	40.0	4.0	0.09
Ghir_A01_1392481	Ghir_A01	1392481	A	GG	0.0	17.0	1.0	AA	23.0	0.0	0.0	AA	37.0	8.0	0.18	AA	29.0	2.0	0.06
Ghir_A01_1392564	Ghir_A01	1392564	A	TT	0.0	16.0	1.0	AA	17.0	0.0	0.0	AT	20.0	21.0	0.51	AA	23.0	0.0	0.0
Ghir_A01_1393295	Ghir_A01	1393295	G	AA	0.0	12.0	1.0	GG	16.0	0.0	0.0	GG	19.0	4.0	0.17	GG	19.0	2.0	0.1
Ghir_A01_1393665	Ghir_A01	1393665	T	AA	0.0	12.0	1.0	TT	10.0	0.0	0.0	TT	32.0	3.0	0.09	TT	26.0	3.0	0.1
Ghir_A01_1394203	Ghir_A01	1394203	T	CC	0.0	9.0	1.0	TT	7.0	0.0	0.0	TT	19.0	3.0	0.14	TT	23.0	0.0	0.0
Ghir_A01_1394738	Ghir_A01	1394738	C	TT	0.0	5.0	1.0	CC	10.0	1.0	0.09	CC	13.0	1.0	0.07	CC	10.0	0.0	0.0
Ghir_A01_1395924	Ghir_A01	1395924	T	AA	0.0	14.0	1.0	TT	5.0	0.0	0.0	TT	21.0	2.0	0.09	TT	8.0	0.0	0.0
Ghir_A01_1395966	Ghir_A01	1395966	G	TT	0.0	11.0	1.0	GG	6.0	0.0	0.0	GG	24.0	3.0	0.11	GG	13.0	0.0	0.0
Ghir_A01_1396236	Ghir_A01	1396236	A	GG	0.0	10.0	1.0	AA	16.0	0.0	0.0	AA	36.0	6.0	0.14	AA	30.0	3.0	0.09
Ghir_A01_1396246	Ghir_A01	1396246	C	AA	0.0	8.0	1.0	CC	16.0	0.0	0.0	CC	38.0	6.0	0.14	CC	30.0	5.0	0.14
Ghir_A01_1397326	Ghir_A01	1397326	G	AA	0.0	6.0	1.0	GG	6.0	0.0	0.0	GG	13.0	3.0	0.19	GG	17.0	2.0	0.11
Ghir_A01_1397346	Ghir_A01	1397346	T	AA	0.0	6.0	1.0	TT	7.0	0.0	0.0	TT	14.0	3.0	0.18	TT	16.0	1.0	0.06
Ghir_A01_1397527	Ghir_A01	1397527	T	CC	0.0	6.0	1.0	TT	9.0	0.0	0.0	TC	5.0	3.0	0.38	TC	7.0	2.0	0.22
Ghir_A01_1398888	Ghir_A01	1398888	T	AA	0.0	7.0	1.0	TT	14.0	0.0	0.0	TT	18.0	3.0	0.14	TT	11.0	1.0	0.08
Ghir_A01_1464859	Ghir_A01	1464859	C	CC	11.0	0.0	0.0	TT	0.0	16.0	1.0	CT	16.0	9.0	0.36	CT	29.0	8.0	0.22
Ghir_A01_1464884	Ghir_A01	1464884	T	TT	11.0	0.0	0.0	CC	0.0	12.0	1.0	TC	12.0	9.0	0.43	TC	30.0	8.0	0.21
Ghir_A01_1464922	Ghir_A01	1464922	C	CC	10.0	0.0	0.0	TT	0.0	15.0	1.0	CT	13.0	11.0	0.46	CT	35.0	11.0	0.24
Ghir_A01_1464948	Ghir_A01	1464948	G	GG	10.0	0.0	0.0	CC	0.0	17.0	1.0	GC	11.0	11.0	0.5	GC	31.0	11.0	0.26
Ghir_A01_1465640	Ghir_A01	1465640	G	GG	11.0	0.0	0.0	AA	0.0	9.0	1.0	GA	3.0	7.0	0.7	GA	10.0	6.0	0.38
Ghir_A01_1466102	Ghir_A01	1466102	C	TT	0.0	13.0	1.0	CC	16.0	0.0	0.0	CC	44.0	5.0	0.1	CC	44.0	0.0	0.0
Ghir_A01_1467511	Ghir_A01	1467511	C	CC	8.0	0.0	0.0	TT	0.0	8.0	1.0	CT	15.0	12.0	0.44	CT	12.0	5.0	0.29
Ghir_A01_1469364	Ghir_A01	1469364	G	GG	5.0	0.0	0.0	TT	0.0	12.0	1.0	GT	12.0	22.0	0.65	GT	16.0	10.0	0.38
Ghir_A01_1470347	Ghir_A01	1470347	C	CC	8.0	0.0	0.0	TT	0.0	21.0	1.0	CT	14.0	16.0	0.53	CT	19.0	15.0	0.44
Ghir_A01_1495353	Ghir_A01	1495353	A	AA	18.0	0.0	0.0	TT	0.0	12.0	1.0	AT	11.0	9.0	0.45	AT	30.0	12.0	0.29
Ghir_A01_1496143	Ghir_A01	1496143	A	TT	0.0	6.0	1.0	AA	5.0	0.0	0.0	AT	13.0	10.0	0.43	AT	8.0	17.0	0.68
Ghir_A01_1498036	Ghir_A01	1498036	G	GG	6.0	0.0	0.0	TT	0.0	7.0	1.0	GT	11.0	14.0	0.56	GT	14.0	5.0	0.26
Ghir_A01_1498484	Ghir_A01	1498484	C	CC	8.0	0.0	0.0	TT	0.0	10.0	1.0	CT	23.0	19.0	0.45	CT	17.0	9.0	0.35
Ghir_A01_1502349	Ghir_A01	1502349	A	AA	7.0	0.0	0.0	TT	0.0	7.0	1.0	AT	8.0	25.0	0.76	AT	9.0	16.0	0.64
Ghir_A01_1507696	Ghir_A01	1507696	A	GG	0.0	11.0	1.0	AA	11.0	0.0	0.0	AG	13.0	7.0	0.35	AG	6.0	8.0	0.57
Ghir_A01_1507991	Ghir_A01	1507991	A	AA	7.0	0.0	0.0	GG	0.0	13.0	1.0	AG	9.0	6.0	0.4	AG	6.0	6.0	0.5
Ghir_A01_1508217	Ghir_A01	1508217	T	TT	10.0	0.0	0.0	CC	1.0	13.0	0.93	TC	18.0	23.0	0.56	TC	19.0	12.0	0.39
Ghir_A01_1508219	Ghir_A01	1508219	C	CC	10.0	0.0	0.0	AA	0.0	14.0	1.0	CA	18.0	23.0	0.56	CA	19.0	12.0	0.39
Ghir_A01_1508393	Ghir_A01	1508393	T	TT	7.0	0.0	0.0	CC	0.0	11.0	1.0	TC	19.0	20.0	0.51	TC	22.0	12.0	0.35
Ghir_A01_1508422	Ghir_A01	1508422	G	GG	8.0	0.0	0.0	AA	0.0	12.0	1.0	GA	14.0	20.0	0.59	GA	18.0	9.0	0.33
Ghir_A01_1508568	Ghir_A01	1508568	G	GG	5.0	0.0	0.0	AA	0.0	12.0	1.0	GG	15.0	2.0	0.12	GA	15.0	9.0	0.38
Ghir_A01_1508569	Ghir_A01	1508569	T	TT	5.0	0.0	0.0	CC	0.0	11.0	1.0	TT	15.0	2.0	0.12	TC	15.0	9.0	0.38
Ghir_A01_1510200	Ghir_A01	1510200	A	AA	6.0	0.0	0.0	TT	0.0	15.0	1.0	AT	8.0	12.0	0.6	AT	9.0	12.0	0.57
Ghir_A01_1510529	Ghir_A01	1510529	C	TT	0.0	9.0	1.0	CC	7.0	0.0	0.0	CT	26.0	16.0	0.38	CT	13.0	13.0	0.5
Ghir_A01_1510599	Ghir_A01	1510599	A	AA	11.0	0.0	0.0	GG	0.0	10.0	1.0	AG	20.0	26.0	0.57	AG	13.0	19.0	0.59
Ghir_A01_1510620	Ghir_A01	1510620	G	GG	12.0	0.0	0.0	AA	0.0	8.0	1.0	GA	16.0	22.0	0.58	GA	14.0	19.0	0.58
Ghir_A01_1510662	Ghir_A01	1510662	C	CC	15.0	0.0	0.0	TT	0.0	9.0	1.0	CT	12.0	18.0	0.6	CT	18.0	14.0	0.44
Ghir_A01_1510663	Ghir_A01	1510663	G	GG	15.0	0.0	0.0	AA	0.0	9.0	1.0	GA	12.0	18.0	0.6	GA	18.0	14.0	0.44
Ghir_A01_1511095	Ghir_A01	1511095	G	GG	7.0	0.0	0.0	AA	0.0	8.0	1.0	GA	16.0	11.0	0.41	GA	12.0	10.0	0.45
Ghir_A01_1511185	Ghir_A01	1511185	T	TT	5.0	0.0	0.0	CC	0.0	9.0	1.0	TC	11.0	17.0	0.61	TC	12.0	22.0	0.65
Ghir_A01_1512249	Ghir_A01	1512249	G	AA	0.0	5.0	1.0	GG	13.0	0.0	0.0	GA	8.0	9.0	0.53	GA	8.0	19.0	0.7
Ghir_A01_1512380	Ghir_A01	1512380	G	AA	0.0	6.0	1.0	GG	12.0	0.0	0.0	GA	8.0	9.0	0.53	GA	12.0	8.0	0.4
Ghir_A01_1513391	Ghir_A01	1513391	A	GG	0.0	9.0	1.0	AA	15.0	0.0	0.0	AG	15.0	14.0	0.48	AG	11.0	9.0	0.45
Ghir_A01_1513434	Ghir_A01	1513434	G	GG	8.0	0.0	0.0	CC	0.0	12.0	1.0	GC	12.0	18.0	0.6	GC	10.0	11.0	0.52
Ghir_A01_1513546	Ghir_A01	1513546	T	TT	10.0	0.0	0.0	CC	0.0	15.0	1.0	TC	20.0	20.0	0.5	TC	23.0	11.0	0.32
Ghir_A01_1513548	Ghir_A01	1513548	A	AA	10.0	0.0	0.0	GG	0.0	15.0	1.0	AG	20.0	21.0	0.51	AG	24.0	11.0	0.31
Ghir_A01_1513581	Ghir_A01	1513581	G	GG	11.0	0.0	0.0	AA	0.0	18.0	1.0	GA	18.0	23.0	0.56	GA	25.0	14.0	0.36
Ghir_A01_1513725	Ghir_A01	1513725	T	TT	11.0	0.0	0.0	AA	0.0	16.0	1.0	TA	22.0	22.0	0.5	TA	23.0	19.0	0.45
Ghir_A01_1514624	Ghir_A01	1514624	T	TT	5.0	0.0	0.0	CC	0.0	14.0	1.0	TC	14.0	12.0	0.46	TC	17.0	9.0	0.35
Ghir_A01_1514815	Ghir_A01	1514815	A	AA	14.0	0.0	0.0	TT	0.0	19.0	1.0	AT	10.0	17.0	0.63	AT	24.0	9.0	0.27
Ghir_A01_1515871	Ghir_A01	1515871	G	GG	7.0	0.0	0.0	AA	0.0	18.0	1.0	GA	11.0	25.0	0.69	GA	27.0	25.0	0.48
Ghir_A01_1516097	Ghir_A01	1516097	C	CC	11.0	1.0	0.08	TT	0.0	11.0	1.0	CT	18.0	18.0	0.5	CT	14.0	18.0	0.56
Ghir_A01_1516502	Ghir_A01	1516502	A	GG	0.0	8.0	1.0	AA	8.0	0.0	0.0	AG	8.0	7.0	0.47	AG	7.0	9.0	0.56
Ghir_A01_1516995	Ghir_A01	1516995	A	GG	0.0	13.0	1.0	AA	10.0	0.0	0.0	AG	14.0	19.0	0.58	AG	11.0	27.0	0.71
Ghir_A01_1517226	Ghir_A01	1517226	G	AA	0.0	9.0	1.0	GG	17.0	0.0	0.0	GA	23.0	15.0	0.39	GA	11.0	17.0	0.61
Ghir_A01_1517240	Ghir_A01	1517240	A	AA	9.0	0.0	0.0	GG	0.0	16.0	1.0	AG	16.0	22.0	0.58	AG	19.0	12.0	0.39
Ghir_A01_1518085	Ghir_A01	1518085	G	GG	7.0	0.0	0.0	TT	0.0	16.0	1.0	GT	17.0	13.0	0.43	GT	20.0	18.0	0.47
Ghir_A01_1518523	Ghir_A01	1518523	C	CC	6.0	0.0	0.0	TT	1.0	14.0	0.93	CT	14.0	21.0	0.6	CT	16.0	16.0	0.5
Ghir_A01_1518746	Ghir_A01	1518746	T	TT	6.0	0.0	0.0	CC	0.0	19.0	1.0	TC	16.0	9.0	0.36	TC	20.0	13.0	0.39
Ghir_A01_1519586	Ghir_A01	1519586	C	CC	15.0	0.0	0.0	TT	1.0	12.0	0.92	CT	15.0	17.0	0.53	CT	14.0	13.0	0.48
Ghir_A01_1519604	Ghir_A01	1519604	A	TT	0.0	15.0	1.0	AA	14.0	0.0	0.0	AT	17.0	19.0	0.53	AT	14.0	11.0	0.44
Ghir_A01_1519605	Ghir_A01	1519605	C	AA	0.0	14.0	1.0	CC	14.0	0.0	0.0	CA	15.0	21.0	0.58	CA	13.0	12.0	0.48
Ghir_A01_1521773	Ghir_A01	1521773	A	AA	7.0	0.0	0.0	GG	0.0	12.0	1.0	AG	11.0	15.0	0.58	AG	7.0	9.0	0.56
Ghir_A01_1522073	Ghir_A01	1522073	G	GG	6.0	0.0	0.0	AA	0.0	11.0	1.0	GA	19.0	15.0	0.44	GA	7.0	6.0	0.46
Ghir_A01_1522190	Ghir_A01	1522190	T	TT	6.0	0.0	0.0	AA	0.0	12.0	1.0	TA	21.0	18.0	0.46	TA	15.0	11.0	0.42
Ghir_A01_1522207	Ghir_A01	1522207	T	TT	7.0	0.0	0.0	CC	0.0	13.0	1.0	TC	19.0	19.0	0.5	TC	19.0	11.0	0.37
Ghir_A01_1523157	Ghir_A01	1523157	C	CC	11.0	0.0	0.0	TT	0.0	28.0	1.0	CT	26.0	28.0	0.52	CT	19.0	30.0	0.61
Ghir_A01_1523457	Ghir_A01	1523457	T	TT	11.0	0.0	0.0	CC	0.0	27.0	1.0	TC	23.0	24.0	0.51	TC	28.0	16.0	0.36
Ghir_A01_1523512	Ghir_A01	1523512	T	TT	15.0	0.0	0.0	CC	0.0	18.0	1.0	TC	27.0	29.0	0.52	TC	20.0	17.0	0.46
Ghir_A01_1523522	Ghir_A01	1523522	C	CC	17.0	0.0	0.0	TT	0.0	17.0	1.0	CT	28.0	27.0	0.49	CT	20.0	18.0	0.47
Ghir_A01_1523735	Ghir_A01	1523735	A	AA	16.0	0.0	0.0	GG	0.0	18.0	1.0	AG	22.0	23.0	0.51	AG	23.0	24.0	0.51
Ghir_A01_1523879	Ghir_A01	1523879	A	AA	9.0	0.0	0.0	GG	0.0	19.0	1.0	AG	36.0	23.0	0.39	AG	28.0	20.0	0.42
Ghir_A01_1523973	Ghir_A01	1523973	A	AA	10.0	0.0	0.0	GG	0.0	21.0	1.0	AG	46.0	26.0	0.36	AG	29.0	22.0	0.43
Ghir_A01_1524292	Ghir_A01	1524292	C	CC	9.0	0.0	0.0	TT	0.0	16.0	1.0	CT	14.0	27.0	0.66	CT	26.0	13.0	0.33
Ghir_A01_1524294	Ghir_A01	1524294	A	AA	9.0	0.0	0.0	GG	0.0	16.0	1.0	AG	16.0	26.0	0.62	AG	26.0	14.0	0.35
Ghir_A01_1524467	Ghir_A01	1524467	C	CC	11.0	0.0	0.0	AA	0.0	22.0	1.0	CA	25.0	18.0	0.42	CA	21.0	8.0	0.28
Ghir_A01_1525119	Ghir_A01	1525119	G	GG	18.0	0.0	0.0	AA	0.0	19.0	1.0	GA	11.0	17.0	0.61	GA	11.0	13.0	0.54
Ghir_A01_1525237	Ghir_A01	1525237	C	CC	16.0	0.0	0.0	GG	0.0	10.0	1.0	CG	18.0	32.0	0.64	CG	17.0	24.0	0.59
Ghir_A01_1525238	Ghir_A01	1525238	A	AA	15.0	0.0	0.0	GG	0.0	10.0	1.0	AG	17.0	31.0	0.65	AG	18.0	24.0	0.57
Ghir_A01_1525273	Ghir_A01	1525273	T	AA	0.0	11.0	1.0	TT	14.0	0.0	0.0	TT	41.0	5.0	0.11	TT	41.0	1.0	0.02
Ghir_A01_1526602	Ghir_A01	1526602	G	AA	0.0	10.0	1.0	GG	15.0	0.0	0.0	GA	6.0	9.0	0.6	GA	13.0	13.0	0.5
Ghir_A01_1526753	Ghir_A01	1526753	C	TT	0.0	8.0	1.0	CC	11.0	0.0	0.0	CT	9.0	11.0	0.55	CT	5.0	18.0	0.78
Ghir_A01_1527771	Ghir_A01	1527771	C	CC	6.0	0.0	0.0	TT	0.0	9.0	1.0	CT	14.0	10.0	0.42	CT	8.0	13.0	0.62
Ghir_A01_1528059	Ghir_A01	1528059	T	TT	6.0	0.0	0.0	GG	1.0	9.0	0.9	TG	8.0	12.0	0.6	TG	18.0	9.0	0.33
Ghir_A01_1528521	Ghir_A01	1528521	T	CC	0.0	6.0	1.0	TT	13.0	0.0	0.0	TT	30.0	6.0	0.17	TT	23.0	0.0	0.0
Ghir_A01_1529003	Ghir_A01	1529003	A	AA	6.0	0.0	0.0	GG	0.0	11.0	1.0	AG	15.0	17.0	0.53	AG	9.0	13.0	0.59
Ghir_A01_1529527	Ghir_A01	1529527	A	AA	5.0	0.0	0.0	GG	1.0	13.0	0.93	AG	16.0	10.0	0.38	AG	15.0	14.0	0.48
Ghir_A01_1545004	Ghir_A01	1545004	A	TT	0.0	7.0	1.0	AA	7.0	0.0	0.0	AT	16.0	9.0	0.36	AT	8.0	7.0	0.47
Ghir_A01_1545005	Ghir_A01	1545005	A	TT	0.0	7.0	1.0	AA	7.0	0.0	0.0	AT	16.0	9.0	0.36	AT	8.0	8.0	0.5
Ghir_A01_1616335	Ghir_A01	1616335	T	TT	8.0	0.0	0.0	CC	0.0	14.0	1.0	TC	23.0	26.0	0.53	TC	23.0	13.0	0.36
Ghir_A01_1625555	Ghir_A01	1625555	A	AA	23.0	0.0	0.0	GG	0.0	18.0	1.0	AG	19.0	11.0	0.37	AG	24.0	22.0	0.48
Ghir_A01_1625772	Ghir_A01	1625772	G	GG	5.0	0.0	0.0	TT	0.0	19.0	1.0	GT	17.0	12.0	0.41	GT	20.0	17.0	0.46
Ghir_A01_1631145	Ghir_A01	1631145	G	GG	14.0	0.0	0.0	TT	0.0	18.0	1.0	GT	18.0	24.0	0.57	GT	24.0	8.0	0.25
Ghir_A01_1631495	Ghir_A01	1631495	G	GG	12.0	0.0	0.0	AA	0.0	18.0	1.0	GA	21.0	26.0	0.55	GA	31.0	25.0	0.45
Ghir_A01_1631701	Ghir_A01	1631701	T	TT	12.0	0.0	0.0	CC	1.0	23.0	0.96	TC	41.0	25.0	0.38	TC	31.0	16.0	0.34
Ghir_A01_1631706	Ghir_A01	1631706	T	TT	13.0	0.0	0.0	CC	1.0	24.0	0.96	TC	42.0	25.0	0.37	TC	32.0	19.0	0.37
Ghir_A01_1632140	Ghir_A01	1632140	G	GG	12.0	0.0	0.0	AA	0.0	9.0	1.0	GA	21.0	26.0	0.55	GA	25.0	20.0	0.44
Ghir_A01_1632567	Ghir_A01	1632567	G	GG	16.0	0.0	0.0	AA	0.0	29.0	1.0	GA	25.0	20.0	0.44	GA	31.0	13.0	0.3
Ghir_A01_1632573	Ghir_A01	1632573	A	AA	16.0	0.0	0.0	GG	0.0	30.0	1.0	AG	26.0	20.0	0.43	AG	33.0	15.0	0.31
Ghir_A01_1633070	Ghir_A01	1633070	A	AA	7.0	0.0	0.0	GG	2.0	14.0	0.88	AG	17.0	21.0	0.55	AG	16.0	9.0	0.36
Ghir_A01_1634259	Ghir_A01	1634259	C	CC	8.0	0.0	0.0	TT	0.0	13.0	1.0	CT	18.0	14.0	0.44	CT	25.0	19.0	0.43
Ghir_A01_1634366	Ghir_A01	1634366	G	GG	7.0	0.0	0.0	AA	0.0	6.0	1.0	GA	13.0	6.0	0.32	GA	16.0	12.0	0.43
Ghir_A01_1634928	Ghir_A01	1634928	T	TT	14.0	0.0	0.0	GG	0.0	11.0	1.0	TT	33.0	5.0	0.13	TG	22.0	6.0	0.21
Ghir_A01_1635177	Ghir_A01	1635177	G	GG	14.0	0.0	0.0	TT	1.0	24.0	0.96	GT	23.0	25.0	0.52	GT	33.0	19.0	0.37
Ghir_A01_1635920	Ghir_A01	1635920	A	GG	0.0	12.0	1.0	AA	18.0	0.0	0.0	AG	28.0	15.0	0.35	AG	26.0	13.0	0.33
Ghir_A01_1636152	Ghir_A01	1636152	G	GG	14.0	0.0	0.0	TT	0.0	36.0	1.0	GT	36.0	21.0	0.37	GT	27.0	8.0	0.23
Ghir_A01_1636218	Ghir_A01	1636218	T	TT	18.0	0.0	0.0	CC	0.0	38.0	1.0	TC	41.0	27.0	0.4	TC	30.0	9.0	0.23
Ghir_A01_1636254	Ghir_A01	1636254	C	TT	0.0	11.0	1.0	CC	28.0	0.0	0.0	CT	24.0	31.0	0.56	CT	10.0	28.0	0.74
Ghir_A01_1636934	Ghir_A01	1636934	T	TT	17.0	0.0	0.0	CC	0.0	16.0	1.0	TC	21.0	21.0	0.5	TC	41.0	11.0	0.21
Ghir_A01_1638125	Ghir_A01	1638125	T	TT	15.0	0.0	0.0	CC	0.0	20.0	1.0	TC	26.0	27.0	0.51	TC	24.0	19.0	0.44
Ghir_A01_1639000	Ghir_A01	1639000	T	TT	5.0	0.0	0.0	CC	0.0	22.0	1.0	TC	19.0	32.0	0.63	TC	39.0	21.0	0.35
Ghir_A01_1639177	Ghir_A01	1639177	C	CC	16.0	0.0	0.0	TT	0.0	21.0	1.0	CT	28.0	27.0	0.49	CT	44.0	26.0	0.37
Ghir_A01_1639544	Ghir_A01	1639544	G	GG	11.0	0.0	0.0	AA	0.0	16.0	1.0	GA	24.0	22.0	0.48	GA	27.0	30.0	0.53
Ghir_A01_1640240	Ghir_A01	1640240	A	AA	7.0	0.0	0.0	TT	0.0	21.0	1.0	AT	19.0	18.0	0.49	AT	15.0	11.0	0.42
Ghir_A01_1645416	Ghir_A01	1645416	A	AA	6.0	0.0	0.0	GG	0.0	22.0	1.0	AG	32.0	20.0	0.38	AG	24.0	23.0	0.49
Ghir_A01_1654867	Ghir_A01	1654867	A	AA	8.0	0.0	0.0	CC	0.0	18.0	1.0	AC	19.0	36.0	0.65	AC	19.0	12.0	0.39
Ghir_A01_1656924	Ghir_A01	1656924	G	GG	7.0	0.0	0.0	AA	0.0	11.0	1.0	GA	16.0	17.0	0.52	GA	16.0	10.0	0.38
Ghir_A01_1658500	Ghir_A01	1658500	T	TT	12.0	0.0	0.0	GG	0.0	14.0	1.0	TG	14.0	22.0	0.61	TG	35.0	14.0	0.29
Ghir_A01_1662306	Ghir_A01	1662306	G	AA	0.0	13.0	1.0	GG	15.0	0.0	0.0	GA	11.0	20.0	0.65	GA	18.0	16.0	0.47
Ghir_A01_1664333	Ghir_A01	1664333	A	AA	14.0	0.0	0.0	GG	0.0	23.0	1.0	AG	22.0	16.0	0.42	AG	27.0	10.0	0.27
Ghir_A01_1666043	Ghir_A01	1666043	A	AA	17.0	0.0	0.0	GG	0.0	9.0	1.0	AG	24.0	14.0	0.37	AA	28.0	5.0	0.15
Ghir_A01_1670092	Ghir_A01	1670092	C	CC	5.0	0.0	0.0	AA	0.0	16.0	1.0	CA	7.0	6.0	0.46	CA	7.0	6.0	0.46
Ghir_A01_1671419	Ghir_A01	1671419	G	GG	11.0	0.0	0.0	AA	0.0	10.0	1.0	GA	16.0	18.0	0.53	GA	7.0	9.0	0.56
Ghir_A01_1672233	Ghir_A01	1672233	G	GG	5.0	0.0	0.0	AA	1.0	12.0	0.92	GA	22.0	15.0	0.41	GA	17.0	11.0	0.39
Ghir_A01_1676091	Ghir_A01	1676091	G	GG	11.0	0.0	0.0	AA	0.0	27.0	1.0	GA	27.0	11.0	0.29	GA	19.0	23.0	0.55
Ghir_A01_1676106	Ghir_A01	1676106	A	AA	10.0	0.0	0.0	GG	0.0	30.0	1.0	AG	27.0	11.0	0.29	AG	22.0	25.0	0.53
Ghir_A01_1678472	Ghir_A01	1678472	G	AA	0.0	5.0	1.0	GG	25.0	0.0	0.0	GA	22.0	8.0	0.27	GA	30.0	11.0	0.27
Ghir_A01_1678480	Ghir_A01	1678480	T	CC	0.0	5.0	1.0	TT	27.0	0.0	0.0	TC	21.0	6.0	0.22	TC	26.0	13.0	0.33
Ghir_A01_1681603	Ghir_A01	1681603	T	TT	6.0	0.0	0.0	CC	0.0	18.0	1.0	TC	31.0	31.0	0.5	TC	23.0	16.0	0.41
Ghir_A01_1683225	Ghir_A01	1683225	G	GG	12.0	0.0	0.0	AA	0.0	31.0	1.0	GA	22.0	19.0	0.46	GA	26.0	14.0	0.35
Ghir_A01_1685622	Ghir_A01	1685622	G	GG	12.0	0.0	0.0	CC	0.0	15.0	1.0	GC	30.0	16.0	0.35	GC	23.0	20.0	0.47
Ghir_A01_1685750	Ghir_A01	1685750	G	CC	0.0	9.0	1.0	GG	23.0	0.0	0.0	GC	25.0	23.0	0.48	GC	24.0	25.0	0.51
Ghir_A01_1701512	Ghir_A01	1701512	G	GG	14.0	0.0	0.0	AA	0.0	19.0	1.0	GA	24.0	18.0	0.43	GA	31.0	24.0	0.44
Ghir_A01_1718002	Ghir_A01	1718002	C	CC	9.0	0.0	0.0	TT	1.0	26.0	0.96	CT	39.0	13.0	0.25	CT	25.0	10.0	0.29
Ghir_A01_1741131	Ghir_A01	1741131	G	GG	5.0	0.0	0.0	AA	1.0	17.0	0.94	GA	12.0	10.0	0.45	GG	9.0	2.0	0.18
Ghir_A01_1773362	Ghir_A01	1773362	A	AA	6.0	0.0	0.0	GG	0.0	10.0	1.0	AG	20.0	20.0	0.5	AG	23.0	16.0	0.41
Ghir_A01_1773659	Ghir_A01	1773659	G	GG	13.0	0.0	0.0	AA	0.0	16.0	1.0	GA	22.0	8.0	0.27	GA	14.0	5.0	0.26
Ghir_A01_1773716	Ghir_A01	1773716	G	GG	15.0	0.0	0.0	AA	0.0	17.0	1.0	GA	12.0	4.0	0.25	GA	10.0	5.0	0.33
Ghir_A01_1773896	Ghir_A01	1773896	T	TT	9.0	0.0	0.0	AA	0.0	11.0	1.0	TA	14.0	18.0	0.56	TA	15.0	12.0	0.44
Ghir_A01_1773907	Ghir_A01	1773907	G	GG	9.0	0.0	0.0	AA	0.0	11.0	1.0	GA	15.0	19.0	0.56	GA	18.0	12.0	0.4
Ghir_A01_1774189	Ghir_A01	1774189	G	AA	0.0	7.0	1.0	GG	9.0	0.0	0.0	GA	13.0	12.0	0.48	GA	13.0	9.0	0.41
Ghir_A01_1774235	Ghir_A01	1774235	G	TT	0.0	6.0	1.0	GG	11.0	0.0	0.0	GT	11.0	9.0	0.45	GT	6.0	7.0	0.54
Ghir_A01_1774257	Ghir_A01	1774257	C	GG	0.0	5.0	1.0	CC	11.0	0.0	0.0	CG	9.0	6.0	0.4	CG	5.0	5.0	0.5
Ghir_A01_1775005	Ghir_A01	1775005	C	CC	9.0	0.0	0.0	TT	0.0	7.0	1.0	CT	6.0	20.0	0.77	CT	16.0	7.0	0.3
Ghir_A01_1775025	Ghir_A01	1775025	G	GG	9.0	0.0	0.0	AA	0.0	8.0	1.0	GA	11.0	25.0	0.69	GA	14.0	7.0	0.33
Ghir_A01_1775409	Ghir_A01	1775409	T	TT	8.0	0.0	0.0	AA	0.0	25.0	1.0	TA	11.0	29.0	0.72	TA	10.0	14.0	0.58
Ghir_A01_1775543	Ghir_A01	1775543	G	GG	12.0	0.0	0.0	CC	0.0	23.0	1.0	GC	19.0	13.0	0.41	GC	21.0	22.0	0.51
Ghir_A01_1775839	Ghir_A01	1775839	A	AA	5.0	0.0	0.0	GG	0.0	26.0	1.0	AG	14.0	20.0	0.59	AG	17.0	10.0	0.37
Ghir_A01_1776251	Ghir_A01	1776251	G	GG	8.0	0.0	0.0	TT	0.0	21.0	1.0	GT	16.0	18.0	0.53	GT	25.0	17.0	0.4
Ghir_A01_1776358	Ghir_A01	1776358	T	TT	7.0	0.0	0.0	CC	0.0	25.0	1.0	TC	10.0	17.0	0.63	TC	21.0	19.0	0.47
Ghir_A01_1777147	Ghir_A01	1777147	T	TT	14.0	0.0	0.0	CC	0.0	19.0	1.0	TC	21.0	26.0	0.55	TC	22.0	16.0	0.42
Ghir_A01_1778278	Ghir_A01	1778278	G	GG	21.0	0.0	0.0	AA	0.0	22.0	1.0	GA	19.0	18.0	0.49	GA	42.0	20.0	0.32
Ghir_A01_1778806	Ghir_A01	1778806	A	AA	10.0	0.0	0.0	TT	3.0	43.0	0.93	AT	16.0	24.0	0.6	AT	22.0	16.0	0.42
Ghir_A01_1779228	Ghir_A01	1779228	A	AA	9.0	0.0	0.0	TT	0.0	17.0	1.0	AT	18.0	25.0	0.58	AT	30.0	21.0	0.41
Ghir_A01_1779479	Ghir_A01	1779479	G	GG	11.0	0.0	0.0	TT	0.0	10.0	1.0	GT	18.0	22.0	0.55	GT	26.0	12.0	0.32
Ghir_A01_1779726	Ghir_A01	1779726	T	TT	8.0	0.0	0.0	CC	0.0	9.0	1.0	TC	14.0	10.0	0.42	TC	13.0	4.0	0.24
Ghir_A01_1781366	Ghir_A01	1781366	G	GG	7.0	0.0	0.0	TT	0.0	14.0	1.0	GT	26.0	16.0	0.38	GT	10.0	12.0	0.55
Ghir_A01_1781367	Ghir_A01	1781367	A	AA	7.0	0.0	0.0	TT	0.0	14.0	1.0	AT	26.0	16.0	0.38	AT	10.0	12.0	0.55
Ghir_A01_1781376	Ghir_A01	1781376	A	AA	8.0	0.0	0.0	GG	0.0	14.0	1.0	AG	25.0	17.0	0.4	AG	11.0	14.0	0.56
Ghir_A01_1781473	Ghir_A01	1781473	C	CC	6.0	0.0	0.0	TT	1.0	14.0	0.93	CT	23.0	12.0	0.34	CT	17.0	15.0	0.47
Ghir_A01_1781486	Ghir_A01	1781486	G	GG	6.0	0.0	0.0	AA	1.0	17.0	0.94	GA	22.0	9.0	0.29	GA	18.0	18.0	0.5
Ghir_A01_1781549	Ghir_A01	1781549	C	TT	0.0	5.0	1.0	CC	20.0	1.0	0.05	CT	13.0	10.0	0.43	CT	16.0	18.0	0.53
Ghir_A01_1781606	Ghir_A01	1781606	T	TT	5.0	0.0	0.0	AA	0.0	17.0	1.0	TA	9.0	15.0	0.62	TA	12.0	12.0	0.5
Ghir_A01_1781722	Ghir_A01	1781722	A	CC	0.0	5.0	1.0	AA	10.0	0.0	0.0	AC	8.0	8.0	0.5	AC	9.0	7.0	0.44
Ghir_A01_1781882	Ghir_A01	1781882	C	CC	6.0	0.0	0.0	TT	0.0	9.0	1.0	CT	11.0	11.0	0.5	CT	17.0	12.0	0.41
Ghir_A01_1781918	Ghir_A01	1781918	G	AA	0.0	8.0	1.0	GG	10.0	1.0	0.09	GA	9.0	9.0	0.5	GA	13.0	16.0	0.55
Ghir_A01_1782150	Ghir_A01	1782150	T	GG	0.0	8.0	1.0	TT	10.0	2.0	0.17	TG	16.0	25.0	0.61	TG	11.0	28.0	0.72
Ghir_A01_1782224	Ghir_A01	1782224	A	AA	9.0	0.0	0.0	GG	0.0	6.0	1.0	AG	12.0	16.0	0.57	AG	19.0	11.0	0.37
Ghir_A01_1782298	Ghir_A01	1782298	C	CC	12.0	0.0	0.0	AA	0.0	10.0	1.0	AA	2.0	16.0	0.89	CA	15.0	6.0	0.29
Ghir_A01_1782372	Ghir_A01	1782372	G	AA	0.0	11.0	1.0	GG	10.0	0.0	0.0	GG	10.0	0.0	0.0	GA	5.0	8.0	0.62
Ghir_A01_1782397	Ghir_A01	1782397	G	AA	0.0	11.0	1.0	GG	9.0	0.0	0.0	GG	11.0	0.0	0.0	GA	5.0	9.0	0.64
Ghir_A01_1782418	Ghir_A01	1782418	G	AA	0.0	9.0	1.0	GG	11.0	0.0	0.0	GG	11.0	2.0	0.15	GA	5.0	6.0	0.55
Ghir_A01_1782443	Ghir_A01	1782443	T	CC	0.0	8.0	1.0	TT	8.0	0.0	0.0	TC	11.0	3.0	0.21	TC	6.0	5.0	0.45
Ghir_A01_1782444	Ghir_A01	1782444	A	GG	0.0	8.0	1.0	AA	8.0	0.0	0.0	AG	11.0	3.0	0.21	AG	6.0	6.0	0.5
Ghir_A01_1782499	Ghir_A01	1782499	G	AA	0.0	9.0	1.0	GG	11.0	0.0	0.0	GA	16.0	5.0	0.24	GA	5.0	5.0	0.5
Ghir_A01_1782985	Ghir_A01	1782985	A	AA	8.0	0.0	0.0	GG	0.0	16.0	1.0	AG	20.0	26.0	0.57	AG	23.0	23.0	0.5
Ghir_A01_1783048	Ghir_A01	1783048	T	TT	6.0	0.0	0.0	CC	0.0	18.0	1.0	TC	21.0	29.0	0.58	TC	21.0	26.0	0.55
Ghir_A01_1783070	Ghir_A01	1783070	C	CC	4.0	0.0	0.0	TT	0.0	18.0	1.0	CT	19.0	28.0	0.6	CT	22.0	28.0	0.56
Ghir_A01_1783352	Ghir_A01	1783352	T	TT	9.0	0.0	0.0	CC	0.0	21.0	1.0	TC	23.0	20.0	0.47	TC	14.0	19.0	0.58
Ghir_A01_1784208	Ghir_A01	1784208	G	AA	0.0	5.0	1.0	GG	6.0	0.0	0.0	AA	2.0	9.0	0.82	GA	2.0	8.0	0.8
Ghir_A01_1784591	Ghir_A01	1784591	C	CC	5.0	0.0	0.0	GG	0.0	7.0	1.0	CG	11.0	7.0	0.39	GG	1.0	15.0	0.94
Ghir_A01_1784738	Ghir_A01	1784738	G	GG	6.0	0.0	0.0	AA	0.0	17.0	1.0	GA	9.0	14.0	0.61	GA	10.0	14.0	0.58
Ghir_A01_1784973	Ghir_A01	1784973	A	AA	9.0	0.0	0.0	GG	0.0	17.0	1.0	AG	17.0	26.0	0.6	AG	21.0	15.0	0.42
Ghir_A01_1787297	Ghir_A01	1787297	C	CC	13.0	0.0	0.0	TT	0.0	23.0	1.0	CT	22.0	26.0	0.54	CT	23.0	23.0	0.5
Ghir_A01_1787902	Ghir_A01	1787902	A	AA	11.0	0.0	0.0	GG	0.0	24.0	1.0	AG	17.0	25.0	0.6	AG	29.0	10.0	0.26
Ghir_A01_1790397	Ghir_A01	1790397	C	CC	5.0	0.0	0.0	TT	0.0	8.0	1.0	CT	19.0	22.0	0.54	CT	15.0	19.0	0.56
Ghir_A01_1790532	Ghir_A01	1790532	A	AA	11.0	0.0	0.0	TT	0.0	16.0	1.0	AT	24.0	10.0	0.29	AT	22.0	13.0	0.37
Ghir_A01_1790565	Ghir_A01	1790565	G	GG	10.0	0.0	0.0	AA	0.0	18.0	1.0	GA	18.0	12.0	0.4	GA	22.0	18.0	0.45
Ghir_A01_1791298	Ghir_A01	1791298	T	AA	0.0	10.0	1.0	TT	10.0	0.0	0.0	TA	11.0	9.0	0.45	TA	11.0	17.0	0.61
Ghir_A01_1791536	Ghir_A01	1791536	T	TT	9.0	0.0	0.0	CC	0.0	17.0	1.0	TC	15.0	8.0	0.35	TC	17.0	16.0	0.48
Ghir_A01_1791537	Ghir_A01	1791537	T	TT	10.0	0.0	0.0	AA	0.0	17.0	1.0	TA	15.0	8.0	0.35	TA	17.0	16.0	0.48
Ghir_A01_1791796	Ghir_A01	1791796	T	AA	0.0	8.0	1.0	TT	8.0	0.0	0.0	TA	9.0	4.0	0.31	TA	7.0	8.0	0.53
Ghir_A01_1791931	Ghir_A01	1791931	A	AA	8.0	0.0	0.0	CC	0.0	9.0	1.0	AC	16.0	8.0	0.33	AC	12.0	5.0	0.29
Ghir_A01_1792299	Ghir_A01	1792299	C	CC	10.0	0.0	0.0	TT	2.0	15.0	0.88	CT	11.0	7.0	0.39	CT	14.0	6.0	0.3
Ghir_A01_1792361	Ghir_A01	1792361	A	AA	7.0	0.0	0.0	GG	1.0	18.0	0.95	AG	11.0	11.0	0.5	AG	13.0	6.0	0.32
Ghir_A01_1792815	Ghir_A01	1792815	A	AA	15.0	0.0	0.0	GG	0.0	29.0	1.0	AG	11.0	16.0	0.59	AG	14.0	19.0	0.58
Ghir_A01_1793245	Ghir_A01	1793245	G	GG	17.0	0.0	0.0	AA	0.0	29.0	1.0	GA	22.0	31.0	0.58	GA	20.0	19.0	0.49
Ghir_A01_1793248	Ghir_A01	1793248	G	GG	17.0	0.0	0.0	TT	0.0	28.0	1.0	GT	23.0	30.0	0.57	GT	19.0	19.0	0.5
Ghir_A01_1793474	Ghir_A01	1793474	C	CC	18.0	0.0	0.0	TT	0.0	26.0	1.0	CT	20.0	22.0	0.52	CT	35.0	20.0	0.36
Ghir_A01_1793744	Ghir_A01	1793744	G	GG	7.0	0.0	0.0	AA	0.0	21.0	1.0	GA	24.0	13.0	0.35	GA	18.0	28.0	0.61
Ghir_A01_1794431	Ghir_A01	1794431	C	TT	0.0	6.0	1.0	CC	5.0	0.0	0.0	CT	7.0	6.0	0.46	CT	2.0	7.0	0.78
Ghir_A01_1794609	Ghir_A01	1794609	A	AA	8.0	0.0	0.0	GG	0.0	5.0	1.0	AG	14.0	9.0	0.39	AG	6.0	4.0	0.4
Ghir_A01_1794824	Ghir_A01	1794824	G	GG	10.0	0.0	0.0	AA	0.0	7.0	1.0	GA	8.0	6.0	0.43	GA	13.0	12.0	0.48
Ghir_A01_1795351	Ghir_A01	1795351	G	GG	10.0	0.0	0.0	CC	0.0	11.0	1.0	GC	7.0	12.0	0.63	GG	12.0	2.0	0.14
Ghir_A01_1795612	Ghir_A01	1795612	G	GG	11.0	0.0	0.0	AA	0.0	11.0	1.0	GA	15.0	11.0	0.42	GA	15.0	11.0	0.42
Ghir_A01_1795754	Ghir_A01	1795754	G	CC	0.0	10.0	1.0	GG	16.0	0.0	0.0	GC	16.0	18.0	0.53	GC	33.0	23.0	0.41
Ghir_A01_1795795	Ghir_A01	1795795	A	AA	15.0	0.0	0.0	CC	0.0	14.0	1.0	AC	20.0	12.0	0.38	AC	21.0	23.0	0.52
Ghir_A01_1795971	Ghir_A01	1795971	C	TT	0.0	18.0	1.0	CC	19.0	0.0	0.0	CT	11.0	8.0	0.42	CT	6.0	18.0	0.75
Ghir_A01_1795986	Ghir_A01	1795986	A	GG	0.0	15.0	1.0	AA	19.0	0.0	0.0	AG	11.0	11.0	0.5	AG	6.0	16.0	0.73
Ghir_A01_1796168	Ghir_A01	1796168	G	GG	10.0	0.0	0.0	AA	1.0	10.0	0.91	GA	18.0	19.0	0.51	GA	17.0	12.0	0.41
Ghir_A01_1796253	Ghir_A01	1796253	A	AA	11.0	0.0	0.0	GG	1.0	16.0	0.94	AG	10.0	13.0	0.57	AG	16.0	13.0	0.45
Ghir_A01_1796266	Ghir_A01	1796266	G	GG	10.0	0.0	0.0	AA	1.0	15.0	0.94	GA	9.0	11.0	0.55	GA	17.0	12.0	0.41
Ghir_A01_1796311	Ghir_A01	1796311	T	TT	6.0	0.0	0.0	GG	1.0	16.0	0.94	TG	9.0	13.0	0.59	TG	19.0	13.0	0.41
Ghir_A01_1796324	Ghir_A01	1796324	G	GG	7.0	0.0	0.0	AA	0.0	15.0	1.0	GA	10.0	13.0	0.57	GA	22.0	14.0	0.39
Ghir_A01_1796331	Ghir_A01	1796331	C	CC	7.0	0.0	0.0	TT	0.0	16.0	1.0	CT	10.0	14.0	0.58	CT	22.0	14.0	0.39
Ghir_A01_1800123	Ghir_A01	1800123	C	TT	0.0	8.0	1.0	CC	14.0	0.0	0.0	CT	17.0	9.0	0.35	CT	19.0	14.0	0.42
Ghir_A01_1800236	Ghir_A01	1800236	G	GG	13.0	0.0	0.0	AA	0.0	12.0	1.0	GA	15.0	19.0	0.56	GA	14.0	19.0	0.58
Ghir_A01_1800398	Ghir_A01	1800398	T	CC	0.0	5.0	1.0	TT	12.0	0.0	0.0	TC	12.0	6.0	0.33	TC	6.0	22.0	0.79
Ghir_A01_1800706	Ghir_A01	1800706	C	GG	0.0	7.0	1.0	CC	9.0	0.0	0.0	CG	9.0	7.0	0.44	CG	5.0	8.0	0.62
Ghir_A01_1800708	Ghir_A01	1800708	C	TT	0.0	7.0	1.0	CC	9.0	0.0	0.0	CT	9.0	7.0	0.44	CT	5.0	8.0	0.62
Ghir_A01_1800764	Ghir_A01	1800764	A	AA	9.0	0.0	0.0	CC	0.0	16.0	1.0	AC	9.0	19.0	0.68	AC	14.0	10.0	0.42
Ghir_A01_1800765	Ghir_A01	1800765	C	CC	9.0	0.0	0.0	AA	0.0	15.0	1.0	CA	9.0	19.0	0.68	CA	13.0	11.0	0.46
Ghir_A01_1800882	Ghir_A01	1800882	T	TT	16.0	0.0	0.0	GG	0.0	19.0	1.0	TG	19.0	19.0	0.5	TG	31.0	23.0	0.43
Ghir_A01_1801024	Ghir_A01	1801024	T	TT	9.0	0.0	0.0	CC	0.0	16.0	1.0	TC	25.0	32.0	0.56	TC	32.0	14.0	0.3
Ghir_A01_1801028	Ghir_A01	1801028	G	AA	0.0	9.0	1.0	GG	15.0	0.0	0.0	GA	32.0	25.0	0.44	GA	15.0	30.0	0.67
Ghir_A01_1801153	Ghir_A01	1801153	T	TT	12.0	0.0	0.0	CC	2.0	13.0	0.87	TC	15.0	12.0	0.44	TC	22.0	16.0	0.42
Ghir_A01_1801231	Ghir_A01	1801231	A	AA	9.0	0.0	0.0	GG	1.0	17.0	0.94	AG	21.0	17.0	0.45	AG	23.0	25.0	0.52
Ghir_A01_1801296	Ghir_A01	1801296	C	CC	8.0	0.0	0.0	TT	0.0	20.0	1.0	CT	22.0	18.0	0.45	CT	20.0	20.0	0.5
Ghir_A01_1801343	Ghir_A01	1801343	G	GG	9.0	0.0	0.0	AA	0.0	15.0	1.0	GA	18.0	19.0	0.51	GA	20.0	17.0	0.46
Ghir_A01_1801517	Ghir_A01	1801517	T	CC	0.0	7.0	1.0	TT	16.0	0.0	0.0	TC	11.0	14.0	0.56	CC	4.0	18.0	0.82
Ghir_A01_1801523	Ghir_A01	1801523	G	TT	1.0	6.0	0.86	GG	14.0	0.0	0.0	GT	10.0	14.0	0.58	GT	5.0	17.0	0.77
Ghir_A01_1802079	Ghir_A01	1802079	G	GG	5.0	0.0	0.0	AA	0.0	12.0	1.0	GA	13.0	13.0	0.5	GA	17.0	8.0	0.32
Ghir_A01_1802421	Ghir_A01	1802421	T	TT	11.0	0.0	0.0	GG	0.0	18.0	1.0	TG	17.0	15.0	0.47	TG	19.0	17.0	0.47
Ghir_A01_1802726	Ghir_A01	1802726	A	AA	9.0	0.0	0.0	GG	0.0	22.0	1.0	AG	17.0	22.0	0.56	AG	24.0	22.0	0.48
Ghir_A01_1808063	Ghir_A01	1808063	G	GG	6.0	0.0	0.0	AA	0.0	12.0	1.0	GA	20.0	15.0	0.43	GA	19.0	17.0	0.47
Ghir_A01_1808080	Ghir_A01	1808080	G	GG	6.0	0.0	0.0	AA	0.0	12.0	1.0	GA	22.0	18.0	0.45	GA	22.0	17.0	0.44
Ghir_A01_1808364	Ghir_A01	1808364	G	CC	0.0	5.0	1.0	GG	16.0	0.0	0.0	GC	13.0	6.0	0.32	GC	16.0	14.0	0.47
Ghir_A01_1808510	Ghir_A01	1808510	G	GG	14.0	0.0	0.0	CC	0.0	19.0	1.0	GC	19.0	10.0	0.34	GC	28.0	17.0	0.38
Ghir_A01_1808610	Ghir_A01	1808610	C	CC	8.0	0.0	0.0	GG	0.0	27.0	1.0	CG	14.0	23.0	0.62	CG	28.0	20.0	0.42
Ghir_A01_1809519	Ghir_A01	1809519	G	AA	0.0	7.0	1.0	GG	7.0	0.0	0.0	GA	11.0	6.0	0.35	GA	13.0	12.0	0.48
Ghir_A01_1810959	Ghir_A01	1810959	G	GG	7.0	0.0	0.0	AA	0.0	14.0	1.0	GA	22.0	11.0	0.33	GA	24.0	25.0	0.51
Ghir_A01_1811343	Ghir_A01	1811343	T	TT	6.0	0.0	0.0	CC	0.0	12.0	1.0	TC	10.0	18.0	0.64	TC	18.0	7.0	0.28
Ghir_A01_1811483	Ghir_A01	1811483	T	TT	8.0	0.0	0.0	GG	0.0	13.0	1.0	TG	9.0	15.0	0.62	TG	25.0	10.0	0.29
Ghir_A01_1811829	Ghir_A01	1811829	C	CC	8.0	0.0	0.0	GG	0.0	22.0	1.0	CG	20.0	14.0	0.41	CG	24.0	19.0	0.44
Ghir_A01_1812122	Ghir_A01	1812122	C	CC	6.0	0.0	0.0	TT	0.0	15.0	1.0	CT	20.0	20.0	0.5	CT	21.0	9.0	0.3
Ghir_A01_1812201	Ghir_A01	1812201	A	AA	10.0	0.0	0.0	TT	0.0	11.0	1.0	AT	19.0	20.0	0.51	AT	19.0	11.0	0.37
Ghir_A01_1812870	Ghir_A01	1812870	T	TT	7.0	0.0	0.0	GG	0.0	16.0	1.0	TG	12.0	13.0	0.52	TG	12.0	14.0	0.54
Ghir_A01_1812939	Ghir_A01	1812939	T	TT	8.0	0.0	0.0	GG	0.0	23.0	1.0	TG	8.0	11.0	0.58	TG	9.0	13.0	0.59
Ghir_A01_1813088	Ghir_A01	1813088	A	CC	0.0	9.0	1.0	AA	16.0	0.0	0.0	AC	18.0	13.0	0.42	AC	25.0	16.0	0.39
Ghir_A01_1814672	Ghir_A01	1814672	A	AA	15.0	0.0	0.0	GG	0.0	28.0	1.0	AG	24.0	28.0	0.54	AG	20.0	16.0	0.44
Ghir_A01_1814759	Ghir_A01	1814759	G	GG	20.0	0.0	0.0	AA	0.0	31.0	1.0	GA	24.0	32.0	0.57	GA	25.0	9.0	0.26
Ghir_A01_1814820	Ghir_A01	1814820	A	AA	22.0	0.0	0.0	GG	0.0	35.0	1.0	AG	26.0	37.0	0.59	AA	30.0	7.0	0.19
Ghir_A01_1815281	Ghir_A01	1815281	C	CC	20.0	0.0	0.0	AA	0.0	14.0	1.0	CA	26.0	21.0	0.45	CA	19.0	14.0	0.42
Ghir_A01_1815360	Ghir_A01	1815360	A	AA	12.0	0.0	0.0	TT	0.0	14.0	1.0	AT	18.0	17.0	0.49	AT	19.0	20.0	0.51
Ghir_A01_1815704	Ghir_A01	1815704	T	AA	0.0	9.0	1.0	TT	15.0	1.0	0.06	TA	22.0	20.0	0.48	TA	16.0	14.0	0.47
Ghir_A01_1815932	Ghir_A01	1815932	C	CC	17.0	0.0	0.0	TT	0.0	15.0	1.0	CT	18.0	26.0	0.59	CT	12.0	17.0	0.59
Ghir_A01_1816019	Ghir_A01	1816019	T	TT	10.0	0.0	0.0	CC	0.0	11.0	1.0	TC	19.0	17.0	0.47	TC	19.0	23.0	0.55
Ghir_A01_1816300	Ghir_A01	1816300	G	GG	13.0	0.0	0.0	AA	1.0	22.0	0.96	GA	21.0	21.0	0.5	GA	26.0	8.0	0.24
Ghir_A01_1816334	Ghir_A01	1816334	C	CC	12.0	0.0	0.0	GG	1.0	18.0	0.95	CG	22.0	23.0	0.51	CG	33.0	14.0	0.3
Ghir_A01_1818002	Ghir_A01	1818002	A	AA	6.0	0.0	0.0	CC	0.0	29.0	1.0	AC	34.0	23.0	0.4	AC	24.0	26.0	0.52
Ghir_A01_1818020	Ghir_A01	1818020	T	TT	5.0	0.0	0.0	AA	0.0	32.0	1.0	TA	34.0	29.0	0.46	TA	23.0	27.0	0.54
Ghir_A01_1819077	Ghir_A01	1819077	G	GG	13.0	0.0	0.0	AA	0.0	20.0	1.0	GA	30.0	29.0	0.49	GA	17.0	7.0	0.29
Ghir_A01_1819901	Ghir_A01	1819901	G	GG	9.0	0.0	0.0	AA	0.0	13.0	1.0	GA	21.0	26.0	0.55	GA	24.0	19.0	0.44
Ghir_A01_1820108	Ghir_A01	1820108	T	TT	6.0	0.0	0.0	AA	0.0	20.0	1.0	TA	15.0	21.0	0.58	TA	21.0	14.0	0.4
Ghir_A01_1820134	Ghir_A01	1820134	A	AA	6.0	0.0	0.0	GG	0.0	18.0	1.0	AG	17.0	18.0	0.51	AG	23.0	12.0	0.34
Ghir_A01_1820165	Ghir_A01	1820165	G	GG	6.0	0.0	0.0	TT	0.0	18.0	1.0	GT	16.0	17.0	0.52	GT	20.0	12.0	0.38
Ghir_A01_1820394	Ghir_A01	1820394	G	GG	13.0	0.0	0.0	AA	0.0	14.0	1.0	GA	20.0	18.0	0.47	GA	13.0	17.0	0.57
Ghir_A01_1820407	Ghir_A01	1820407	C	CC	13.0	0.0	0.0	TT	0.0	16.0	1.0	CT	22.0	20.0	0.48	CT	14.0	16.0	0.53
Ghir_A01_1820423	Ghir_A01	1820423	A	AA	13.0	0.0	0.0	GG	0.0	17.0	1.0	AG	21.0	20.0	0.49	AG	14.0	15.0	0.52
Ghir_A01_1820446	Ghir_A01	1820446	C	CC	10.0	0.0	0.0	TT	0.0	24.0	1.0	CT	19.0	19.0	0.5	CT	15.0	15.0	0.5
Ghir_A01_1820467	Ghir_A01	1820467	T	TT	13.0	0.0	0.0	CC	0.0	25.0	1.0	TC	19.0	20.0	0.51	TC	14.0	14.0	0.5
Ghir_A01_1820668	Ghir_A01	1820668	C	CC	11.0	0.0	0.0	GG	0.0	32.0	1.0	CG	25.0	25.0	0.5	CG	16.0	14.0	0.47
Ghir_A01_1820684	Ghir_A01	1820684	T	TT	11.0	0.0	0.0	AA	0.0	27.0	1.0	TA	27.0	25.0	0.48	TA	18.0	11.0	0.38
Ghir_A01_1821168	Ghir_A01	1821168	C	CC	4.0	0.0	0.0	AA	0.0	14.0	1.0	CA	22.0	18.0	0.45	CA	13.0	12.0	0.48
Ghir_A01_1821197	Ghir_A01	1821197	C	CC	6.0	0.0	0.0	AA	0.0	14.0	1.0	CA	21.0	13.0	0.38	CA	17.0	11.0	0.39
Ghir_A01_1821243	Ghir_A01	1821243	C	CC	12.0	0.0	0.0	GG	0.0	17.0	1.0	CG	20.0	12.0	0.38	CG	16.0	12.0	0.43
Ghir_A01_1821346	Ghir_A01	1821346	T	TT	14.0	0.0	0.0	CC	2.0	22.0	0.92	TC	29.0	20.0	0.41	TC	20.0	12.0	0.38
Ghir_A01_1822110	Ghir_A01	1822110	A	GG	0.0	7.0	1.0	AA	14.0	0.0	0.0	AG	18.0	13.0	0.42	AG	5.0	14.0	0.74
Ghir_A01_1822113	Ghir_A01	1822113	C	TT	0.0	8.0	1.0	CC	15.0	0.0	0.0	CT	18.0	13.0	0.42	CT	5.0	15.0	0.75
Ghir_A01_1822513	Ghir_A01	1822513	A	AA	11.0	0.0	0.0	TT	0.0	8.0	1.0	AT	13.0	25.0	0.66	AT	8.0	15.0	0.65
Ghir_A01_1822601	Ghir_A01	1822601	A	AA	8.0	0.0	0.0	GG	0.0	10.0	1.0	AG	11.0	17.0	0.61	AG	6.0	14.0	0.7
Ghir_A01_1822663	Ghir_A01	1822663	A	AA	6.0	0.0	0.0	TT	0.0	13.0	1.0	AT	18.0	11.0	0.38	AT	12.0	13.0	0.52
Ghir_A01_1822717	Ghir_A01	1822717	C	CC	5.0	0.0	0.0	TT	0.0	16.0	1.0	CT	14.0	10.0	0.42	CT	13.0	12.0	0.48
Ghir_A01_1822984	Ghir_A01	1822984	A	TT	0.0	10.0	1.0	AA	11.0	0.0	0.0	AT	10.0	17.0	0.63	AT	11.0	14.0	0.56
Ghir_A01_1822992	Ghir_A01	1822992	A	CC	0.0	9.0	1.0	AA	11.0	0.0	0.0	AC	8.0	19.0	0.7	AC	10.0	15.0	0.6
Ghir_A01_1823055	Ghir_A01	1823055	C	TT	0.0	11.0	1.0	CC	12.0	0.0	0.0	CT	7.0	15.0	0.68	CT	12.0	16.0	0.57
Ghir_A01_1823131	Ghir_A01	1823131	C	CC	7.0	0.0	0.0	AA	0.0	19.0	1.0	CA	18.0	11.0	0.38	CA	13.0	11.0	0.46
Ghir_A01_1823168	Ghir_A01	1823168	T	TT	7.0	0.0	0.0	CC	0.0	18.0	1.0	TC	17.0	13.0	0.43	TC	12.0	12.0	0.5
Ghir_A01_1823792	Ghir_A01	1823792	T	TT	7.0	0.0	0.0	CC	0.0	8.0	1.0	TC	13.0	17.0	0.57	TT	16.0	3.0	0.16
Ghir_A01_1823813	Ghir_A01	1823813	G	GG	6.0	1.0	0.14	AA	0.0	10.0	1.0	GA	12.0	16.0	0.57	GG	17.0	3.0	0.15
Ghir_A01_1823879	Ghir_A01	1823879	T	TT	6.0	0.0	0.0	CC	0.0	18.0	1.0	TC	10.0	17.0	0.63	TC	17.0	5.0	0.23
Ghir_A01_1824369	Ghir_A01	1824369	A	TT	0.0	6.0	1.0	AA	7.0	0.0	0.0	AT	7.0	6.0	0.46	AT	9.0	19.0	0.68
Ghir_A01_1825111	Ghir_A01	1825111	C	CC	12.0	0.0	0.0	GG	0.0	13.0	1.0	CG	11.0	18.0	0.62	CG	15.0	7.0	0.32
Ghir_A01_1825170	Ghir_A01	1825170	G	GG	13.0	0.0	0.0	AA	0.0	11.0	1.0	GA	13.0	10.0	0.43	GA	16.0	6.0	0.27
Ghir_A01_1825776	Ghir_A01	1825776	G	GG	18.0	0.0	0.0	CC	0.0	12.0	1.0	GC	18.0	23.0	0.56	GC	15.0	14.0	0.48
Ghir_A01_1826423	Ghir_A01	1826423	T	TT	7.0	0.0	0.0	CC	0.0	9.0	1.0	TC	10.0	8.0	0.44	TC	13.0	7.0	0.35
Ghir_A01_1827290	Ghir_A01	1827290	T	TT	6.0	0.0	0.0	CC	1.0	15.0	0.94	TC	18.0	11.0	0.38	TC	12.0	16.0	0.57
Ghir_A01_1827559	Ghir_A01	1827559	T	TT	7.0	0.0	0.0	CC	0.0	15.0	1.0	TC	11.0	22.0	0.67	TC	19.0	8.0	0.3
Ghir_A01_1827709	Ghir_A01	1827709	T	TT	7.0	0.0	0.0	CC	1.0	22.0	0.96	TC	13.0	17.0	0.57	TC	9.0	8.0	0.47
Ghir_A01_1828060	Ghir_A01	1828060	G	GG	14.0	0.0	0.0	TT	0.0	11.0	1.0	GT	17.0	23.0	0.57	GT	20.0	18.0	0.47
Ghir_A01_1828090	Ghir_A01	1828090	G	GG	13.0	0.0	0.0	TT	0.0	13.0	1.0	GT	16.0	23.0	0.59	GT	19.0	18.0	0.49
Ghir_A01_1828864	Ghir_A01	1828864	C	CC	13.0	0.0	0.0	AA	0.0	16.0	1.0	CA	14.0	15.0	0.52	CA	12.0	11.0	0.48
Ghir_A01_1828868	Ghir_A01	1828868	A	AA	12.0	0.0	0.0	TT	0.0	16.0	1.0	AT	15.0	15.0	0.5	AT	13.0	11.0	0.46
Ghir_A01_1829023	Ghir_A01	1829023	C	CC	15.0	0.0	0.0	TT	0.0	17.0	1.0	CT	12.0	8.0	0.4	CT	16.0	20.0	0.56
Ghir_A01_1829236	Ghir_A01	1829236	A	AA	11.0	0.0	0.0	GG	0.0	25.0	1.0	AG	21.0	15.0	0.42	AG	15.0	19.0	0.56
Ghir_A01_1829369	Ghir_A01	1829369	C	CC	13.0	0.0	0.0	TT	0.0	14.0	1.0	CT	15.0	10.0	0.4	CT	23.0	28.0	0.55
Ghir_A01_1829456	Ghir_A01	1829456	T	TT	13.0	0.0	0.0	AA	0.0	8.0	1.0	TA	17.0	16.0	0.48	TA	18.0	17.0	0.49
Ghir_A01_1829457	Ghir_A01	1829457	T	TT	12.0	0.0	0.0	AA	0.0	9.0	1.0	TA	16.0	16.0	0.5	TA	18.0	17.0	0.49
Ghir_A01_1829558	Ghir_A01	1829558	G	GG	8.0	0.0	0.0	AA	0.0	16.0	1.0	GA	16.0	22.0	0.58	GA	12.0	16.0	0.57
Ghir_A01_1829863	Ghir_A01	1829863	G	AA	0.0	7.0	1.0	GG	10.0	0.0	0.0	GA	10.0	9.0	0.47	GA	12.0	11.0	0.48
Ghir_A01_1830024	Ghir_A01	1830024	C	CC	9.0	0.0	0.0	TT	0.0	12.0	1.0	CT	12.0	9.0	0.43	CT	15.0	9.0	0.38
Ghir_A01_1830425	Ghir_A01	1830425	T	TT	9.0	0.0	0.0	CC	0.0	13.0	1.0	TC	15.0	7.0	0.32	TC	12.0	13.0	0.52
Ghir_A01_1830966	Ghir_A01	1830966	G	GG	10.0	0.0	0.0	AA	0.0	18.0	1.0	GA	18.0	22.0	0.55	GA	12.0	17.0	0.59
Ghir_A01_1831012	Ghir_A01	1831012	G	GG	10.0	0.0	0.0	AA	0.0	16.0	1.0	GA	17.0	29.0	0.63	GA	10.0	16.0	0.62
Ghir_A01_1831564	Ghir_A01	1831564	T	TT	14.0	0.0	0.0	AA	0.0	16.0	1.0	TA	20.0	11.0	0.35	TA	29.0	14.0	0.33
Ghir_A01_1832201	Ghir_A01	1832201	A	TT	0.0	5.0	1.0	AA	11.0	0.0	0.0	AT	5.0	10.0	0.67	AT	3.0	8.0	0.73
Ghir_A01_1833395	Ghir_A01	1833395	T	TT	6.0	0.0	0.0	AA	0.0	10.0	1.0	TA	4.0	7.0	0.64	TA	12.0	8.0	0.4
Ghir_A01_1834692	Ghir_A01	1834692	T	TT	7.0	0.0	0.0	CC	0.0	14.0	1.0	TC	11.0	12.0	0.52	TC	11.0	9.0	0.45
Ghir_A01_1837293	Ghir_A01	1837293	A	AA	8.0	0.0	0.0	CC	0.0	17.0	1.0	AC	11.0	17.0	0.61	AC	14.0	11.0	0.44
Ghir_A01_1837627	Ghir_A01	1837627	C	CC	13.0	1.0	0.07	GG	0.0	12.0	1.0	CG	18.0	19.0	0.51	CG	14.0	21.0	0.6
Ghir_A01_1837633	Ghir_A01	1837633	A	CC	0.0	12.0	1.0	AA	13.0	0.0	0.0	AC	17.0	18.0	0.51	AC	22.0	14.0	0.39
Ghir_A01_1837786	Ghir_A01	1837786	C	AA	1.0	8.0	0.89	CC	12.0	0.0	0.0	CA	12.0	14.0	0.54	CA	20.0	16.0	0.44
Ghir_A01_1838302	Ghir_A01	1838302	T	TT	15.0	0.0	0.0	CC	0.0	16.0	1.0	TC	28.0	21.0	0.43	TC	23.0	8.0	0.26
Ghir_A01_1840093	Ghir_A01	1840093	A	AA	7.0	0.0	0.0	TT	0.0	17.0	1.0	AT	24.0	26.0	0.52	AT	11.0	10.0	0.48
Ghir_A01_1841003	Ghir_A01	1841003	A	AA	8.0	1.0	0.11	GG	2.0	10.0	0.83	AG	10.0	8.0	0.44	AA	10.0	2.0	0.17
Ghir_A01_1841007	Ghir_A01	1841007	A	TT	1.0	8.0	0.89	AA	10.0	1.0	0.09	AT	8.0	11.0	0.58	TT	2.0	10.0	0.83
Ghir_A01_1842863	Ghir_A01	1842863	A	CC	0.0	8.0	1.0	AA	7.0	0.0	0.0	AA	14.0	3.0	0.18	AA	17.0	3.0	0.15
Ghir_A01_1843723	Ghir_A01	1843723	C	CC	12.0	0.0	0.0	TT	0.0	20.0	1.0	CC	29.0	4.0	0.12	CT	16.0	12.0	0.43
Ghir_A01_1843740	Ghir_A01	1843740	A	TT	0.0	12.0	1.0	AA	19.0	0.0	0.0	TT	5.0	22.0	0.81	AT	9.0	17.0	0.65
Ghir_A01_1843827	Ghir_A01	1843827	A	AA	7.0	0.0	0.0	TT	0.0	20.0	1.0	AT	23.0	11.0	0.32	AT	25.0	12.0	0.32
Ghir_A01_1843868	Ghir_A01	1843868	A	TT	0.0	6.0	1.0	AA	14.0	0.0	0.0	AT	13.0	27.0	0.68	AT	14.0	25.0	0.64
Ghir_A01_1844146	Ghir_A01	1844146	G	GG	7.0	0.0	0.0	TT	0.0	13.0	1.0	GG	37.0	6.0	0.14	GT	29.0	19.0	0.4
Ghir_A01_1845524	Ghir_A01	1845524	C	CC	11.0	0.0	0.0	TT	0.0	33.0	1.0	CT	55.0	15.0	0.21	CT	33.0	19.0	0.37
Ghir_A01_1847260	Ghir_A01	1847260	T	TT	19.0	0.0	0.0	CC	0.0	28.0	1.0	TC	27.0	17.0	0.39	TC	26.0	20.0	0.43
Ghir_A01_1847831	Ghir_A01	1847831	A	AA	6.0	0.0	0.0	GG	0.0	22.0	1.0	AG	45.0	23.0	0.34	AG	31.0	11.0	0.26
Ghir_A01_1848581	Ghir_A01	1848581	C	CC	8.0	0.0	0.0	GG	1.0	15.0	0.94	CC	37.0	7.0	0.16	CG	26.0	20.0	0.43
Ghir_A01_1849305	Ghir_A01	1849305	A	AA	15.0	0.0	0.0	GG	0.0	32.0	1.0	AG	33.0	13.0	0.28	AG	19.0	25.0	0.57
Ghir_A01_1850141	Ghir_A01	1850141	A	AA	14.0	0.0	0.0	TT	0.0	32.0	1.0	AA	44.0	9.0	0.17	AT	27.0	23.0	0.46
Ghir_A01_1850279	Ghir_A01	1850279	G	GG	13.0	0.0	0.0	CC	0.0	24.0	1.0	GC	46.0	12.0	0.21	GC	29.0	16.0	0.36
Ghir_A01_1850686	Ghir_A01	1850686	G	GG	17.0	0.0	0.0	AA	0.0	19.0	1.0	GA	19.0	16.0	0.46	GA	25.0	19.0	0.43
Ghir_A01_1851392	Ghir_A01	1851392	C	CC	9.0	0.0	0.0	TT	1.0	8.0	0.89	CT	16.0	8.0	0.33	CC	13.0	3.0	0.19
Ghir_A01_1851728	Ghir_A01	1851728	A	TT	0.0	8.0	1.0	AA	10.0	0.0	0.0	AT	5.0	8.0	0.62	AT	4.0	11.0	0.73
Ghir_A01_1851781	Ghir_A01	1851781	T	CC	0.0	8.0	1.0	TT	7.0	0.0	0.0	TC	7.0	15.0	0.68	TC	4.0	5.0	0.56
Ghir_A01_1851816	Ghir_A01	1851816	C	TT	0.0	9.0	1.0	CC	7.0	0.0	0.0	CT	6.0	17.0	0.74	CT	6.0	7.0	0.54
Ghir_A01_1851866	Ghir_A01	1851866	T	AA	0.0	6.0	1.0	TT	7.0	0.0	0.0	TA	6.0	20.0	0.77	TA	6.0	11.0	0.65
Ghir_A01_1851874	Ghir_A01	1851874	G	GG	6.0	0.0	0.0	AA	0.0	6.0	1.0	GG	20.0	4.0	0.17	GA	11.0	6.0	0.35
Ghir_A01_1853455	Ghir_A01	1853455	A	GG	0.0	5.0	1.0	AA	9.0	0.0	0.0	AG	5.0	9.0	0.64	AG	8.0	9.0	0.53
Ghir_A01_1855353	Ghir_A01	1855353	T	TT	7.0	0.0	0.0	AA	0.0	18.0	1.0	TA	26.0	8.0	0.24	TA	31.0	9.0	0.23
Ghir_A01_1869647	Ghir_A01	1869647	C	CC	6.0	0.0	0.0	TT	0.0	11.0	1.0	CT	12.0	4.0	0.25	CT	12.0	14.0	0.54
Ghir_A01_1869765	Ghir_A01	1869765	G	TT	0.0	7.0	1.0	GG	12.0	0.0	0.0	TT	3.0	16.0	0.84	GT	10.0	4.0	0.29
Ghir_A01_1873874	Ghir_A01	1873874	T	TT	9.0	0.0	0.0	AA	0.0	20.0	1.0	TA	21.0	6.0	0.22	TA	21.0	15.0	0.42
Ghir_A01_1878169	Ghir_A01	1878169	C	CC	14.0	0.0	0.0	TT	0.0	25.0	1.0	CT	29.0	16.0	0.36	CT	18.0	11.0	0.38
Ghir_A01_1880020	Ghir_A01	1880020	G	GG	10.0	0.0	0.0	AA	0.0	13.0	1.0	GA	9.0	11.0	0.55	GA	11.0	10.0	0.48
Ghir_A01_1893895	Ghir_A01	1893895	C	CC	7.0	0.0	0.0	TT	0.0	13.0	1.0	CT	28.0	8.0	0.22	CT	10.0	7.0	0.41
Ghir_A01_1901165	Ghir_A01	1901165	A	GG	0.0	7.0	1.0	AA	6.0	0.0	0.0	GG	5.0	21.0	0.81	AG	8.0	7.0	0.47
Ghir_A01_1901195	Ghir_A01	1901195	C	AA	0.0	6.0	1.0	CC	9.0	0.0	0.0	CA	9.0	22.0	0.71	CA	8.0	9.0	0.53
Ghir_A01_1902534	Ghir_A01	1902534	C	CC	18.0	0.0	0.0	AA	0.0	20.0	1.0	CA	33.0	8.0	0.2	CA	24.0	14.0	0.37
Ghir_A01_1903376	Ghir_A01	1903376	C	CC	11.0	0.0	0.0	TT	0.0	18.0	1.0	CT	32.0	11.0	0.26	CT	29.0	20.0	0.41
Ghir_A01_1904296	Ghir_A01	1904296	T	TT	8.0	0.0	0.0	AA	0.0	31.0	1.0	TA	25.0	16.0	0.39	TA	12.0	20.0	0.62
Ghir_A01_1918213	Ghir_A01	1918213	C	CC	10.0	0.0	0.0	AA	1.0	23.0	0.96	CC	35.0	8.0	0.19	CA	27.0	14.0	0.34
Ghir_A01_1932219	Ghir_A01	1932219	A	TT	0.0	13.0	1.0	AA	10.0	0.0	0.0	AT	6.0	21.0	0.78	TT	2.0	16.0	0.89
Ghir_A01_1938666	Ghir_A01	1938666	A	TT	0.0	7.0	1.0	AA	17.0	0.0	0.0	TT	2.0	21.0	0.91	AT	8.0	10.0	0.56
Ghir_A01_1952199	Ghir_A01	1952199	G	TT	0.0	5.0	1.0	GG	22.0	0.0	0.0	GT	9.0	30.0	0.77	GT	5.0	8.0	0.62
Ghir_A01_1952297	Ghir_A01	1952297	G	GG	6.0	0.0	0.0	AA	0.0	18.0	1.0	GA	12.0	6.0	0.33	GA	12.0	4.0	0.25
Ghir_A01_1953328	Ghir_A01	1953328	G	GG	13.0	0.0	0.0	AA	0.0	21.0	1.0	GA	35.0	10.0	0.22	GA	22.0	14.0	0.39
Ghir_A01_1953362	Ghir_A01	1953362	C	TT	0.0	11.0	1.0	CC	21.0	0.0	0.0	TT	7.0	36.0	0.84	CT	17.0	20.0	0.54
Ghir_A01_1953510	Ghir_A01	1953510	C	CC	13.0	0.0	0.0	TT	0.0	13.0	1.0	CT	25.0	12.0	0.32	CT	12.0	14.0	0.54
Ghir_A01_1953583	Ghir_A01	1953583	C	CC	6.0	0.0	0.0	AA	0.0	16.0	1.0	CA	24.0	6.0	0.2	CA	12.0	5.0	0.29
Ghir_A01_1953614	Ghir_A01	1953614	G	GG	7.0	0.0	0.0	AA	0.0	18.0	1.0	GA	24.0	6.0	0.2	GA	14.0	5.0	0.26
Ghir_A01_1968873	Ghir_A01	1968873	C	TT	0.0	10.0	1.0	CC	10.0	0.0	0.0	CT	11.0	7.0	0.39	CT	8.0	13.0	0.62
Ghir_A01_1969037	Ghir_A01	1969037	C	CC	9.0	0.0	0.0	AA	0.0	23.0	1.0	CA	32.0	14.0	0.3	CA	18.0	10.0	0.36
Ghir_A01_1969526	Ghir_A01	1969526	C	CC	8.0	0.0	0.0	AA	0.0	15.0	1.0	CC	18.0	3.0	0.14	CA	12.0	8.0	0.4
Ghir_A01_1969872	Ghir_A01	1969872	T	AA	0.0	14.0	1.0	TT	8.0	0.0	0.0	AA	0.0	9.0	1.0	TA	7.0	9.0	0.56
Ghir_A01_1969930	Ghir_A01	1969930	G	AA	0.0	13.0	1.0	GG	8.0	0.0	0.0	AA	2.0	13.0	0.87	GA	11.0	10.0	0.48
Ghir_A01_1970043	Ghir_A01	1970043	C	CC	9.0	0.0	0.0	TT	2.0	10.0	0.83	CT	24.0	12.0	0.33	CT	11.0	15.0	0.58
Ghir_A01_1973492	Ghir_A01	1973492	G	GG	5.0	0.0	0.0	AA	0.0	14.0	1.0	GG	41.0	8.0	0.16	GA	20.0	17.0	0.46
Ghir_A01_1973513	Ghir_A01	1973513	A	GG	0.0	6.0	1.0	AA	13.0	0.0	0.0	GG	8.0	38.0	0.83	AG	16.0	19.0	0.54
Ghir_A01_1977339	Ghir_A01	1977339	T	AA	0.0	5.0	1.0	TT	13.0	0.0	0.0	TA	7.0	20.0	0.74	TA	7.0	13.0	0.65
Ghir_A01_1977942	Ghir_A01	1977942	C	TT	0.0	8.0	1.0	CC	12.0	0.0	0.0	TT	3.0	16.0	0.84	CT	14.0	17.0	0.55
Ghir_A01_1978151	Ghir_A01	1978151	G	GG	7.0	0.0	0.0	AA	0.0	13.0	1.0	GA	23.0	7.0	0.23	GA	15.0	8.0	0.35
Ghir_A01_1978418	Ghir_A01	1978418	A	AA	9.0	0.0	0.0	GG	0.0	10.0	1.0	AA	20.0	3.0	0.13	AG	10.0	10.0	0.5
Ghir_A01_1978421	Ghir_A01	1978421	T	TT	9.0	0.0	0.0	CC	0.0	10.0	1.0	TT	20.0	3.0	0.13	TC	10.0	10.0	0.5
Ghir_A01_1979188	Ghir_A01	1979188	C	CC	15.0	0.0	0.0	TT	0.0	11.0	1.0	CT	27.0	12.0	0.31	CT	17.0	14.0	0.45
Ghir_A01_2026871	Ghir_A01	2026871	G	GG	5.0	0.0	0.0	AA	0.0	7.0	1.0	GG	13.0	2.0	0.13	GG	9.0	2.0	0.18
Ghir_A01_2036408	Ghir_A01	2036408	G	GG	8.0	0.0	0.0	AA	0.0	10.0	1.0	GG	27.0	6.0	0.18	GA	19.0	12.0	0.39
Ghir_A01_2056013	Ghir_A01	2056013	C	CC	14.0	0.0	0.0	TT	0.0	14.0	1.0	CT	22.0	9.0	0.29	CT	16.0	11.0	0.41
Ghir_A01_2134729	Ghir_A01	2134729	A	AA	9.0	0.0	0.0	TT	0.0	8.0	1.0	AT	14.0	10.0	0.42	AT	3.0	10.0	0.77
Ghir_A01_2135444	Ghir_A01	2135444	A	AA	5.0	0.0	0.0	TT	0.0	17.0	1.0	AA	14.0	3.0	0.18	AT	14.0	4.0	0.22
Ghir_A01_2136152	Ghir_A01	2136152	G	GG	5.0	0.0	0.0	AA	1.0	11.0	0.92	GA	13.0	4.0	0.24	GA	20.0	6.0	0.23
Ghir_A01_2136161	Ghir_A01	2136161	C	AA	0.0	5.0	1.0	CC	9.0	1.0	0.1	CA	5.0	14.0	0.74	CA	6.0	21.0	0.78
Ghir_A01_2137607	Ghir_A01	2137607	C	CC	14.0	0.0	0.0	TT	0.0	17.0	1.0	CT	25.0	8.0	0.24	CT	12.0	19.0	0.61
Ghir_A01_2138129	Ghir_A01	2138129	C	TT	0.0	6.0	1.0	CC	14.0	0.0	0.0	CT	5.0	7.0	0.58	CT	7.0	7.0	0.5
Ghir_A01_2139749	Ghir_A01	2139749	G	GG	6.0	0.0	0.0	AA	0.0	7.0	1.0	GG	22.0	1.0	0.04	GA	10.0	10.0	0.5
Ghir_A01_2139784	Ghir_A01	2139784	T	TT	11.0	0.0	0.0	CC	0.0	7.0	1.0	TT	16.0	2.0	0.11	TC	7.0	6.0	0.46
Ghir_A01_2140183	Ghir_A01	2140183	C	TT	0.0	12.0	1.0	CC	23.0	1.0	0.04	CT	8.0	21.0	0.72	CT	10.0	17.0	0.63
Ghir_A01_2140196	Ghir_A01	2140196	G	AA	0.0	12.0	1.0	GG	26.0	0.0	0.0	GA	8.0	23.0	0.74	GA	9.0	18.0	0.67
Ghir_A01_2140249	Ghir_A01	2140249	T	TT	13.0	1.0	0.07	CC	0.0	22.0	1.0	TT	20.0	4.0	0.17	TC	17.0	6.0	0.26
Ghir_A01_2140333	Ghir_A01	2140333	T	TT	13.0	0.0	0.0	CC	0.0	17.0	1.0	TT	22.0	1.0	0.04	TC	17.0	10.0	0.37
Ghir_A01_2140843	Ghir_A01	2140843	C	TT	0.0	7.0	1.0	CC	18.0	0.0	0.0	CT	14.0	27.0	0.66	CT	8.0	22.0	0.73
Ghir_A01_2140899	Ghir_A01	2140899	G	AA	0.0	6.0	1.0	GG	16.0	0.0	0.0	GA	8.0	30.0	0.79	GA	10.0	13.0	0.57
Ghir_A01_2141376	Ghir_A01	2141376	C	CC	9.0	0.0	0.0	TT	0.0	17.0	1.0	CT	9.0	9.0	0.5	CT	17.0	15.0	0.47
Ghir_A01_2141520	Ghir_A01	2141520	G	AA	0.0	8.0	1.0	GG	22.0	0.0	0.0	GA	9.0	30.0	0.77	GA	14.0	25.0	0.64
Ghir_A01_2141880	Ghir_A01	2141880	C	CC	5.0	0.0	0.0	GG	0.0	14.0	1.0	CG	20.0	9.0	0.31	CG	11.0	11.0	0.5
Ghir_A01_2142387	Ghir_A01	2142387	C	CC	6.0	0.0	0.0	TT	0.0	5.0	1.0	CT	15.0	5.0	0.25	CT	10.0	9.0	0.47
Ghir_A01_2143208	Ghir_A01	2143208	G	GG	5.0	0.0	0.0	AA	2.0	9.0	0.82	GA	16.0	4.0	0.2	GA	7.0	12.0	0.63
Ghir_A01_2143299	Ghir_A01	2143299	A	AA	6.0	0.0	0.0	GG	0.0	10.0	1.0	AG	22.0	8.0	0.27	AG	10.0	16.0	0.62
Ghir_A01_2144031	Ghir_A01	2144031	A	AA	10.0	0.0	0.0	GG	2.0	33.0	0.94	AG	33.0	17.0	0.34	AG	28.0	19.0	0.4
Ghir_A01_2144965	Ghir_A01	2144965	T	TT	16.0	0.0	0.0	AA	0.0	20.0	1.0	TA	41.0	12.0	0.23	TA	42.0	14.0	0.25
Ghir_A01_2145043	Ghir_A01	2145043	C	CC	17.0	0.0	0.0	TT	0.0	19.0	1.0	CT	47.0	13.0	0.22	CT	42.0	21.0	0.33
Ghir_A01_2145871	Ghir_A01	2145871	A	AA	13.0	0.0	0.0	GG	0.0	22.0	1.0	AG	33.0	11.0	0.25	AG	20.0	18.0	0.47
Ghir_A01_2146998	Ghir_A01	2146998	C	CC	14.0	0.0	0.0	GG	0.0	24.0	1.0	CG	44.0	15.0	0.25	CG	26.0	19.0	0.42
Ghir_A01_2147431	Ghir_A01	2147431	A	AA	8.0	0.0	0.0	GG	0.0	25.0	1.0	AG	28.0	16.0	0.36	AG	24.0	23.0	0.49
Ghir_A01_2147537	Ghir_A01	2147537	A	AA	5.0	0.0	0.0	GG	0.0	13.0	1.0	AG	28.0	9.0	0.24	AG	15.0	19.0	0.56
Ghir_A01_2147926	Ghir_A01	2147926	C	CC	5.0	0.0	0.0	TT	1.0	11.0	0.92	CT	28.0	9.0	0.24	CT	12.0	7.0	0.37
Ghir_A01_2148306	Ghir_A01	2148306	G	CC	0.0	10.0	1.0	GG	22.0	0.0	0.0	CC	5.0	28.0	0.85	GC	6.0	16.0	0.73
Ghir_A01_2148402	Ghir_A01	2148402	T	TT	12.0	0.0	0.0	AA	2.0	15.0	0.88	TA	18.0	9.0	0.33	TA	6.0	5.0	0.45
Ghir_A01_2148441	Ghir_A01	2148441	A	AA	10.0	0.0	0.0	CC	0.0	17.0	1.0	AC	24.0	7.0	0.23	AC	4.0	14.0	0.78
Ghir_A01_2148817	Ghir_A01	2148817	G	GG	8.0	0.0	0.0	AA	0.0	14.0	1.0	GA	29.0	13.0	0.31	GA	20.0	19.0	0.49
Ghir_A01_2148926	Ghir_A01	2148926	A	AA	8.0	0.0	0.0	GG	0.0	20.0	1.0	AG	29.0	12.0	0.29	AG	22.0	21.0	0.49
Ghir_A01_2149149	Ghir_A01	2149149	T	TT	9.0	0.0	0.0	CC	0.0	13.0	1.0	TC	23.0	9.0	0.28	TC	19.0	12.0	0.39
Ghir_A01_2149150	Ghir_A01	2149150	C	CC	9.0	0.0	0.0	TT	0.0	12.0	1.0	CT	23.0	9.0	0.28	CT	18.0	13.0	0.42
Ghir_A01_2149240	Ghir_A01	2149240	C	CC	8.0	0.0	0.0	TT	0.0	19.0	1.0	CT	15.0	8.0	0.35	CT	14.0	7.0	0.33
Ghir_A01_2150296	Ghir_A01	2150296	A	AA	8.0	0.0	0.0	TT	0.0	16.0	1.0	AA	20.0	2.0	0.09	AT	13.0	19.0	0.59
Ghir_A01_2150332	Ghir_A01	2150332	T	TT	8.0	0.0	0.0	CC	0.0	13.0	1.0	TT	17.0	3.0	0.15	TC	13.0	24.0	0.65
Ghir_A01_2156269	Ghir_A01	2156269	C	CC	9.0	0.0	0.0	AA	0.0	17.0	1.0	CA	24.0	11.0	0.31	CA	13.0	8.0	0.38
Ghir_A01_2160352	Ghir_A01	2160352	C	CC	8.0	0.0	0.0	TT	0.0	17.0	1.0	CC	55.0	12.0	0.18	CT	25.0	25.0	0.5
Ghir_A01_2194666	Ghir_A01	2194666	C	TT	0.0	6.0	1.0	CC	11.0	0.0	0.0	CT	6.0	13.0	0.68	CT	3.0	4.0	0.57
Ghir_A01_2194672	Ghir_A01	2194672	T	CC	0.0	7.0	1.0	TT	11.0	0.0	0.0	TC	6.0	13.0	0.68	TC	3.0	4.0	0.57
Ghir_A01_2194783	Ghir_A01	2194783	T	GG	0.0	6.0	1.0	TT	7.0	0.0	0.0	GG	4.0	21.0	0.84	TG	3.0	11.0	0.79
Ghir_A01_2195023	Ghir_A01	2195023	G	AA	0.0	6.0	1.0	GG	7.0	0.0	0.0	GA	5.0	15.0	0.75	GA	5.0	3.0	0.38
Ghir_A01_2195421	Ghir_A01	2195421	C	CC	6.0	0.0	0.0	GG	0.0	15.0	1.0	CG	26.0	9.0	0.26	CG	17.0	18.0	0.51
Ghir_A01_2196659	Ghir_A01	2196659	T	TT	13.0	0.0	0.0	AA	0.0	12.0	1.0	TA	27.0	12.0	0.31	TA	36.0	26.0	0.42
Ghir_A01_2197701	Ghir_A01	2197701	C	CC	13.0	0.0	0.0	TT	0.0	19.0	1.0	CT	24.0	20.0	0.45	CT	23.0	6.0	0.21
Ghir_A01_2198584	Ghir_A01	2198584	T	TT	14.0	0.0	0.0	CC	0.0	20.0	1.0	TC	38.0	18.0	0.32	TC	20.0	16.0	0.44
Ghir_A01_2199261	Ghir_A01	2199261	T	TT	12.0	0.0	0.0	AA	1.0	10.0	0.91	TT	34.0	5.0	0.13	TA	8.0	24.0	0.75
Ghir_A01_2199542	Ghir_A01	2199542	G	GG	6.0	0.0	0.0	AA	0.0	16.0	1.0	GA	11.0	10.0	0.48	GA	9.0	15.0	0.62
Ghir_A01_2199611	Ghir_A01	2199611	A	AA	11.0	0.0	0.0	GG	0.0	19.0	1.0	AG	17.0	15.0	0.47	AG	10.0	11.0	0.52
Ghir_A01_2200002	Ghir_A01	2200002	A	AA	10.0	0.0	0.0	GG	0.0	18.0	1.0	AG	36.0	16.0	0.31	AG	24.0	14.0	0.37
Ghir_A01_2200190	Ghir_A01	2200190	C	CC	7.0	0.0	0.0	GG	0.0	23.0	1.0	CG	48.0	19.0	0.28	CG	16.0	16.0	0.5
Ghir_A01_2201600	Ghir_A01	2201600	A	AA	10.0	0.0	0.0	GG	0.0	15.0	1.0	AG	21.0	8.0	0.28	AG	26.0	14.0	0.35
Ghir_A01_2201957	Ghir_A01	2201957	A	AA	6.0	0.0	0.0	GG	0.0	10.0	1.0	AG	9.0	4.0	0.31	AA	10.0	1.0	0.09
Ghir_A01_2202040	Ghir_A01	2202040	A	AA	9.0	1.0	0.1	GG	0.0	5.0	1.0	AG	17.0	7.0	0.29	AA	23.0	2.0	0.08
Ghir_A01_2202966	Ghir_A01	2202966	T	TT	16.0	0.0	0.0	CC	0.0	12.0	1.0	TC	31.0	10.0	0.24	TC	24.0	12.0	0.33
Ghir_A01_2203029	Ghir_A01	2203029	G	GG	12.0	0.0	0.0	CC	0.0	21.0	1.0	GC	36.0	11.0	0.23	GC	20.0	12.0	0.38
Ghir_A01_2203135	Ghir_A01	2203135	C	TT	0.0	12.0	1.0	CC	19.0	0.0	0.0	CT	12.0	27.0	0.69	CT	15.0	27.0	0.64
Ghir_A01_2203225	Ghir_A01	2203225	C	CC	12.0	0.0	0.0	TT	0.0	13.0	1.0	CT	25.0	17.0	0.4	CT	29.0	16.0	0.36
Ghir_A01_2203284	Ghir_A01	2203284	A	AA	10.0	0.0	0.0	TT	0.0	6.0	1.0	AT	29.0	17.0	0.37	AT	33.0	13.0	0.28
Ghir_A01_2203285	Ghir_A01	2203285	T	TT	10.0	0.0	0.0	CC	0.0	6.0	1.0	TC	29.0	16.0	0.36	TC	32.0	12.0	0.27
Ghir_A01_2203376	Ghir_A01	2203376	C	CC	9.0	0.0	0.0	TT	0.0	9.0	1.0	CT	26.0	11.0	0.3	CC	24.0	3.0	0.11
Ghir_A01_2203589	Ghir_A01	2203589	A	AA	9.0	0.0	0.0	GG	0.0	6.0	1.0	AA	21.0	4.0	0.16	AA	20.0	1.0	0.05
Ghir_A01_2205727	Ghir_A01	2205727	C	CC	7.0	0.0	0.0	TT	0.0	15.0	1.0	CT	25.0	7.0	0.22	CT	12.0	10.0	0.45
Ghir_A01_2205867	Ghir_A01	2205867	C	CC	6.0	0.0	0.0	TT	0.0	18.0	1.0	CT	25.0	10.0	0.29	CT	25.0	8.0	0.24
Ghir_A01_2206131	Ghir_A01	2206131	C	CC	11.0	0.0	0.0	AA	0.0	15.0	1.0	CA	29.0	9.0	0.24	CA	12.0	16.0	0.57
Ghir_A01_2207051	Ghir_A01	2207051	G	GG	13.0	0.0	0.0	AA	0.0	28.0	1.0	GA	42.0	13.0	0.24	GA	24.0	20.0	0.45
Ghir_A01_2207424	Ghir_A01	2207424	G	GG	6.0	0.0	0.0	TT	0.0	14.0	1.0	GG	22.0	5.0	0.19	GT	36.0	14.0	0.28
Ghir_A01_2208246	Ghir_A01	2208246	G	GG	14.0	0.0	0.0	AA	0.0	7.0	1.0	GG	26.0	4.0	0.13	GG	18.0	3.0	0.14
Ghir_A01_2208492	Ghir_A01	2208492	C	GG	0.0	5.0	1.0	CC	11.0	2.0	0.15	CG	11.0	10.0	0.48	CC	14.0	3.0	0.18
Ghir_A01_2208889	Ghir_A01	2208889	C	CC	8.0	0.0	0.0	TT	0.0	17.0	1.0	CT	18.0	7.0	0.28	CT	17.0	17.0	0.5
Ghir_A01_2208992	Ghir_A01	2208992	T	TT	13.0	0.0	0.0	AA	0.0	16.0	1.0	TA	24.0	7.0	0.23	TA	19.0	7.0	0.27
Ghir_A01_2209029	Ghir_A01	2209029	C	CC	10.0	0.0	0.0	TT	0.0	17.0	1.0	CC	23.0	5.0	0.18	CT	15.0	8.0	0.35
Ghir_A01_2209066	Ghir_A01	2209066	C	CC	13.0	0.0	0.0	AA	0.0	19.0	1.0	CA	25.0	8.0	0.24	CA	23.0	7.0	0.23
Ghir_A01_2209685	Ghir_A01	2209685	A	AA	20.0	0.0	0.0	GG	0.0	30.0	1.0	AG	35.0	11.0	0.24	AG	17.0	36.0	0.68
Ghir_A01_2209688	Ghir_A01	2209688	C	CC	19.0	0.0	0.0	TT	0.0	29.0	1.0	CT	36.0	11.0	0.23	CT	18.0	34.0	0.65
Ghir_A01_2209695	Ghir_A01	2209695	A	AA	18.0	0.0	0.0	GG	0.0	29.0	1.0	AG	33.0	11.0	0.25	AG	20.0	35.0	0.64
Ghir_A01_2209814	Ghir_A01	2209814	G	GG	17.0	0.0	0.0	AA	0.0	32.0	1.0	GA	37.0	13.0	0.26	GA	31.0	23.0	0.43
Ghir_A01_2210384	Ghir_A01	2210384	T	TT	11.0	0.0	0.0	CC	0.0	19.0	1.0	TC	15.0	10.0	0.4	TC	18.0	13.0	0.42
Ghir_A01_2210547	Ghir_A01	2210547	A	GG	0.0	8.0	1.0	AA	12.0	2.0	0.14	AG	9.0	13.0	0.59	AG	10.0	10.0	0.5
Ghir_A01_2210609	Ghir_A01	2210609	C	GG	0.0	12.0	1.0	CC	16.0	1.0	0.06	CG	3.0	10.0	0.77	CG	11.0	10.0	0.48
Ghir_A01_2210650	Ghir_A01	2210650	G	TT	0.0	10.0	1.0	GG	16.0	0.0	0.0	GT	4.0	6.0	0.6	GT	11.0	9.0	0.45
Ghir_A01_2210765	Ghir_A01	2210765	G	GG	14.0	0.0	0.0	AA	0.0	13.0	1.0	GA	15.0	10.0	0.4	GA	11.0	8.0	0.42
Ghir_A01_2210961	Ghir_A01	2210961	A	CC	0.0	9.0	1.0	AA	16.0	0.0	0.0	AC	6.0	20.0	0.77	AC	9.0	17.0	0.65
Ghir_A01_2211037	Ghir_A01	2211037	T	GG	0.0	9.0	1.0	TT	14.0	0.0	0.0	TG	11.0	22.0	0.67	TG	10.0	18.0	0.64
Ghir_A01_2214049	Ghir_A01	2214049	G	AA	0.0	6.0	1.0	GG	6.0	0.0	0.0	GA	17.0	13.0	0.43	GA	4.0	6.0	0.6
Ghir_A01_2214738	Ghir_A01	2214738	T	TT	7.0	0.0	0.0	CC	0.0	17.0	1.0	TC	30.0	9.0	0.23	TC	17.0	19.0	0.53
Ghir_A01_2215096	Ghir_A01	2215096	T	TT	12.0	1.0	0.08	AA	0.0	10.0	1.0	TT	18.0	2.0	0.1	TA	9.0	5.0	0.36
Ghir_A01_2216907	Ghir_A01	2216907	A	AA	13.0	0.0	0.0	TT	0.0	19.0	1.0	AA	39.0	5.0	0.11	AT	23.0	16.0	0.41
Ghir_A01_2217536	Ghir_A01	2217536	G	GG	17.0	0.0	0.0	TT	0.0	22.0	1.0	GT	29.0	11.0	0.28	GT	24.0	9.0	0.27
Ghir_A01_2219863	Ghir_A01	2219863	A	AA	17.0	0.0	0.0	GG	0.0	20.0	1.0	AG	33.0	15.0	0.31	AG	17.0	21.0	0.55
Ghir_A01_2221179	Ghir_A01	2221179	A	AA	10.0	0.0	0.0	GG	0.0	34.0	1.0	AG	28.0	13.0	0.32	AG	25.0	24.0	0.49
Ghir_A01_2223384	Ghir_A01	2223384	T	TT	15.0	0.0	0.0	CC	0.0	25.0	1.0	TC	28.0	18.0	0.39	TC	21.0	14.0	0.4
Ghir_A01_2224223	Ghir_A01	2224223	G	GG	5.0	0.0	0.0	AA	0.0	11.0	1.0	GA	23.0	7.0	0.23	GA	20.0	10.0	0.33
Ghir_A01_2224268	Ghir_A01	2224268	T	TT	8.0	0.0	0.0	CC	0.0	8.0	1.0	TC	20.0	6.0	0.23	TC	15.0	10.0	0.4
Ghir_A01_2224289	Ghir_A01	2224289	G	GG	8.0	0.0	0.0	AA	0.0	7.0	1.0	GA	13.0	5.0	0.28	GA	13.0	11.0	0.46
Ghir_A01_2250148	Ghir_A01	2250148	G	AA	0.0	7.0	1.0	GG	14.0	0.0	0.0	GA	4.0	10.0	0.71	GA	12.0	7.0	0.37
Ghir_A01_2266173	Ghir_A01	2266173	T	TT	15.0	0.0	0.0	AA	0.0	12.0	1.0	TT	26.0	6.0	0.19	TA	11.0	7.0	0.39
Ghir_A01_2266240	Ghir_A01	2266240	G	GG	6.0	0.0	0.0	TT	0.0	14.0	1.0	GG	18.0	4.0	0.18	GT	14.0	7.0	0.33
Ghir_A01_2266304	Ghir_A01	2266304	A	AA	7.0	0.0	0.0	TT	0.0	16.0	1.0	AA	10.0	2.0	0.17	AT	15.0	12.0	0.44
Ghir_A01_2266357	Ghir_A01	2266357	C	CC	8.0	0.0	0.0	GG	0.0	18.0	1.0	CC	10.0	2.0	0.17	CG	14.0	15.0	0.52
Ghir_A01_2266811	Ghir_A01	2266811	C	CC	9.0	0.0	0.0	TT	0.0	22.0	1.0	CT	35.0	11.0	0.24	CT	25.0	13.0	0.34
Ghir_A01_2266823	Ghir_A01	2266823	T	TT	10.0	0.0	0.0	AA	0.0	21.0	1.0	TA	31.0	8.0	0.21	TA	26.0	12.0	0.32
Ghir_A01_2266874	Ghir_A01	2266874	A	AA	10.0	0.0	0.0	GG	0.0	19.0	1.0	AG	39.0	12.0	0.24	AG	21.0	15.0	0.42
Ghir_A01_2266966	Ghir_A01	2266966	G	GG	11.0	0.0	0.0	AA	0.0	10.0	1.0	GA	37.0	15.0	0.29	GA	27.0	23.0	0.46
Ghir_A01_2266987	Ghir_A01	2266987	T	TT	10.0	0.0	0.0	CC	0.0	13.0	1.0	TC	33.0	14.0	0.3	TC	25.0	25.0	0.5
Ghir_A01_2267254	Ghir_A01	2267254	G	GG	11.0	0.0	0.0	CC	0.0	16.0	1.0	GC	30.0	18.0	0.38	GC	14.0	20.0	0.59
Ghir_A01_2267511	Ghir_A01	2267511	T	TT	11.0	0.0	0.0	CC	0.0	17.0	1.0	TC	35.0	15.0	0.3	TC	28.0	14.0	0.33
Ghir_A01_2268184	Ghir_A01	2268184	T	TT	14.0	0.0	0.0	GG	0.0	17.0	1.0	TG	22.0	14.0	0.39	TG	13.0	15.0	0.54
Ghir_A01_2268314	Ghir_A01	2268314	G	GG	15.0	0.0	0.0	TT	0.0	21.0	1.0	GT	26.0	16.0	0.38	GT	18.0	20.0	0.53
Ghir_A01_2268447	Ghir_A01	2268447	G	GG	16.0	0.0	0.0	CC	0.0	16.0	1.0	GC	34.0	18.0	0.35	GC	26.0	10.0	0.28
Ghir_A01_2268551	Ghir_A01	2268551	C	CC	11.0	0.0	0.0	GG	0.0	19.0	1.0	CG	30.0	8.0	0.21	CG	23.0	12.0	0.34
Ghir_A01_2269166	Ghir_A01	2269166	C	CC	28.0	0.0	0.0	TT	0.0	33.0	1.0	CT	41.0	13.0	0.24	CT	30.0	23.0	0.43
Ghir_A01_2270592	Ghir_A01	2270592	T	AA	1.0	6.0	0.86	TT	7.0	0.0	0.0	AA	4.0	24.0	0.86	TA	7.0	8.0	0.53
Ghir_A01_2270751	Ghir_A01	2270751	A	AA	6.0	0.0	0.0	TT	0.0	9.0	1.0	AT	22.0	8.0	0.27	AT	13.0	14.0	0.52
Ghir_A01_2270821	Ghir_A01	2270821	C	CC	8.0	0.0	0.0	TT	0.0	7.0	1.0	CT	22.0	6.0	0.21	CT	15.0	14.0	0.48
Ghir_A01_2270922	Ghir_A01	2270922	T	TT	11.0	0.0	0.0	CC	0.0	12.0	1.0	TC	28.0	8.0	0.22	TC	16.0	10.0	0.38
Ghir_A01_2270995	Ghir_A01	2270995	G	GG	7.0	0.0	0.0	AA	0.0	13.0	1.0	GA	21.0	6.0	0.22	GA	17.0	11.0	0.39
Ghir_A01_2271252	Ghir_A01	2271252	C	AA	0.0	13.0	1.0	CC	14.0	0.0	0.0	AA	7.0	41.0	0.85	CA	10.0	27.0	0.73
Ghir_A01_2271606	Ghir_A01	2271606	C	CC	16.0	0.0	0.0	TT	0.0	18.0	1.0	CT	16.0	12.0	0.43	CT	19.0	14.0	0.42
Ghir_A01_2271877	Ghir_A01	2271877	T	TT	6.0	0.0	0.0	CC	0.0	17.0	1.0	TC	33.0	15.0	0.31	TC	22.0	15.0	0.41
Ghir_A01_2272087	Ghir_A01	2272087	T	TT	6.0	0.0	0.0	GG	0.0	14.0	1.0	TT	23.0	4.0	0.15	TG	16.0	11.0	0.41
Ghir_A01_2272151	Ghir_A01	2272151	A	GG	0.0	8.0	1.0	AA	15.0	0.0	0.0	GG	3.0	21.0	0.88	AG	16.0	14.0	0.47
Ghir_A01_2273889	Ghir_A01	2273889	A	AA	25.0	0.0	0.0	GG	0.0	19.0	1.0	AA	39.0	7.0	0.15	AG	32.0	25.0	0.44
Ghir_A01_2274268	Ghir_A01	2274268	C	CC	18.0	0.0	0.0	TT	2.0	18.0	0.9	CT	28.0	7.0	0.2	CT	19.0	12.0	0.39
Ghir_A01_2275001	Ghir_A01	2275001	T	TT	16.0	0.0	0.0	CC	0.0	18.0	1.0	TC	21.0	7.0	0.25	TC	27.0	14.0	0.34
Ghir_A01_2275196	Ghir_A01	2275196	C	CC	6.0	0.0	0.0	TT	0.0	13.0	1.0	CT	24.0	14.0	0.37	CT	10.0	12.0	0.55
Ghir_A01_2275906	Ghir_A01	2275906	C	CC	6.0	0.0	0.0	TT	0.0	15.0	1.0	CT	24.0	12.0	0.33	CT	13.0	15.0	0.54
Ghir_A01_2276632	Ghir_A01	2276632	C	CC	10.0	0.0	0.0	TT	0.0	21.0	1.0	CT	28.0	12.0	0.3	CT	17.0	14.0	0.45
Ghir_A01_2276846	Ghir_A01	2276846	T	TT	16.0	0.0	0.0	AA	0.0	27.0	1.0	TA	33.0	14.0	0.3	TA	24.0	25.0	0.51
Ghir_A01_2277021	Ghir_A01	2277021	A	GG	0.0	7.0	1.0	AA	22.0	0.0	0.0	AG	12.0	26.0	0.68	AG	15.0	27.0	0.64
Ghir_A01_2277124	Ghir_A01	2277124	C	CC	5.0	0.0	0.0	TT	0.0	28.0	1.0	CC	35.0	7.0	0.17	CT	21.0	14.0	0.4
Ghir_A01_2277276	Ghir_A01	2277276	C	CC	19.0	1.0	0.05	GG	1.0	21.0	0.95	CC	54.0	11.0	0.17	CG	14.0	10.0	0.42
Ghir_A01_2277621	Ghir_A01	2277621	T	TT	14.0	0.0	0.0	AA	2.0	13.0	0.87	TT	43.0	5.0	0.1	TA	39.0	20.0	0.34
Ghir_A01_2277672	Ghir_A01	2277672	A	AA	14.0	0.0	0.0	GG	1.0	19.0	0.95	AA	40.0	5.0	0.11	AG	32.0	14.0	0.3
Ghir_A01_2277832	Ghir_A01	2277832	G	GG	23.0	0.0	0.0	AA	0.0	21.0	1.0	GA	44.0	18.0	0.29	GA	29.0	20.0	0.41
Ghir_A01_2278147	Ghir_A01	2278147	C	CC	16.0	0.0	0.0	GG	2.0	28.0	0.93	CG	38.0	13.0	0.25	CG	17.0	38.0	0.69
Ghir_A01_2278189	Ghir_A01	2278189	A	GG	2.0	16.0	0.89	AA	41.0	0.0	0.0	AG	26.0	36.0	0.58	AG	47.0	20.0	0.3
Ghir_A01_2278605	Ghir_A01	2278605	C	CC	24.0	0.0	0.0	TT	2.0	19.0	0.9	CT	40.0	12.0	0.23	CT	33.0	25.0	0.43
Ghir_A01_2278833	Ghir_A01	2278833	C	CC	11.0	0.0	0.0	AA	0.0	25.0	1.0	CA	46.0	14.0	0.23	CA	33.0	28.0	0.46
Ghir_A01_2278875	Ghir_A01	2278875	C	CC	13.0	0.0	0.0	TT	0.0	27.0	1.0	CT	41.0	14.0	0.25	CT	33.0	27.0	0.45
Ghir_A01_2279067	Ghir_A01	2279067	C	CC	8.0	0.0	0.0	TT	0.0	17.0	1.0	CT	53.0	17.0	0.24	CT	22.0	14.0	0.39
Ghir_A01_2286686	Ghir_A01	2286686	G	GG	6.0	0.0	0.0	AA	0.0	11.0	1.0	GA	24.0	13.0	0.35	GA	10.0	13.0	0.57
Ghir_A01_2287122	Ghir_A01	2287122	G	GG	5.0	0.0	0.0	AA	0.0	19.0	1.0	GA	27.0	7.0	0.21	GA	20.0	16.0	0.44
Ghir_A01_2287204	Ghir_A01	2287204	A	AA	9.0	0.0	0.0	GG	0.0	12.0	1.0	AG	24.0	8.0	0.25	AG	27.0	16.0	0.37
Ghir_A01_2287489	Ghir_A01	2287489	C	CC	8.0	0.0	0.0	TT	1.0	23.0	0.96	CT	22.0	11.0	0.33	CT	15.0	20.0	0.57
Ghir_A01_2291145	Ghir_A01	2291145	A	AA	10.0	0.0	0.0	GG	0.0	9.0	1.0	AA	39.0	6.0	0.13	AG	20.0	11.0	0.35
Ghir_A01_2291334	Ghir_A01	2291334	G	GG	10.0	0.0	0.0	AA	0.0	15.0	1.0	GA	42.0	17.0	0.29	GA	41.0	23.0	0.36
Ghir_A01_2291763	Ghir_A01	2291763	T	TT	7.0	0.0	0.0	CC	1.0	6.0	0.86	TT	56.0	0.0	0.0	TT	38.0	4.0	0.1
Ghir_A01_2292047	Ghir_A01	2292047	G	GG	9.0	0.0	0.0	AA	0.0	6.0	1.0	GG	22.0	1.0	0.04	GG	12.0	2.0	0.14
Ghir_A01_2292527	Ghir_A01	2292527	G	GG	5.0	0.0	0.0	AA	0.0	13.0	1.0	GA	21.0	13.0	0.38	GA	10.0	8.0	0.44
Ghir_A01_2292733	Ghir_A01	2292733	A	AA	10.0	0.0	0.0	GG	1.0	20.0	0.95	AG	16.0	7.0	0.3	AG	15.0	17.0	0.53
Ghir_A01_2293771	Ghir_A01	2293771	C	CC	12.0	0.0	0.0	TT	0.0	11.0	1.0	CT	32.0	15.0	0.32	CT	16.0	22.0	0.58
Ghir_A01_2294794	Ghir_A01	2294794	A	AA	6.0	0.0	0.0	GG	0.0	13.0	1.0	AA	42.0	6.0	0.12	AG	13.0	31.0	0.7
Ghir_A01_2294796	Ghir_A01	2294796	T	TT	6.0	0.0	0.0	CC	0.0	13.0	1.0	TT	42.0	6.0	0.12	TC	13.0	30.0	0.7
Ghir_A01_2295201	Ghir_A01	2295201	G	GG	7.0	0.0	0.0	AA	0.0	27.0	1.0	GA	34.0	9.0	0.21	GA	29.0	15.0	0.34
Ghir_A01_2296155	Ghir_A01	2296155	A	AA	11.0	0.0	0.0	CC	0.0	14.0	1.0	AC	23.0	10.0	0.3	AC	14.0	13.0	0.48
Ghir_A01_2296201	Ghir_A01	2296201	A	AA	7.0	0.0	0.0	GG	0.0	16.0	1.0	AG	16.0	10.0	0.38	AG	7.0	12.0	0.63
Ghir_A01_2296345	Ghir_A01	2296345	C	AA	0.0	7.0	1.0	CC	13.0	0.0	0.0	CA	4.0	14.0	0.78	CA	10.0	13.0	0.57
Ghir_A01_2296815	Ghir_A01	2296815	T	CC	0.0	6.0	1.0	TT	14.0	0.0	0.0	TC	6.0	9.0	0.6	TC	7.0	6.0	0.46
Ghir_A01_2299425	Ghir_A01	2299425	A	AA	13.0	0.0	0.0	CC	0.0	19.0	1.0	AC	38.0	14.0	0.27	AC	27.0	21.0	0.44
Ghir_A01_2304664	Ghir_A01	2304664	A	AA	17.0	0.0	0.0	GG	0.0	22.0	1.0	AG	30.0	12.0	0.29	AG	25.0	22.0	0.47
Ghir_A01_2306202	Ghir_A01	2306202	G	AA	0.0	9.0	1.0	GG	10.0	0.0	0.0	GA	8.0	16.0	0.67	GA	7.0	11.0	0.61
Ghir_A01_2307889	Ghir_A01	2307889	C	CC	16.0	0.0	0.0	GG	0.0	33.0	1.0	CC	41.0	7.0	0.15	CG	26.0	17.0	0.4
Ghir_A01_2327500	Ghir_A01	2327500	T	TT	10.0	0.0	0.0	AA	0.0	13.0	1.0	TA	19.0	13.0	0.41	TA	14.0	6.0	0.3
Ghir_A01_2327501	Ghir_A01	2327501	T	TT	10.0	0.0	0.0	AA	0.0	13.0	1.0	TA	19.0	13.0	0.41	TA	15.0	6.0	0.29
Ghir_A01_2327502	Ghir_A01	2327502	T	TT	10.0	0.0	0.0	AA	0.0	13.0	1.0	TA	19.0	13.0	0.41	TA	15.0	6.0	0.29
Ghir_A01_2327513	Ghir_A01	2327513	C	CC	9.0	0.0	0.0	TT	0.0	15.0	1.0	CT	17.0	13.0	0.43	CT	11.0	12.0	0.52
Ghir_A01_2327615	Ghir_A01	2327615	A	AA	7.0	0.0	0.0	CC	0.0	21.0	1.0	AC	25.0	7.0	0.22	AC	12.0	30.0	0.71
Ghir_A01_2328016	Ghir_A01	2328016	C	CC	10.0	0.0	0.0	AA	0.0	5.0	1.0	CA	13.0	7.0	0.35	CA	23.0	13.0	0.36
Ghir_A01_2328095	Ghir_A01	2328095	A	AA	10.0	0.0	0.0	CC	0.0	8.0	1.0	AC	8.0	9.0	0.53	AC	20.0	7.0	0.26
Ghir_A01_2328121	Ghir_A01	2328121	T	TT	11.0	0.0	0.0	CC	0.0	13.0	1.0	TC	10.0	6.0	0.38	TC	19.0	8.0	0.3
Ghir_A01_2328143	Ghir_A01	2328143	C	CC	10.0	0.0	0.0	GG	0.0	14.0	1.0	CG	16.0	7.0	0.3	CG	17.0	10.0	0.37
Ghir_A01_2328531	Ghir_A01	2328531	C	CC	7.0	0.0	0.0	TT	0.0	15.0	1.0	CC	28.0	6.0	0.18	CT	20.0	18.0	0.47
Ghir_A01_2328885	Ghir_A01	2328885	A	AA	7.0	0.0	0.0	GG	0.0	14.0	1.0	AA	6.0	1.0	0.14	AG	8.0	6.0	0.43
Ghir_A01_2329037	Ghir_A01	2329037	G	GG	6.0	0.0	0.0	AA	1.0	11.0	0.92	GA	15.0	6.0	0.29	GA	12.0	13.0	0.52
Ghir_A01_2329048	Ghir_A01	2329048	T	TT	7.0	0.0	0.0	CC	1.0	9.0	0.9	TC	13.0	7.0	0.35	TC	15.0	14.0	0.48
Ghir_A01_2329493	Ghir_A01	2329493	A	AA	6.0	0.0	0.0	TT	0.0	14.0	1.0	AA	28.0	6.0	0.18	AT	29.0	10.0	0.26
Ghir_A01_2330455	Ghir_A01	2330455	A	AA	5.0	0.0	0.0	GG	0.0	15.0	1.0	AG	12.0	5.0	0.29	AG	7.0	5.0	0.42
Ghir_A01_2331529	Ghir_A01	2331529	T	TT	10.0	0.0	0.0	AA	0.0	10.0	1.0	TA	24.0	11.0	0.31	TA	19.0	9.0	0.32
Ghir_A01_2333026	Ghir_A01	2333026	C	CC	8.0	0.0	0.0	TT	0.0	16.0	1.0	CT	22.0	11.0	0.33	CT	5.0	16.0	0.76
Ghir_A01_2333425	Ghir_A01	2333425	T	TT	11.0	0.0	0.0	CC	0.0	20.0	1.0	TC	39.0	13.0	0.25	TC	16.0	16.0	0.5
Ghir_A01_2333706	Ghir_A01	2333706	A	GG	0.0	11.0	1.0	AA	24.0	0.0	0.0	AG	15.0	21.0	0.58	AG	20.0	23.0	0.53
Ghir_A01_2334110	Ghir_A01	2334110	G	AA	0.0	8.0	1.0	GG	9.0	0.0	0.0	GA	10.0	20.0	0.67	GA	14.0	20.0	0.59
Ghir_A01_2334828	Ghir_A01	2334828	T	TT	11.0	0.0	0.0	AA	0.0	18.0	1.0	TA	21.0	9.0	0.3	TT	14.0	3.0	0.18
Ghir_A01_2334953	Ghir_A01	2334953	G	GG	8.0	0.0	0.0	AA	0.0	21.0	1.0	GA	30.0	11.0	0.27	GA	26.0	9.0	0.26
Ghir_A01_2335133	Ghir_A01	2335133	C	CC	6.0	0.0	0.0	AA	0.0	13.0	1.0	CA	27.0	9.0	0.25	CA	17.0	9.0	0.35
Ghir_A01_2336226	Ghir_A01	2336226	T	AA	0.0	8.0	1.0	TT	14.0	0.0	0.0	TA	8.0	7.0	0.47	TA	10.0	14.0	0.58
Ghir_A01_2336390	Ghir_A01	2336390	A	GG	0.0	5.0	1.0	AA	7.0	0.0	0.0	AG	4.0	13.0	0.76	AG	4.0	16.0	0.8
Ghir_A01_2336960	Ghir_A01	2336960	A	TT	0.0	9.0	1.0	AA	5.0	0.0	0.0	TT	1.0	6.0	0.86	AT	6.0	4.0	0.4
Ghir_A01_2337121	Ghir_A01	2337121	A	GG	0.0	5.0	1.0	AA	15.0	0.0	0.0	GG	0.0	19.0	1.0	AG	7.0	9.0	0.56
Ghir_A01_2337241	Ghir_A01	2337241	G	AA	0.0	5.0	1.0	GG	10.0	0.0	0.0	AA	0.0	20.0	1.0	GA	14.0	11.0	0.44
Ghir_A01_2337900	Ghir_A01	2337900	G	GG	7.0	0.0	0.0	TT	0.0	10.0	1.0	GT	24.0	14.0	0.37	GT	5.0	7.0	0.58
Ghir_A01_2337904	Ghir_A01	2337904	C	TT	0.0	7.0	1.0	CC	9.0	0.0	0.0	CT	14.0	24.0	0.63	CT	8.0	6.0	0.43
Ghir_A01_2338000	Ghir_A01	2338000	G	AA	0.0	8.0	1.0	GG	9.0	0.0	0.0	GA	12.0	25.0	0.68	GA	12.0	4.0	0.25
Ghir_A01_2338035	Ghir_A01	2338035	G	AA	0.0	9.0	1.0	GG	9.0	0.0	0.0	GA	10.0	22.0	0.69	GA	14.0	7.0	0.33
Ghir_A01_2338133	Ghir_A01	2338133	T	GG	0.0	11.0	1.0	TT	5.0	0.0	0.0	TG	5.0	9.0	0.64	TG	10.0	6.0	0.38
Ghir_A01_2338208	Ghir_A01	2338208	C	CC	10.0	0.0	0.0	TT	0.0	11.0	1.0	CT	11.0	6.0	0.35	CT	11.0	8.0	0.42
Ghir_A01_2338335	Ghir_A01	2338335	G	GG	5.0	0.0	0.0	TT	0.0	19.0	1.0	GT	28.0	7.0	0.2	GT	19.0	13.0	0.41
Ghir_A01_2338449	Ghir_A01	2338449	G	TT	0.0	8.0	1.0	GG	11.0	0.0	0.0	GT	8.0	22.0	0.73	GT	20.0	23.0	0.53
Ghir_A01_2338531	Ghir_A01	2338531	A	AA	7.0	0.0	0.0	CC	0.0	11.0	1.0	AA	21.0	4.0	0.16	AC	19.0	22.0	0.54
Ghir_A01_2338905	Ghir_A01	2338905	G	GG	11.0	0.0	0.0	TT	0.0	13.0	1.0	GT	38.0	10.0	0.21	GT	14.0	8.0	0.36
Ghir_A01_2339400	Ghir_A01	2339400	G	GG	8.0	0.0	0.0	AA	0.0	16.0	1.0	GG	31.0	4.0	0.11	GA	17.0	10.0	0.37
Ghir_A01_2340346	Ghir_A01	2340346	C	CC	13.0	0.0	0.0	TT	0.0	8.0	1.0	CC	45.0	5.0	0.1	CC	41.0	8.0	0.16
Ghir_A01_2340549	Ghir_A01	2340549	A	AA	20.0	0.0	0.0	CC	0.0	12.0	1.0	AC	31.0	13.0	0.3	AC	36.0	17.0	0.32
Ghir_A01_2340879	Ghir_A01	2340879	T	TT	11.0	0.0	0.0	GG	1.0	20.0	0.95	TG	41.0	10.0	0.2	TG	14.0	16.0	0.53
Ghir_A01_2341558	Ghir_A01	2341558	C	CC	9.0	0.0	0.0	TT	0.0	14.0	1.0	CT	29.0	9.0	0.24	CT	19.0	16.0	0.46
Ghir_A01_2341716	Ghir_A01	2341716	A	AA	13.0	0.0	0.0	GG	0.0	18.0	1.0	AG	32.0	8.0	0.2	AG	16.0	18.0	0.53
Ghir_A01_2342202	Ghir_A01	2342202	G	GG	15.0	0.0	0.0	AA	0.0	21.0	1.0	GA	31.0	17.0	0.35	GA	29.0	17.0	0.37
Ghir_A01_2342460	Ghir_A01	2342460	G	GG	8.0	0.0	0.0	AA	0.0	17.0	1.0	GA	18.0	17.0	0.49	GA	21.0	13.0	0.38
Ghir_A01_2348617	Ghir_A01	2348617	A	AA	15.0	0.0	0.0	CC	0.0	16.0	1.0	AC	28.0	7.0	0.2	AC	26.0	19.0	0.42
Ghir_A01_2348781	Ghir_A01	2348781	C	CC	15.0	0.0	0.0	TT	0.0	26.0	1.0	CT	39.0	15.0	0.28	CT	27.0	29.0	0.52
Ghir_A01_2348896	Ghir_A01	2348896	G	GG	17.0	0.0	0.0	AA	1.0	33.0	0.97	GG	36.0	8.0	0.18	GA	19.0	26.0	0.58
Ghir_A01_2349181	Ghir_A01	2349181	C	CC	12.0	0.0	0.0	TT	1.0	29.0	0.97	CT	53.0	17.0	0.24	CT	32.0	18.0	0.36
Ghir_A01_2349650	Ghir_A01	2349650	A	AA	17.0	1.0	0.06	CC	0.0	25.0	1.0	AC	37.0	16.0	0.3	AC	22.0	17.0	0.44
Ghir_A01_2349790	Ghir_A01	2349790	A	AA	14.0	0.0	0.0	GG	0.0	27.0	1.0	AG	20.0	7.0	0.26	AG	16.0	13.0	0.45
Ghir_A01_2349796	Ghir_A01	2349796	G	GG	16.0	0.0	0.0	TT	0.0	25.0	1.0	GG	21.0	5.0	0.19	GT	16.0	14.0	0.47
Ghir_A01_2349818	Ghir_A01	2349818	T	TT	16.0	0.0	0.0	CC	0.0	24.0	1.0	TC	20.0	5.0	0.2	TC	14.0	13.0	0.48
Ghir_A01_2350177	Ghir_A01	2350177	G	GG	19.0	0.0	0.0	CC	1.0	25.0	0.96	GG	34.0	4.0	0.11	GC	14.0	16.0	0.53
Ghir_A01_2350542	Ghir_A01	2350542	T	TT	12.0	0.0	0.0	CC	0.0	27.0	1.0	TC	34.0	11.0	0.24	TC	28.0	18.0	0.39
Ghir_A01_2350629	Ghir_A01	2350629	A	AA	15.0	0.0	0.0	GG	0.0	24.0	1.0	AG	43.0	13.0	0.23	AG	29.0	22.0	0.43
Ghir_A01_2351012	Ghir_A01	2351012	C	CC	19.0	0.0	0.0	TT	0.0	27.0	1.0	CT	41.0	21.0	0.34	CT	31.0	26.0	0.46
Ghir_A01_2351054	Ghir_A01	2351054	A	AA	23.0	0.0	0.0	GG	0.0	33.0	1.0	AG	46.0	21.0	0.31	AG	35.0	26.0	0.43
Ghir_A01_2351166	Ghir_A01	2351166	T	TT	25.0	0.0	0.0	AA	0.0	36.0	1.0	TA	44.0	19.0	0.3	TA	42.0	27.0	0.39
Ghir_A01_2351606	Ghir_A01	2351606	G	GG	9.0	0.0	0.0	AA	0.0	24.0	1.0	GA	17.0	5.0	0.23	GA	23.0	21.0	0.48
Ghir_A01_2351922	Ghir_A01	2351922	T	TT	6.0	0.0	0.0	CC	0.0	14.0	1.0	TT	19.0	2.0	0.1	TC	14.0	11.0	0.44
Ghir_A01_2352274	Ghir_A01	2352274	T	TT	11.0	0.0	0.0	CC	0.0	14.0	1.0	TC	19.0	6.0	0.24	TC	6.0	8.0	0.57
Ghir_A01_2352351	Ghir_A01	2352351	T	TT	8.0	0.0	0.0	AA	0.0	10.0	1.0	TA	18.0	5.0	0.22	TA	4.0	4.0	0.5
Ghir_A01_2352906	Ghir_A01	2352906	G	GG	7.0	0.0	0.0	AA	0.0	13.0	1.0	GA	30.0	13.0	0.3	GA	18.0	14.0	0.44
Ghir_A01_2353322	Ghir_A01	2353322	A	AA	14.0	0.0	0.0	GG	0.0	25.0	1.0	AA	46.0	5.0	0.1	AG	37.0	27.0	0.42
Ghir_A01_2353883	Ghir_A01	2353883	C	CC	10.0	0.0	0.0	TT	0.0	18.0	1.0	CC	30.0	6.0	0.17	CT	18.0	16.0	0.47
Ghir_A01_2354494	Ghir_A01	2354494	C	CC	12.0	0.0	0.0	TT	0.0	24.0	1.0	CC	61.0	8.0	0.12	CT	23.0	26.0	0.53
Ghir_A01_2355573	Ghir_A01	2355573	A	AA	18.0	0.0	0.0	GG	0.0	21.0	1.0	AG	33.0	9.0	0.21	AG	31.0	25.0	0.45
Ghir_A01_2355806	Ghir_A01	2355806	T	TT	7.0	0.0	0.0	CC	0.0	11.0	1.0	TT	37.0	8.0	0.18	TC	18.0	5.0	0.22
Ghir_A01_2356221	Ghir_A01	2356221	G	GG	6.0	0.0	0.0	AA	0.0	25.0	1.0	GA	34.0	12.0	0.26	GA	21.0	17.0	0.45
Ghir_A01_2356276	Ghir_A01	2356276	A	AA	5.0	0.0	0.0	GG	0.0	24.0	1.0	AG	34.0	16.0	0.32	AG	18.0	13.0	0.42
Ghir_A01_2356516	Ghir_A01	2356516	C	CC	22.0	0.0	0.0	GG	0.0	26.0	1.0	CG	29.0	16.0	0.36	CG	26.0	23.0	0.47
Ghir_A01_2356608	Ghir_A01	2356608	C	CC	21.0	0.0	0.0	TT	0.0	23.0	1.0	CT	30.0	8.0	0.21	CT	35.0	23.0	0.4
Ghir_A01_2356951	Ghir_A01	2356951	G	GG	10.0	0.0	0.0	AA	0.0	18.0	1.0	GA	31.0	12.0	0.28	GA	28.0	14.0	0.33
Ghir_A01_2357147	Ghir_A01	2357147	C	CC	13.0	0.0	0.0	AA	3.0	25.0	0.89	CA	43.0	12.0	0.22	CA	38.0	24.0	0.39
Ghir_A01_2357552	Ghir_A01	2357552	G	GG	8.0	0.0	0.0	CC	0.0	22.0	1.0	GG	20.0	4.0	0.17	GC	27.0	14.0	0.34
Ghir_A01_2357597	Ghir_A01	2357597	A	AA	12.0	0.0	0.0	GG	0.0	26.0	1.0	AA	26.0	5.0	0.16	AG	27.0	15.0	0.36
Ghir_A01_2357729	Ghir_A01	2357729	G	GG	15.0	0.0	0.0	AA	0.0	22.0	1.0	GG	29.0	6.0	0.17	GA	21.0	19.0	0.47
Ghir_A01_2358464	Ghir_A01	2358464	C	CC	14.0	0.0	0.0	GG	0.0	18.0	1.0	CG	33.0	15.0	0.31	CG	20.0	23.0	0.53
Ghir_A01_2367999	Ghir_A01	2367999	A	AA	8.0	0.0	0.0	TT	0.0	7.0	1.0	AA	17.0	3.0	0.15	AT	13.0	10.0	0.43
Ghir_A01_2369330	Ghir_A01	2369330	A	TT	0.0	5.0	1.0	AA	10.0	0.0	0.0	TT	2.0	11.0	0.85	AT	3.0	10.0	0.77
Ghir_A01_2369357	Ghir_A01	2369357	C	TT	0.0	5.0	1.0	CC	11.0	0.0	0.0	TT	3.0	15.0	0.83	CT	4.0	13.0	0.76
Ghir_A01_2370388	Ghir_A01	2370388	C	CC	6.0	0.0	0.0	AA	0.0	11.0	1.0	CA	14.0	5.0	0.26	CA	3.0	10.0	0.77
Ghir_A01_2372704	Ghir_A01	2372704	T	CC	0.0	10.0	1.0	TT	9.0	0.0	0.0	TC	4.0	16.0	0.8	TC	4.0	9.0	0.69
Ghir_A01_2377295	Ghir_A01	2377295	C	CC	8.0	0.0	0.0	TT	0.0	18.0	1.0	CT	36.0	10.0	0.22	CT	22.0	20.0	0.48
Ghir_A01_2377932	Ghir_A01	2377932	T	TT	18.0	0.0	0.0	AA	3.0	18.0	0.86	TT	62.0	4.0	0.06	TA	42.0	21.0	0.33
Ghir_A01_2379375	Ghir_A01	2379375	T	TT	20.0	0.0	0.0	CC	1.0	29.0	0.97	TC	21.0	12.0	0.36	TC	17.0	19.0	0.53
Ghir_A01_2380106	Ghir_A01	2380106	G	GG	16.0	0.0	0.0	AA	0.0	9.0	1.0	GA	35.0	14.0	0.29	GA	22.0	22.0	0.5
Ghir_A01_2380110	Ghir_A01	2380110	G	GG	17.0	0.0	0.0	AA	0.0	9.0	1.0	GA	38.0	14.0	0.27	GA	22.0	21.0	0.49
Ghir_A01_2384808	Ghir_A01	2384808	G	CC	0.0	7.0	1.0	GG	11.0	0.0	0.0	CC	4.0	19.0	0.83	GC	10.0	12.0	0.55
Ghir_A01_2386702	Ghir_A01	2386702	G	GG	13.0	0.0	0.0	AA	0.0	15.0	1.0	GA	19.0	9.0	0.32	GA	16.0	6.0	0.27
Ghir_A01_2387814	Ghir_A01	2387814	A	AA	10.0	0.0	0.0	GG	0.0	8.0	1.0	AG	23.0	8.0	0.26	AG	7.0	12.0	0.63
Ghir_A01_2390937	Ghir_A01	2390937	A	AA	12.0	0.0	0.0	GG	0.0	8.0	1.0	AG	15.0	9.0	0.38	AG	17.0	8.0	0.32
Ghir_A01_2391197	Ghir_A01	2391197	T	TT	8.0	0.0	0.0	GG	0.0	9.0	1.0	TG	17.0	9.0	0.35	TG	9.0	7.0	0.44
Ghir_A01_2391360	Ghir_A01	2391360	A	GG	0.0	7.0	1.0	AA	13.0	0.0	0.0	GG	3.0	15.0	0.83	AG	6.0	10.0	0.62
Ghir_A01_2392423	Ghir_A01	2392423	C	CC	10.0	0.0	0.0	TT	0.0	20.0	1.0	CT	33.0	10.0	0.23	CT	23.0	15.0	0.39
Ghir_A01_2392440	Ghir_A01	2392440	G	GG	11.0	0.0	0.0	AA	0.0	19.0	1.0	GA	36.0	9.0	0.2	GA	22.0	15.0	0.41
Ghir_A01_2392486	Ghir_A01	2392486	A	AA	8.0	0.0	0.0	TT	0.0	14.0	1.0	AA	29.0	5.0	0.15	AT	21.0	18.0	0.46
Ghir_A01_2392562	Ghir_A01	2392562	G	GG	9.0	0.0	0.0	AA	0.0	10.0	1.0	GG	30.0	3.0	0.09	GA	15.0	21.0	0.58
Ghir_A01_2392665	Ghir_A01	2392665	C	CC	5.0	0.0	0.0	TT	0.0	6.0	1.0	CC	26.0	6.0	0.19	CT	16.0	17.0	0.52
Ghir_A01_2393711	Ghir_A01	2393711	A	AA	8.0	0.0	0.0	GG	0.0	7.0	1.0	AG	12.0	3.0	0.2	AG	14.0	17.0	0.55
Ghir_A01_2394349	Ghir_A01	2394349	T	TT	12.0	0.0	0.0	CC	0.0	10.0	1.0	TC	27.0	14.0	0.34	TC	25.0	21.0	0.46
Ghir_A01_2394660	Ghir_A01	2394660	G	GG	12.0	0.0	0.0	AA	0.0	31.0	1.0	GA	49.0	15.0	0.23	GA	33.0	26.0	0.44
Ghir_A01_2394874	Ghir_A01	2394874	A	AA	10.0	0.0	0.0	GG	0.0	22.0	1.0	AG	35.0	17.0	0.33	AG	33.0	22.0	0.4
Ghir_A01_2395201	Ghir_A01	2395201	A	AA	13.0	0.0	0.0	GG	0.0	24.0	1.0	AA	34.0	8.0	0.19	AG	24.0	19.0	0.44
Ghir_A01_2395422	Ghir_A01	2395422	A	AA	7.0	0.0	0.0	CC	0.0	14.0	1.0	AC	21.0	9.0	0.3	AC	9.0	11.0	0.55
Ghir_A01_2395431	Ghir_A01	2395431	T	TT	7.0	0.0	0.0	AA	2.0	10.0	0.83	TA	23.0	8.0	0.26	TA	10.0	10.0	0.5
Ghir_A01_2395432	Ghir_A01	2395432	A	AA	7.0	0.0	0.0	TT	2.0	10.0	0.83	AT	24.0	6.0	0.2	AT	10.0	10.0	0.5
Ghir_A01_2395433	Ghir_A01	2395433	T	TT	7.0	0.0	0.0	AA	0.0	10.0	1.0	TA	23.0	6.0	0.21	TA	10.0	10.0	0.5
Ghir_A01_2395516	Ghir_A01	2395516	G	GG	7.0	0.0	0.0	AA	0.0	13.0	1.0	GA	18.0	7.0	0.28	GA	6.0	5.0	0.45
Ghir_A01_2395597	Ghir_A01	2395597	T	TT	7.0	0.0	0.0	GG	0.0	9.0	1.0	TG	17.0	6.0	0.26	TG	5.0	7.0	0.58
Ghir_A01_2395729	Ghir_A01	2395729	G	GG	5.0	0.0	0.0	AA	0.0	11.0	1.0	GA	8.0	8.0	0.5	GA	4.0	10.0	0.71
Ghir_A01_2395850	Ghir_A01	2395850	G	GG	8.0	0.0	0.0	AA	0.0	13.0	1.0	GA	25.0	9.0	0.26	GA	4.0	13.0	0.76
Ghir_A01_2396084	Ghir_A01	2396084	T	CC	0.0	9.0	1.0	TT	11.0	0.0	0.0	TC	7.0	18.0	0.72	TC	5.0	20.0	0.8
Ghir_A01_2396165	Ghir_A01	2396165	G	GG	8.0	0.0	0.0	TT	0.0	7.0	1.0	GG	25.0	5.0	0.17	GG	22.0	5.0	0.19
Ghir_A01_2396240	Ghir_A01	2396240	A	AA	10.0	0.0	0.0	GG	0.0	5.0	1.0	AG	29.0	11.0	0.28	AG	21.0	8.0	0.28
Ghir_A01_2396268	Ghir_A01	2396268	C	CC	9.0	0.0	0.0	TT	0.0	7.0	1.0	CT	27.0	16.0	0.37	CT	25.0	13.0	0.34
Ghir_A01_2396341	Ghir_A01	2396341	C	CC	13.0	0.0	0.0	TT	0.0	15.0	1.0	CT	25.0	22.0	0.47	CT	26.0	12.0	0.32
Ghir_A01_2396450	Ghir_A01	2396450	A	AA	6.0	0.0	0.0	GG	0.0	11.0	1.0	AG	29.0	13.0	0.31	AG	20.0	6.0	0.23
Ghir_A01_2397398	Ghir_A01	2397398	T	TT	12.0	0.0	0.0	AA	0.0	10.0	1.0	TA	26.0	9.0	0.26	TA	10.0	26.0	0.72
Ghir_A01_2397742	Ghir_A01	2397742	C	TT	0.0	6.0	1.0	CC	11.0	0.0	0.0	CT	7.0	13.0	0.65	CT	18.0	5.0	0.22
Ghir_A01_2398289	Ghir_A01	2398289	A	AA	5.0	0.0	0.0	GG	0.0	11.0	1.0	AG	8.0	7.0	0.47	AG	6.0	17.0	0.74
Ghir_A01_2398615	Ghir_A01	2398615	C	TT	0.0	6.0	1.0	CC	7.0	0.0	0.0	TT	1.0	6.0	0.86	CC	9.0	2.0	0.18
Ghir_A01_2399339	Ghir_A01	2399339	T	TT	15.0	0.0	0.0	CC	0.0	5.0	1.0	TC	30.0	8.0	0.21	TC	25.0	8.0	0.24
Ghir_A01_2399617	Ghir_A01	2399617	A	AA	10.0	0.0	0.0	TT	0.0	6.0	1.0	AA	22.0	2.0	0.08	AT	15.0	6.0	0.29
Ghir_A01_2399642	Ghir_A01	2399642	C	CC	12.0	0.0	0.0	TT	0.0	6.0	1.0	CC	24.0	2.0	0.08	CT	13.0	6.0	0.32
Ghir_A01_2399869	Ghir_A01	2399869	G	GG	6.0	0.0	0.0	AA	0.0	11.0	1.0	GA	22.0	7.0	0.24	GG	22.0	5.0	0.19
Ghir_A01_2399888	Ghir_A01	2399888	A	AA	7.0	0.0	0.0	GG	0.0	9.0	1.0	AA	25.0	6.0	0.19	AG	24.0	6.0	0.2
Ghir_A01_2399929	Ghir_A01	2399929	A	AA	7.0	0.0	0.0	GG	1.0	9.0	0.9	AG	27.0	7.0	0.21	AG	22.0	9.0	0.29
Ghir_A01_2400007	Ghir_A01	2400007	C	CC	4.0	0.0	0.0	AA	1.0	11.0	0.92	CC	24.0	4.0	0.14	CA	17.0	14.0	0.45
Ghir_A01_2400456	Ghir_A01	2400456	T	TT	10.0	0.0	0.0	CC	0.0	10.0	1.0	TC	27.0	9.0	0.25	TC	17.0	19.0	0.53
Ghir_A01_2400692	Ghir_A01	2400692	A	AA	16.0	0.0	0.0	GG	0.0	7.0	1.0	AG	26.0	8.0	0.24	AG	16.0	7.0	0.3
Ghir_A01_2401265	Ghir_A01	2401265	T	TT	11.0	0.0	0.0	CC	0.0	23.0	1.0	TT	36.0	4.0	0.1	TC	12.0	16.0	0.57
Ghir_A01_2401547	Ghir_A01	2401547	C	CC	6.0	0.0	0.0	TT	0.0	11.0	1.0	CT	23.0	6.0	0.21	CT	14.0	18.0	0.56
Ghir_A01_2402793	Ghir_A01	2402793	G	AA	0.0	5.0	1.0	GG	11.0	0.0	0.0	GA	8.0	3.0	0.27	GG	20.0	4.0	0.17
Ghir_A01_2403809	Ghir_A01	2403809	G	GG	5.0	0.0	0.0	AA	0.0	8.0	1.0	GA	18.0	11.0	0.38	GA	12.0	11.0	0.48
Ghir_A01_2403976	Ghir_A01	2403976	T	TT	8.0	0.0	0.0	CC	0.0	5.0	1.0	TC	12.0	15.0	0.56	TC	15.0	10.0	0.4
Ghir_A01_2404161	Ghir_A01	2404161	C	AA	0.0	5.0	1.0	CC	10.0	0.0	0.0	CA	8.0	21.0	0.72	CA	13.0	9.0	0.41
Ghir_A01_2404231	Ghir_A01	2404231	G	GG	5.0	0.0	0.0	AA	0.0	8.0	1.0	GA	16.0	9.0	0.36	GA	11.0	10.0	0.48
Ghir_A01_2404313	Ghir_A01	2404313	C	CC	5.0	0.0	0.0	TT	0.0	13.0	1.0	CT	21.0	8.0	0.28	CT	13.0	12.0	0.48
Ghir_A01_2404542	Ghir_A01	2404542	A	AA	8.0	0.0	0.0	GG	0.0	13.0	1.0	AA	30.0	5.0	0.14	AG	4.0	9.0	0.69
Ghir_A01_2404828	Ghir_A01	2404828	C	CC	9.0	0.0	0.0	TT	0.0	17.0	1.0	CT	32.0	12.0	0.27	CT	18.0	16.0	0.47
Ghir_A01_2405743	Ghir_A01	2405743	A	AA	10.0	0.0	0.0	GG	0.0	17.0	1.0	AG	23.0	9.0	0.28	AG	22.0	12.0	0.35
Ghir_A01_2405841	Ghir_A01	2405841	T	TT	15.0	0.0	0.0	GG	0.0	12.0	1.0	TG	23.0	13.0	0.36	TG	28.0	15.0	0.35
Ghir_A01_2412870	Ghir_A01	2412870	T	TT	6.0	0.0	0.0	CC	0.0	14.0	1.0	TC	22.0	14.0	0.39	TC	21.0	24.0	0.53
Ghir_A01_2449842	Ghir_A01	2449842	A	AA	6.0	0.0	0.0	GG	1.0	24.0	0.96	AG	52.0	17.0	0.25	AG	39.0	25.0	0.39
Ghir_A01_2453873	Ghir_A01	2453873	C	CC	14.0	0.0	0.0	TT	0.0	13.0	1.0	CT	33.0	17.0	0.34	CT	34.0	23.0	0.4
Ghir_A01_2463777	Ghir_A01	2463777	G	GG	8.0	0.0	0.0	AA	0.0	15.0	1.0	GA	24.0	20.0	0.45	GA	17.0	16.0	0.48
Ghir_A01_2493869	Ghir_A01	2493869	G	GG	16.0	0.0	0.0	AA	0.0	20.0	1.0	GA	18.0	16.0	0.47	GA	15.0	25.0	0.62
Ghir_A01_2626724	Ghir_A01	2626724	C	CC	6.0	0.0	0.0	TT	0.0	18.0	1.0	CT	23.0	6.0	0.21	CT	14.0	16.0	0.53
Ghir_A01_2627038	Ghir_A01	2627038	C	CC	13.0	0.0	0.0	AA	0.0	16.0	1.0	CC	10.0	2.0	0.17	CA	19.0	8.0	0.3
Ghir_A01_2628566	Ghir_A01	2628566	T	TT	10.0	0.0	0.0	AA	0.0	13.0	1.0	TT	20.0	3.0	0.13	TA	22.0	17.0	0.44
Ghir_A01_2629270	Ghir_A01	2629270	G	GG	5.0	0.0	0.0	TT	0.0	14.0	1.0	GT	11.0	14.0	0.56	GT	12.0	4.0	0.25
Ghir_A01_2637838	Ghir_A01	2637838	C	CC	9.0	0.0	0.0	GG	0.0	14.0	1.0	CG	29.0	19.0	0.4	CG	22.0	25.0	0.53
Ghir_A01_2638237	Ghir_A01	2638237	T	TT	5.0	0.0	0.0	GG	0.0	20.0	1.0	TG	11.0	6.0	0.35	TG	10.0	10.0	0.5
Ghir_A01_2638259	Ghir_A01	2638259	A	AA	5.0	0.0	0.0	TT	0.0	23.0	1.0	AT	9.0	6.0	0.4	AT	11.0	8.0	0.42
Ghir_A01_2638913	Ghir_A01	2638913	C	AA	0.0	7.0	1.0	CC	11.0	0.0	0.0	AA	3.0	18.0	0.86	CC	7.0	0.0	0.0
Ghir_A01_2640103	Ghir_A01	2640103	G	AA	0.0	8.0	1.0	GG	8.0	0.0	0.0	GA	6.0	15.0	0.71	GA	6.0	6.0	0.5
Ghir_A01_2641051	Ghir_A01	2641051	C	CC	5.0	0.0	0.0	TT	0.0	17.0	1.0	CC	35.0	6.0	0.15	CT	24.0	15.0	0.38
Ghir_A01_2642692	Ghir_A01	2642692	G	GG	10.0	0.0	0.0	CC	0.0	15.0	1.0	GG	37.0	8.0	0.18	GC	19.0	21.0	0.53
Ghir_A01_2643437	Ghir_A01	2643437	G	GG	10.0	0.0	0.0	TT	1.0	25.0	0.96	GT	28.0	17.0	0.38	GT	23.0	29.0	0.56
Ghir_A01_2644263	Ghir_A01	2644263	A	AA	10.0	0.0	0.0	GG	0.0	39.0	1.0	AG	53.0	13.0	0.2	AG	26.0	26.0	0.5
Ghir_A01_2644422	Ghir_A01	2644422	A	AA	12.0	0.0	0.0	CC	0.0	28.0	1.0	AA	38.0	7.0	0.16	AC	30.0	21.0	0.41
Ghir_A01_2644596	Ghir_A01	2644596	A	AA	7.0	0.0	0.0	CC	1.0	18.0	0.95	AC	15.0	11.0	0.42	AC	19.0	20.0	0.51
Ghir_A01_2644878	Ghir_A01	2644878	A	AA	5.0	0.0	0.0	CC	0.0	10.0	1.0	AC	6.0	10.0	0.62	AA	15.0	2.0	0.12
Ghir_A01_2645860	Ghir_A01	2645860	A	GG	0.0	9.0	1.0	AA	12.0	0.0	0.0	GG	3.0	18.0	0.86	AG	8.0	6.0	0.43
Ghir_A01_2645944	Ghir_A01	2645944	T	AA	0.0	10.0	1.0	TT	9.0	0.0	0.0	AA	1.0	14.0	0.93	TA	8.0	9.0	0.53
Ghir_A01_2646195	Ghir_A01	2646195	C	TT	0.0	6.0	1.0	CC	14.0	0.0	0.0	CT	6.0	13.0	0.68	CT	11.0	13.0	0.54
Ghir_A01_2646780	Ghir_A01	2646780	T	GG	0.0	7.0	1.0	TT	14.0	0.0	0.0	TG	9.0	17.0	0.65	TG	15.0	9.0	0.38
Ghir_A01_2647118	Ghir_A01	2647118	G	GG	9.0	0.0	0.0	TT	0.0	26.0	1.0	GT	26.0	8.0	0.24	GT	13.0	20.0	0.61
Ghir_A01_2648074	Ghir_A01	2648074	A	AA	5.0	0.0	0.0	GG	0.0	21.0	1.0	AA	25.0	3.0	0.11	AG	7.0	10.0	0.59
Ghir_A01_2652454	Ghir_A01	2652454	C	CC	13.0	0.0	0.0	TT	0.0	14.0	1.0	CT	26.0	9.0	0.26	CT	15.0	7.0	0.32
Ghir_A01_2668471	Ghir_A01	2668471	C	CC	17.0	0.0	0.0	TT	0.0	29.0	1.0	CT	29.0	12.0	0.29	CT	13.0	7.0	0.35
Ghir_A01_2689222	Ghir_A01	2689222	A	GG	1.0	7.0	0.88	AA	7.0	0.0	0.0	AG	5.0	12.0	0.71	AG	5.0	9.0	0.64
Ghir_A01_2689276	Ghir_A01	2689276	A	GG	0.0	8.0	1.0	AA	9.0	0.0	0.0	AG	8.0	12.0	0.6	AG	4.0	10.0	0.71
Ghir_A01_2689332	Ghir_A01	2689332	C	AA	0.0	10.0	1.0	CC	13.0	0.0	0.0	CA	10.0	7.0	0.41	CA	5.0	12.0	0.71
Ghir_A01_2689598	Ghir_A01	2689598	C	CC	9.0	0.0	0.0	TT	0.0	12.0	1.0	CT	26.0	13.0	0.33	CT	23.0	19.0	0.45
Ghir_A01_2691907	Ghir_A01	2691907	A	AA	11.0	0.0	0.0	GG	0.0	15.0	1.0	AA	32.0	7.0	0.18	AG	18.0	28.0	0.61
Ghir_A01_2692260	Ghir_A01	2692260	T	TT	9.0	0.0	0.0	AA	0.0	15.0	1.0	TA	14.0	6.0	0.3	TA	9.0	12.0	0.57
Ghir_A01_2692301	Ghir_A01	2692301	T	TT	7.0	0.0	0.0	AA	0.0	14.0	1.0	TT	13.0	3.0	0.19	TA	10.0	12.0	0.55
Ghir_A01_2692506	Ghir_A01	2692506	T	TT	10.0	0.0	0.0	AA	0.0	19.0	1.0	TT	14.0	3.0	0.18	TA	12.0	7.0	0.37
Ghir_A01_2692599	Ghir_A01	2692599	T	AA	0.0	7.0	1.0	TT	11.0	0.0	0.0	TA	8.0	16.0	0.67	TA	6.0	11.0	0.65
Ghir_A01_2692717	Ghir_A01	2692717	C	TT	0.0	13.0	1.0	CC	11.0	0.0	0.0	CT	5.0	20.0	0.8	CT	16.0	11.0	0.41
Ghir_A01_2692821	Ghir_A01	2692821	G	GG	7.0	0.0	0.0	AA	0.0	14.0	1.0	GA	26.0	8.0	0.24	GA	16.0	18.0	0.53
Ghir_A01_2693020	Ghir_A01	2693020	C	CC	16.0	0.0	0.0	TT	0.0	9.0	1.0	CC	24.0	4.0	0.14	CT	7.0	15.0	0.68
Ghir_A01_2706053	Ghir_A01	2706053	T	TT	5.0	0.0	0.0	AA	0.0	17.0	1.0	TA	23.0	6.0	0.21	TA	12.0	19.0	0.61
Ghir_A01_2706228	Ghir_A01	2706228	A	AA	14.0	0.0	0.0	GG	0.0	10.0	1.0	AG	20.0	5.0	0.2	AG	8.0	27.0	0.77
Ghir_A01_2713168	Ghir_A01	2713168	C	CC	16.0	0.0	0.0	TT	2.0	14.0	0.88	CT	24.0	6.0	0.2	CT	21.0	26.0	0.55
Ghir_A01_2713710	Ghir_A01	2713710	A	AA	15.0	0.0	0.0	GG	0.0	12.0	1.0	AG	37.0	12.0	0.24	AG	21.0	16.0	0.43
Ghir_A01_2713744	Ghir_A01	2713744	C	CC	14.0	0.0	0.0	TT	0.0	16.0	1.0	CT	38.0	15.0	0.28	CT	23.0	18.0	0.44
Ghir_A01_2714004	Ghir_A01	2714004	C	CC	8.0	0.0	0.0	TT	0.0	16.0	1.0	CT	26.0	7.0	0.21	CT	18.0	22.0	0.55
Ghir_A01_2714132	Ghir_A01	2714132	C	CC	8.0	0.0	0.0	TT	0.0	13.0	1.0	CC	21.0	4.0	0.16	CT	18.0	25.0	0.58
Ghir_A01_2714665	Ghir_A01	2714665	T	TT	8.0	0.0	0.0	CC	1.0	26.0	0.96	TT	40.0	3.0	0.07	TC	26.0	17.0	0.4
Ghir_A01_2714742	Ghir_A01	2714742	A	AA	7.0	0.0	0.0	TT	1.0	28.0	0.97	AA	27.0	5.0	0.16	AT	21.0	17.0	0.45
Ghir_A01_2715376	Ghir_A01	2715376	T	CC	0.0	6.0	1.0	TT	15.0	0.0	0.0	TC	9.0	27.0	0.75	TC	10.0	14.0	0.58
Ghir_A01_2715387	Ghir_A01	2715387	G	GG	6.0	0.0	0.0	AA	0.0	15.0	1.0	GA	26.0	9.0	0.26	GA	14.0	11.0	0.44
Ghir_A01_2716893	Ghir_A01	2716893	T	TT	7.0	0.0	0.0	AA	0.0	11.0	1.0	TT	36.0	7.0	0.16	TA	18.0	18.0	0.5
Ghir_A01_2717048	Ghir_A01	2717048	A	AA	9.0	0.0	0.0	TT	0.0	7.0	1.0	AA	19.0	3.0	0.14	AT	11.0	10.0	0.48
Ghir_A01_2717407	Ghir_A01	2717407	A	AA	15.0	0.0	0.0	GG	0.0	19.0	1.0	AG	30.0	9.0	0.23	AG	16.0	12.0	0.43
Ghir_A01_2717540	Ghir_A01	2717540	T	TT	7.0	0.0	0.0	CC	0.0	8.0	1.0	TC	28.0	7.0	0.2	TC	13.0	16.0	0.55
Ghir_A01_2717605	Ghir_A01	2717605	G	GG	7.0	0.0	0.0	AA	0.0	8.0	1.0	GA	33.0	11.0	0.25	GA	13.0	14.0	0.52
Ghir_A01_2718449	Ghir_A01	2718449	A	AA	8.0	0.0	0.0	GG	0.0	18.0	1.0	AG	29.0	9.0	0.24	AG	14.0	16.0	0.53
Ghir_A01_2720506	Ghir_A01	2720506	T	CC	0.0	8.0	1.0	TT	9.0	0.0	0.0	CC	5.0	24.0	0.83	TC	4.0	15.0	0.79
Ghir_A01_2720509	Ghir_A01	2720509	T	CC	0.0	7.0	1.0	TT	9.0	0.0	0.0	CC	5.0	25.0	0.83	TC	5.0	15.0	0.75
Ghir_A01_2721153	Ghir_A01	2721153	C	CC	7.0	0.0	0.0	TT	0.0	12.0	1.0	CT	30.0	8.0	0.21	CT	15.0	25.0	0.62
Ghir_A01_2721491	Ghir_A01	2721491	G	TT	0.0	11.0	1.0	GG	6.0	0.0	0.0	GT	12.0	14.0	0.54	GT	8.0	14.0	0.64
Ghir_A01_2721509	Ghir_A01	2721509	A	TT	1.0	7.0	0.88	AA	11.0	0.0	0.0	AT	14.0	14.0	0.5	AT	9.0	12.0	0.57
Ghir_A01_2721518	Ghir_A01	2721518	T	AA	1.0	8.0	0.89	TT	11.0	0.0	0.0	TA	14.0	14.0	0.5	TA	12.0	11.0	0.48
Ghir_A01_2721852	Ghir_A01	2721852	T	TT	9.0	0.0	0.0	CC	0.0	12.0	1.0	TC	14.0	8.0	0.36	TC	9.0	8.0	0.47
Ghir_A01_2722278	Ghir_A01	2722278	T	TT	11.0	0.0	0.0	AA	2.0	13.0	0.87	TA	30.0	10.0	0.25	TA	8.0	7.0	0.47
Ghir_A01_2722336	Ghir_A01	2722336	A	CC	0.0	16.0	1.0	AA	21.0	1.0	0.05	AC	16.0	33.0	0.67	AC	11.0	9.0	0.45
Ghir_A01_2724567	Ghir_A01	2724567	T	TT	6.0	0.0	0.0	AA	0.0	20.0	1.0	TA	22.0	7.0	0.24	TA	16.0	12.0	0.43
Ghir_A01_2724667	Ghir_A01	2724667	A	AA	13.0	0.0	0.0	TT	0.0	17.0	1.0	AT	22.0	11.0	0.33	AT	20.0	14.0	0.41
Ghir_A01_2724798	Ghir_A01	2724798	C	CC	13.0	0.0	0.0	TT	0.0	17.0	1.0	CT	35.0	15.0	0.3	CT	16.0	15.0	0.48
Ghir_A01_2724967	Ghir_A01	2724967	G	GG	13.0	0.0	0.0	AA	0.0	23.0	1.0	GA	39.0	11.0	0.22	GA	16.0	21.0	0.57
Ghir_A01_2724969	Ghir_A01	2724969	G	TT	0.0	13.0	1.0	GG	23.0	0.0	0.0	GT	10.0	39.0	0.8	GT	21.0	15.0	0.42
Ghir_A01_2725015	Ghir_A01	2725015	G	GG	10.0	0.0	0.0	AA	0.0	20.0	1.0	GG	39.0	5.0	0.11	GA	18.0	21.0	0.54
Ghir_A01_2725345	Ghir_A01	2725345	T	GG	0.0	9.0	1.0	TT	10.0	0.0	0.0	TG	10.0	38.0	0.79	TG	11.0	21.0	0.66
Ghir_A01_2725346	Ghir_A01	2725346	A	AA	9.0	0.0	0.0	CC	0.0	11.0	1.0	AC	38.0	10.0	0.21	AC	21.0	11.0	0.34
Ghir_A01_2725366	Ghir_A01	2725366	A	AA	9.0	0.0	0.0	GG	0.0	10.0	1.0	AG	36.0	13.0	0.27	AG	24.0	12.0	0.33
Ghir_A01_2726054	Ghir_A01	2726054	G	GG	6.0	0.0	0.0	AA	0.0	15.0	1.0	GG	33.0	7.0	0.17	GA	25.0	10.0	0.29
Ghir_A01_2726364	Ghir_A01	2726364	T	TT	5.0	0.0	0.0	AA	0.0	7.0	1.0	TA	14.0	4.0	0.22	TA	8.0	7.0	0.47
Ghir_A01_2726504	Ghir_A01	2726504	T	TT	8.0	0.0	0.0	CC	0.0	10.0	1.0	TC	11.0	4.0	0.27	TC	4.0	5.0	0.56
Ghir_A01_2726523	Ghir_A01	2726523	A	CC	0.0	6.0	1.0	AA	9.0	0.0	0.0	AC	3.0	8.0	0.73	AC	7.0	4.0	0.36
Ghir_A01_2727913	Ghir_A01	2727913	G	GG	7.0	0.0	0.0	AA	0.0	11.0	1.0	GA	18.0	7.0	0.28	GA	11.0	12.0	0.52
Ghir_A01_2731905	Ghir_A01	2731905	T	CC	1.0	5.0	0.83	TT	13.0	0.0	0.0	TC	4.0	11.0	0.73	TC	10.0	4.0	0.29
Ghir_A01_2732215	Ghir_A01	2732215	T	TT	11.0	0.0	0.0	AA	0.0	10.0	1.0	TT	30.0	3.0	0.09	TA	18.0	11.0	0.38
Ghir_A01_2732562	Ghir_A01	2732562	C	CC	9.0	0.0	0.0	GG	0.0	21.0	1.0	CG	23.0	13.0	0.36	CG	20.0	23.0	0.53
Ghir_A01_2732599	Ghir_A01	2732599	G	GG	6.0	0.0	0.0	AA	0.0	20.0	1.0	GA	20.0	8.0	0.29	GA	18.0	25.0	0.58
Ghir_A01_2733243	Ghir_A01	2733243	A	AA	5.0	0.0	0.0	GG	0.0	16.0	1.0	AG	19.0	8.0	0.3	AG	10.0	13.0	0.57
Ghir_A01_2736421	Ghir_A01	2736421	A	AA	12.0	0.0	0.0	GG	0.0	11.0	1.0	AA	27.0	3.0	0.1	AG	5.0	12.0	0.71
Ghir_A01_2736640	Ghir_A01	2736640	C	TT	0.0	10.0	1.0	CC	12.0	0.0	0.0	TT	2.0	23.0	0.92	CT	10.0	6.0	0.38
Ghir_A01_2736891	Ghir_A01	2736891	C	GG	0.0	5.0	1.0	CC	11.0	0.0	0.0	CG	7.0	19.0	0.73	CG	11.0	12.0	0.52
Ghir_A01_2739388	Ghir_A01	2739388	A	AA	16.0	0.0	0.0	CC	0.0	25.0	1.0	AC	39.0	20.0	0.34	AC	23.0	18.0	0.44
Ghir_A01_2740533	Ghir_A01	2740533	C	CC	12.0	0.0	0.0	TT	0.0	13.0	1.0	CT	27.0	9.0	0.25	CT	21.0	14.0	0.4
Ghir_A01_2740619	Ghir_A01	2740619	G	GG	12.0	0.0	0.0	TT	1.0	21.0	0.95	GG	36.0	7.0	0.16	GT	26.0	15.0	0.37
Ghir_A01_2740726	Ghir_A01	2740726	T	TT	10.0	0.0	0.0	CC	2.0	24.0	0.92	TC	29.0	10.0	0.26	TC	25.0	19.0	0.43
Ghir_A01_2740934	Ghir_A01	2740934	G	GG	11.0	0.0	0.0	AA	0.0	25.0	1.0	GA	50.0	15.0	0.23	GA	23.0	25.0	0.52
Ghir_A01_2741662	Ghir_A01	2741662	T	TT	8.0	0.0	0.0	CC	0.0	15.0	1.0	TC	11.0	3.0	0.21	TC	14.0	13.0	0.48
Ghir_A01_2741712	Ghir_A01	2741712	T	AA	0.0	7.0	1.0	TT	15.0	0.0	0.0	TA	3.0	12.0	0.8	TA	14.0	17.0	0.55
Ghir_A01_2741766	Ghir_A01	2741766	A	GG	0.0	6.0	1.0	AA	13.0	0.0	0.0	AG	6.0	19.0	0.76	AG	16.0	19.0	0.54
Ghir_A01_2741919	Ghir_A01	2741919	G	GG	5.0	0.0	0.0	AA	0.0	9.0	1.0	GA	22.0	6.0	0.21	GA	17.0	16.0	0.48
Ghir_A01_2741926	Ghir_A01	2741926	G	GG	5.0	0.0	0.0	AA	0.0	9.0	1.0	GG	26.0	5.0	0.16	GA	17.0	18.0	0.51
Ghir_A01_2742084	Ghir_A01	2742084	A	AA	6.0	0.0	0.0	TT	0.0	5.0	1.0	AA	17.0	1.0	0.06	AT	12.0	9.0	0.43
Ghir_A01_2742115	Ghir_A01	2742115	T	TT	8.0	0.0	0.0	CC	0.0	5.0	1.0	TT	19.0	1.0	0.05	TC	11.0	9.0	0.45
Ghir_A01_2742216	Ghir_A01	2742216	G	GG	7.0	0.0	0.0	AA	0.0	8.0	1.0	GG	13.0	1.0	0.07	GA	8.0	5.0	0.38
Ghir_A01_2742408	Ghir_A01	2742408	T	TT	5.0	0.0	0.0	CC	0.0	24.0	1.0	TT	20.0	4.0	0.17	TC	28.0	10.0	0.26
Ghir_A01_2743304	Ghir_A01	2743304	T	AA	0.0	5.0	1.0	TT	13.0	0.0	0.0	TA	5.0	6.0	0.55	TA	4.0	14.0	0.78
Ghir_A01_2743420	Ghir_A01	2743420	C	CC	6.0	0.0	0.0	GG	0.0	6.0	1.0	CG	16.0	7.0	0.3	CG	12.0	7.0	0.37
Ghir_A01_2743713	Ghir_A01	2743713	T	TT	7.0	0.0	0.0	CC	0.0	16.0	1.0	TC	22.0	10.0	0.31	TC	9.0	7.0	0.44
Ghir_A01_2743761	Ghir_A01	2743761	T	TT	7.0	0.0	0.0	GG	0.0	16.0	1.0	TG	31.0	10.0	0.24	TG	9.0	11.0	0.55
Ghir_A01_2743762	Ghir_A01	2743762	T	CC	1.0	7.0	0.88	TT	16.0	0.0	0.0	TC	10.0	30.0	0.75	TC	10.0	9.0	0.47
Ghir_A01_2743763	Ghir_A01	2743763	C	TT	1.0	7.0	0.88	CC	16.0	0.0	0.0	CT	10.0	29.0	0.74	CT	10.0	9.0	0.47
Ghir_A01_2743923	Ghir_A01	2743923	C	CC	6.0	0.0	0.0	TT	0.0	21.0	1.0	CT	29.0	10.0	0.26	CT	14.0	14.0	0.5
Ghir_A01_2743932	Ghir_A01	2743932	T	TT	6.0	0.0	0.0	CC	0.0	22.0	1.0	TC	30.0	10.0	0.25	TC	15.0	14.0	0.48
Ghir_A01_2744010	Ghir_A01	2744010	G	GG	11.0	0.0	0.0	TT	0.0	23.0	1.0	GG	21.0	4.0	0.16	GT	12.0	11.0	0.48
Ghir_A01_2744215	Ghir_A01	2744215	C	CC	14.0	0.0	0.0	TT	0.0	34.0	1.0	CT	40.0	13.0	0.25	CT	23.0	19.0	0.45
Ghir_A01_2744700	Ghir_A01	2744700	T	TT	12.0	0.0	0.0	GG	0.0	16.0	1.0	TG	22.0	14.0	0.39	TG	20.0	22.0	0.52
Ghir_A01_2744802	Ghir_A01	2744802	C	CC	7.0	0.0	0.0	AA	0.0	22.0	1.0	CA	40.0	18.0	0.31	CA	16.0	18.0	0.53
Ghir_A01_2744899	Ghir_A01	2744899	A	AA	10.0	0.0	0.0	GG	0.0	14.0	1.0	AG	40.0	16.0	0.29	AG	20.0	20.0	0.5
Ghir_A01_2746105	Ghir_A01	2746105	T	TT	6.0	0.0	0.0	CC	0.0	13.0	1.0	TC	23.0	9.0	0.28	TC	15.0	7.0	0.32
Ghir_A01_2746197	Ghir_A01	2746197	G	GG	7.0	0.0	0.0	AA	1.0	21.0	0.95	GA	14.0	11.0	0.44	GA	12.0	10.0	0.45
Ghir_A01_2746219	Ghir_A01	2746219	T	TT	8.0	0.0	0.0	CC	0.0	22.0	1.0	TC	12.0	9.0	0.43	TC	10.0	9.0	0.47
Ghir_A01_2746573	Ghir_A01	2746573	G	GG	11.0	0.0	0.0	AA	0.0	15.0	1.0	GA	17.0	8.0	0.32	GA	10.0	18.0	0.64
Ghir_A01_2747053	Ghir_A01	2747053	C	CC	10.0	0.0	0.0	AA	0.0	26.0	1.0	CA	25.0	15.0	0.38	CA	28.0	17.0	0.38
Ghir_A01_2747323	Ghir_A01	2747323	C	CC	15.0	0.0	0.0	GG	0.0	26.0	1.0	CC	35.0	5.0	0.12	CG	24.0	18.0	0.43
Ghir_A01_2747530	Ghir_A01	2747530	C	CC	10.0	0.0	0.0	TT	3.0	24.0	0.89	CC	39.0	5.0	0.11	CT	25.0	23.0	0.48
Ghir_A01_2747998	Ghir_A01	2747998	G	GG	12.0	0.0	0.0	TT	0.0	21.0	1.0	GT	25.0	17.0	0.4	GT	19.0	23.0	0.55
Ghir_A01_2748181	Ghir_A01	2748181	A	AA	10.0	0.0	0.0	TT	0.0	13.0	1.0	AT	22.0	9.0	0.29	AT	13.0	16.0	0.55
Ghir_A01_2748225	Ghir_A01	2748225	G	GG	11.0	0.0	0.0	AA	0.0	12.0	1.0	GA	25.0	11.0	0.31	GA	14.0	10.0	0.42
Ghir_A01_2748351	Ghir_A01	2748351	T	AA	0.0	12.0	1.0	TT	15.0	0.0	0.0	AA	5.0	25.0	0.83	TA	11.0	18.0	0.62
Ghir_A01_2766536	Ghir_A01	2766536	T	TT	6.0	0.0	0.0	CC	0.0	12.0	1.0	TC	14.0	6.0	0.3	TC	9.0	15.0	0.62
Ghir_A01_2766689	Ghir_A01	2766689	T	CC	0.0	14.0	1.0	TT	26.0	0.0	0.0	TC	7.0	23.0	0.77	TC	18.0	21.0	0.54
Ghir_A01_2767305	Ghir_A01	2767305	C	CC	10.0	0.0	0.0	TT	0.0	8.0	1.0	CT	9.0	5.0	0.36	CT	6.0	14.0	0.7
Ghir_A01_2767341	Ghir_A01	2767341	C	CC	9.0	0.0	0.0	TT	0.0	9.0	1.0	CT	5.0	4.0	0.44	CT	6.0	14.0	0.7
Ghir_A01_2767343	Ghir_A01	2767343	A	GG	0.0	9.0	1.0	AA	8.0	0.0	0.0	AG	4.0	5.0	0.56	AG	14.0	6.0	0.3
Ghir_A01_2767386	Ghir_A01	2767386	C	TT	0.0	6.0	1.0	CC	12.0	0.0	0.0	CT	5.0	8.0	0.62	CT	13.0	7.0	0.35
Ghir_A01_2767515	Ghir_A01	2767515	C	TT	0.0	5.0	1.0	CC	12.0	0.0	0.0	CT	6.0	8.0	0.57	CT	4.0	3.0	0.43
Ghir_A01_2768338	Ghir_A01	2768338	G	GG	11.0	0.0	0.0	CC	0.0	32.0	1.0	GC	37.0	19.0	0.34	GC	18.0	26.0	0.59
Ghir_A01_2768850	Ghir_A01	2768850	A	AA	6.0	0.0	0.0	GG	0.0	16.0	1.0	AA	39.0	6.0	0.13	AG	17.0	8.0	0.32
Ghir_A01_2768874	Ghir_A01	2768874	A	AA	5.0	0.0	0.0	CC	0.0	22.0	1.0	AA	33.0	3.0	0.08	AC	17.0	10.0	0.37
Ghir_A01_2768949	Ghir_A01	2768949	A	AA	9.0	0.0	0.0	GG	0.0	21.0	1.0	AG	33.0	8.0	0.2	AG	23.0	6.0	0.21
Ghir_A01_2768964	Ghir_A01	2768964	C	CC	9.0	0.0	0.0	AA	0.0	21.0	1.0	CC	37.0	6.0	0.14	CC	21.0	5.0	0.19
Ghir_A01_2768990	Ghir_A01	2768990	G	GG	9.0	0.0	0.0	AA	0.0	16.0	1.0	GG	33.0	6.0	0.15	GA	14.0	5.0	0.26
Ghir_A01_2769180	Ghir_A01	2769180	T	TT	7.0	0.0	0.0	GG	0.0	13.0	1.0	TT	26.0	4.0	0.13	TG	9.0	11.0	0.55
Ghir_A01_2769209	Ghir_A01	2769209	A	AA	7.0	0.0	0.0	CC	0.0	15.0	1.0	AC	22.0	6.0	0.21	AC	11.0	11.0	0.5
Ghir_A01_2769431	Ghir_A01	2769431	G	GG	11.0	0.0	0.0	AA	0.0	8.0	1.0	GA	15.0	7.0	0.32	GA	16.0	9.0	0.36
Ghir_A01_2769668	Ghir_A01	2769668	G	GG	5.0	0.0	0.0	AA	0.0	10.0	1.0	GG	20.0	2.0	0.09	GA	19.0	11.0	0.37
Ghir_A01_2769868	Ghir_A01	2769868	A	CC	0.0	11.0	1.0	AA	9.0	0.0	0.0	CC	4.0	42.0	0.91	AC	11.0	7.0	0.39
Ghir_A01_2770217	Ghir_A01	2770217	A	AA	11.0	0.0	0.0	GG	0.0	14.0	1.0	AG	28.0	19.0	0.4	AG	18.0	16.0	0.47
Ghir_A01_2770253	Ghir_A01	2770253	A	AA	9.0	0.0	0.0	TT	0.0	15.0	1.0	AT	24.0	19.0	0.44	AT	17.0	13.0	0.43
Ghir_A01_2770339	Ghir_A01	2770339	A	AA	8.0	0.0	0.0	CC	0.0	27.0	1.0	AC	23.0	13.0	0.36	AC	19.0	17.0	0.47
Ghir_A01_2770383	Ghir_A01	2770383	G	GG	11.0	0.0	0.0	AA	0.0	25.0	1.0	GA	28.0	10.0	0.26	GA	17.0	14.0	0.45
Ghir_A01_2771871	Ghir_A01	2771871	C	CC	10.0	0.0	0.0	AA	0.0	12.0	1.0	CC	32.0	4.0	0.11	CA	19.0	16.0	0.46
Ghir_A01_2772553	Ghir_A01	2772553	A	AA	10.0	0.0	0.0	GG	0.0	6.0	1.0	AG	26.0	7.0	0.21	AG	19.0	10.0	0.34
Ghir_A01_2772793	Ghir_A01	2772793	A	AA	7.0	0.0	0.0	TT	0.0	16.0	1.0	AA	29.0	7.0	0.19	AT	7.0	9.0	0.56
Ghir_A01_2772830	Ghir_A01	2772830	G	AA	0.0	5.0	1.0	GG	18.0	0.0	0.0	AA	7.0	32.0	0.82	GA	6.0	10.0	0.62
Ghir_A01_2773007	Ghir_A01	2773007	C	CC	5.0	0.0	0.0	AA	0.0	17.0	1.0	CA	34.0	9.0	0.21	CA	22.0	7.0	0.24
Ghir_A01_2773043	Ghir_A01	2773043	G	GG	7.0	0.0	0.0	AA	0.0	18.0	1.0	GA	32.0	10.0	0.24	GA	24.0	11.0	0.31
Ghir_A01_2773464	Ghir_A01	2773464	G	GG	7.0	0.0	0.0	AA	0.0	8.0	1.0	GA	23.0	6.0	0.21	GA	20.0	13.0	0.39
Ghir_A01_2775083	Ghir_A01	2775083	A	AA	7.0	0.0	0.0	CC	0.0	14.0	1.0	AC	39.0	17.0	0.3	AC	21.0	26.0	0.55
Ghir_A01_2775301	Ghir_A01	2775301	C	CC	8.0	0.0	0.0	TT	0.0	25.0	1.0	CT	39.0	10.0	0.2	CT	32.0	17.0	0.35
Ghir_A01_2775370	Ghir_A01	2775370	G	GG	11.0	0.0	0.0	CC	1.0	16.0	0.94	GG	38.0	6.0	0.14	GC	30.0	12.0	0.29
Ghir_A01_2775526	Ghir_A01	2775526	G	GG	17.0	0.0	0.0	TT	0.0	16.0	1.0	GG	35.0	5.0	0.12	GT	28.0	9.0	0.24
Ghir_A01_2775550	Ghir_A01	2775550	T	TT	15.0	0.0	0.0	CC	0.0	20.0	1.0	TT	32.0	6.0	0.16	TC	20.0	9.0	0.31
Ghir_A01_2776046	Ghir_A01	2776046	G	GG	5.0	0.0	0.0	AA	0.0	22.0	1.0	GA	31.0	12.0	0.28	GA	24.0	15.0	0.38
Ghir_A01_2776138	Ghir_A01	2776138	C	CC	7.0	0.0	0.0	TT	0.0	28.0	1.0	CC	30.0	6.0	0.17	CT	14.0	17.0	0.55
Ghir_A01_2776242	Ghir_A01	2776242	C	CC	12.0	0.0	0.0	TT	0.0	16.0	1.0	CT	26.0	7.0	0.21	CT	18.0	20.0	0.53
Ghir_A01_2776727	Ghir_A01	2776727	G	GG	11.0	0.0	0.0	AA	0.0	8.0	1.0	GG	34.0	2.0	0.06	GA	16.0	4.0	0.2
Ghir_A01_2776750	Ghir_A01	2776750	A	AA	12.0	0.0	0.0	TT	0.0	6.0	1.0	AA	34.0	2.0	0.06	AA	15.0	3.0	0.17
Ghir_A01_2776928	Ghir_A01	2776928	T	TT	8.0	0.0	0.0	AA	0.0	13.0	1.0	TA	23.0	6.0	0.21	TA	18.0	8.0	0.31
Ghir_A01_2778007	Ghir_A01	2778007	G	GG	7.0	0.0	0.0	AA	0.0	27.0	1.0	GA	29.0	11.0	0.28	GA	11.0	31.0	0.74
Ghir_A01_2778041	Ghir_A01	2778041	A	GG	0.0	9.0	1.0	AA	19.0	0.0	0.0	GG	6.0	30.0	0.83	AG	30.0	11.0	0.27
Ghir_A01_2778045	Ghir_A01	2778045	C	TT	0.0	10.0	1.0	CC	19.0	0.0	0.0	TT	6.0	30.0	0.83	CT	30.0	11.0	0.27
Ghir_A01_2778134	Ghir_A01	2778134	C	CC	14.0	0.0	0.0	GG	0.0	23.0	1.0	CG	28.0	7.0	0.2	CG	14.0	26.0	0.65
Ghir_A01_2778152	Ghir_A01	2778152	G	GG	13.0	0.0	0.0	AA	0.0	24.0	1.0	GA	29.0	9.0	0.24	GA	13.0	25.0	0.66
Ghir_A01_2778248	Ghir_A01	2778248	T	CC	0.0	16.0	1.0	TT	18.0	0.0	0.0	TC	9.0	17.0	0.65	TC	20.0	6.0	0.23
Ghir_A01_2778303	Ghir_A01	2778303	G	AA	0.0	14.0	1.0	GG	8.0	0.0	0.0	GA	6.0	9.0	0.6	GA	13.0	4.0	0.24
Ghir_A01_2779212	Ghir_A01	2779212	G	GG	5.0	0.0	0.0	AA	0.0	16.0	1.0	GA	15.0	7.0	0.32	GA	10.0	8.0	0.44
Ghir_A01_2779452	Ghir_A01	2779452	T	TT	15.0	0.0	0.0	CC	0.0	11.0	1.0	TC	15.0	8.0	0.35	TC	15.0	16.0	0.52
Ghir_A01_2779498	Ghir_A01	2779498	G	GG	14.0	0.0	0.0	AA	0.0	6.0	1.0	GA	13.0	7.0	0.35	GA	14.0	17.0	0.55
Ghir_A01_2780955	Ghir_A01	2780955	C	CC	6.0	0.0	0.0	TT	0.0	9.0	1.0	CT	20.0	5.0	0.2	CT	9.0	7.0	0.44
Ghir_A01_2780958	Ghir_A01	2780958	A	AA	6.0	0.0	0.0	GG	0.0	12.0	1.0	AG	19.0	5.0	0.21	AG	9.0	7.0	0.44
Ghir_A01_2781655	Ghir_A01	2781655	C	CC	11.0	0.0	0.0	TT	0.0	14.0	1.0	CC	27.0	6.0	0.18	CT	7.0	13.0	0.65
Ghir_A01_2781701	Ghir_A01	2781701	C	CC	12.0	0.0	0.0	GG	0.0	15.0	1.0	CG	30.0	8.0	0.21	CG	16.0	11.0	0.41
Ghir_A01_2782280	Ghir_A01	2782280	A	AA	5.0	0.0	0.0	GG	0.0	14.0	1.0	AA	32.0	2.0	0.06	AG	11.0	15.0	0.58
Ghir_A01_2782286	Ghir_A01	2782286	G	GG	5.0	0.0	0.0	CC	0.0	14.0	1.0	GG	30.0	3.0	0.09	GC	11.0	15.0	0.58
Ghir_A01_2782761	Ghir_A01	2782761	T	TT	4.0	0.0	0.0	CC	0.0	12.0	1.0	TC	16.0	4.0	0.2	TC	12.0	13.0	0.52
Ghir_A01_2783267	Ghir_A01	2783267	G	GG	11.0	0.0	0.0	AA	0.0	21.0	1.0	GA	26.0	12.0	0.32	GA	18.0	10.0	0.36
Ghir_A01_2784370	Ghir_A01	2784370	T	TT	7.0	0.0	0.0	AA	0.0	6.0	1.0	TT	20.0	2.0	0.09	TA	8.0	8.0	0.5
Ghir_A01_2784981	Ghir_A01	2784981	A	GG	0.0	10.0	1.0	AA	15.0	0.0	0.0	AG	7.0	24.0	0.77	AG	7.0	13.0	0.65
Ghir_A01_2784983	Ghir_A01	2784983	A	AA	10.0	0.0	0.0	CC	0.0	17.0	1.0	AC	24.0	7.0	0.23	AC	13.0	7.0	0.35
Ghir_A01_2785691	Ghir_A01	2785691	G	GG	6.0	0.0	0.0	AA	0.0	9.0	1.0	GA	23.0	8.0	0.26	GA	14.0	12.0	0.46
Ghir_A01_2785760	Ghir_A01	2785760	G	GG	7.0	0.0	0.0	AA	0.0	11.0	1.0	GA	22.0	9.0	0.29	GA	13.0	15.0	0.54
Ghir_A01_2786172	Ghir_A01	2786172	A	AA	9.0	0.0	0.0	GG	0.0	14.0	1.0	AG	35.0	12.0	0.26	AG	17.0	16.0	0.48
Ghir_A01_2786282	Ghir_A01	2786282	C	CC	12.0	0.0	0.0	AA	0.0	30.0	1.0	CA	38.0	12.0	0.24	CA	10.0	22.0	0.69
Ghir_A01_2786622	Ghir_A01	2786622	C	CC	9.0	0.0	0.0	TT	1.0	27.0	0.96	CT	36.0	9.0	0.2	CT	35.0	19.0	0.35
Ghir_A01_2786670	Ghir_A01	2786670	G	GG	11.0	0.0	0.0	AA	0.0	31.0	1.0	GG	41.0	7.0	0.15	GA	30.0	20.0	0.4
Ghir_A01_2786872	Ghir_A01	2786872	G	GG	17.0	0.0	0.0	AA	0.0	34.0	1.0	GA	43.0	18.0	0.3	GA	24.0	28.0	0.54
Ghir_A01_2786991	Ghir_A01	2786991	C	CC	14.0	0.0	0.0	TT	0.0	27.0	1.0	CC	46.0	8.0	0.15	CT	19.0	31.0	0.62
Ghir_A01_2787024	Ghir_A01	2787024	A	AA	13.0	0.0	0.0	GG	0.0	17.0	1.0	AA	48.0	8.0	0.14	AG	15.0	31.0	0.67
Ghir_A01_2787038	Ghir_A01	2787038	C	CC	15.0	0.0	0.0	TT	0.0	18.0	1.0	CC	42.0	9.0	0.18	CT	15.0	30.0	0.67
Ghir_A01_2787528	Ghir_A01	2787528	G	GG	14.0	0.0	0.0	AA	0.0	23.0	1.0	GG	38.0	8.0	0.17	GA	16.0	24.0	0.6
Ghir_A01_2787561	Ghir_A01	2787561	T	TT	12.0	0.0	0.0	CC	0.0	23.0	1.0	TC	40.0	10.0	0.2	TC	16.0	26.0	0.62
Ghir_A01_2788699	Ghir_A01	2788699	G	GG	6.0	0.0	0.0	TT	0.0	13.0	1.0	GG	9.0	1.0	0.1	GT	8.0	9.0	0.53
Ghir_A01_2806364	Ghir_A01	2806364	A	CC	0.0	5.0	1.0	AA	6.0	0.0	0.0	CC	3.0	24.0	0.89	AC	9.0	14.0	0.61
Ghir_A01_2806493	Ghir_A01	2806493	A	GG	0.0	5.0	1.0	AA	5.0	0.0	0.0	AG	7.0	12.0	0.63	AG	8.0	5.0	0.38
Ghir_A01_2807182	Ghir_A01	2807182	T	AA	0.0	5.0	1.0	TT	11.0	1.0	0.08	TA	10.0	17.0	0.63	TA	15.0	10.0	0.4
Ghir_A01_2807350	Ghir_A01	2807350	A	AA	7.0	0.0	0.0	GG	0.0	14.0	1.0	AG	23.0	9.0	0.28	AG	17.0	14.0	0.45
Ghir_A01_2807604	Ghir_A01	2807604	T	TT	6.0	0.0	0.0	CC	0.0	6.0	1.0	TC	15.0	4.0	0.21	TC	16.0	6.0	0.27
Ghir_A01_2808854	Ghir_A01	2808854	C	CC	7.0	0.0	0.0	TT	0.0	22.0	1.0	CT	36.0	9.0	0.2	CT	16.0	11.0	0.41
Ghir_A01_2808889	Ghir_A01	2808889	G	GG	10.0	0.0	0.0	AA	0.0	28.0	1.0	GG	39.0	9.0	0.19	GA	14.0	12.0	0.46
Ghir_A01_2809207	Ghir_A01	2809207	A	AA	9.0	1.0	0.1	GG	0.0	20.0	1.0	AG	24.0	12.0	0.33	AG	26.0	12.0	0.32
Ghir_A01_2826059	Ghir_A01	2826059	T	TT	12.0	0.0	0.0	CC	0.0	23.0	1.0	TT	34.0	6.0	0.15	TC	17.0	18.0	0.51
Ghir_A01_2826575	Ghir_A01	2826575	C	CC	12.0	0.0	0.0	TT	0.0	10.0	1.0	CT	27.0	9.0	0.25	CT	10.0	9.0	0.47
Ghir_A01_2826794	Ghir_A01	2826794	A	AA	8.0	0.0	0.0	TT	0.0	16.0	1.0	AT	12.0	3.0	0.2	AT	12.0	9.0	0.43
Ghir_A01_2826842	Ghir_A01	2826842	G	TT	0.0	5.0	1.0	GG	18.0	0.0	0.0	GT	4.0	10.0	0.71	GT	10.0	13.0	0.57
Ghir_A01_2827398	Ghir_A01	2827398	G	TT	0.0	6.0	1.0	GG	13.0	0.0	0.0	TT	3.0	14.0	0.82	GT	5.0	2.0	0.29
Ghir_A01_2827437	Ghir_A01	2827437	G	AA	0.0	8.0	1.0	GG	12.0	0.0	0.0	GA	3.0	10.0	0.77	GA	5.0	3.0	0.38
Ghir_A01_2828004	Ghir_A01	2828004	T	TT	5.0	0.0	0.0	CC	0.0	11.0	1.0	TC	14.0	8.0	0.36	TC	6.0	11.0	0.65
Ghir_A01_2829131	Ghir_A01	2829131	C	CC	14.0	0.0	0.0	TT	0.0	6.0	1.0	CT	14.0	4.0	0.22	CT	10.0	11.0	0.52
Ghir_A01_2835749	Ghir_A01	2835749	A	AA	7.0	0.0	0.0	GG	0.0	17.0	1.0	AG	29.0	10.0	0.26	AG	18.0	10.0	0.36
Ghir_A01_2836007	Ghir_A01	2836007	G	GG	8.0	0.0	0.0	AA	0.0	24.0	1.0	GG	23.0	5.0	0.18	GA	9.0	13.0	0.59
Ghir_A01_2836405	Ghir_A01	2836405	T	TT	10.0	0.0	0.0	AA	0.0	11.0	1.0	TA	5.0	5.0	0.5	TA	10.0	11.0	0.52
Ghir_A01_2836469	Ghir_A01	2836469	T	TT	11.0	0.0	0.0	AA	0.0	13.0	1.0	TA	6.0	8.0	0.57	TA	6.0	12.0	0.67
Ghir_A01_2836670	Ghir_A01	2836670	T	TT	8.0	0.0	0.0	CC	0.0	14.0	1.0	TC	20.0	6.0	0.23	TC	14.0	13.0	0.48
Ghir_A01_2836711	Ghir_A01	2836711	T	TT	7.0	0.0	0.0	CC	0.0	17.0	1.0	TC	22.0	6.0	0.21	TC	16.0	17.0	0.52
Ghir_A01_2836836	Ghir_A01	2836836	G	GG	11.0	0.0	0.0	AA	0.0	17.0	1.0	GG	34.0	7.0	0.17	GA	17.0	19.0	0.53
Ghir_A01_2836891	Ghir_A01	2836891	C	CC	13.0	0.0	0.0	TT	0.0	16.0	1.0	CT	31.0	10.0	0.24	CT	19.0	19.0	0.5
Ghir_A01_2847023	Ghir_A01	2847023	G	GG	7.0	0.0	0.0	AA	0.0	15.0	1.0	GG	20.0	3.0	0.13	GA	7.0	16.0	0.7
Ghir_A01_2847106	Ghir_A01	2847106	G	GG	7.0	0.0	0.0	CC	0.0	20.0	1.0	GC	17.0	5.0	0.23	GC	9.0	15.0	0.62
Ghir_A01_3691411	Ghir_A01	3691411	G	GG	9.0	0.0	0.0	AA	0.0	17.0	1.0	GG	35.0	8.0	0.19	GA	15.0	24.0	0.62
Ghir_A01_4682222	Ghir_A01	4682222	G	AA	0.0	6.0	1.0	GG	16.0	0.0	0.0	GG	26.0	2.0	0.07	GA	19.0	11.0	0.37
Ghir_A01_5538677	Ghir_A01	5538677	T	CC	1.0	7.0	0.88	TT	14.0	3.0	0.18	TC	12.0	6.0	0.33	TC	27.0	10.0	0.27
Ghir_A01_5646015	Ghir_A01	5646015	A	AA	14.0	0.0	0.0	GG	0.0	14.0	1.0	AG	29.0	13.0	0.31	AG	16.0	33.0	0.67
Ghir_A01_6069018	Ghir_A01	6069018	A	AA	8.0	1.0	0.11	CC	0.0	8.0	1.0	AC	7.0	8.0	0.53	CC	0.0	12.0	1.0
Ghir_A01_6074310	Ghir_A01	6074310	A	AA	6.0	1.0	0.14	GG	0.0	17.0	1.0	AG	20.0	14.0	0.41	GG	5.0	24.0	0.83
Ghir_A01_6177692	Ghir_A01	6177692	A	AA	12.0	1.0	0.08	TT	0.0	9.0	1.0	AT	11.0	5.0	0.31	AT	6.0	11.0	0.65
Ghir_A01_6177693	Ghir_A01	6177693	T	TT	12.0	1.0	0.08	AA	0.0	9.0	1.0	TA	11.0	5.0	0.31	TA	6.0	11.0	0.65
Ghir_A01_6183929	Ghir_A01	6183929	G	GG	5.0	1.0	0.17	AA	0.0	5.0	1.0	GA	17.0	7.0	0.29	GA	7.0	11.0	0.61
Ghir_A01_6192077	Ghir_A01	6192077	A	AA	9.0	1.0	0.1	TT	0.0	19.0	1.0	AT	26.0	14.0	0.35	TT	6.0	27.0	0.82
Ghir_A01_6206739	Ghir_A01	6206739	A	AA	7.0	1.0	0.12	GG	0.0	16.0	1.0	AG	21.0	12.0	0.36	GG	6.0	30.0	0.83
Ghir_A01_6206769	Ghir_A01	6206769	T	TT	6.0	1.0	0.14	CC	0.0	16.0	1.0	TC	22.0	11.0	0.33	CC	5.0	33.0	0.87
Ghir_A01_6206915	Ghir_A01	6206915	A	AA	5.0	0.0	0.0	GG	0.0	11.0	1.0	AG	19.0	10.0	0.34	AG	12.0	16.0	0.57
Ghir_A01_6207259	Ghir_A01	6207259	C	CC	5.0	1.0	0.17	TT	0.0	14.0	1.0	CT	18.0	17.0	0.49	CT	6.0	12.0	0.67
Ghir_A01_6207261	Ghir_A01	6207261	A	AA	5.0	1.0	0.17	GG	0.0	15.0	1.0	AG	15.0	20.0	0.57	AG	5.0	15.0	0.75
Ghir_A01_6226500	Ghir_A01	6226500	A	AA	8.0	0.0	0.0	GG	1.0	12.0	0.92	AG	21.0	8.0	0.28	AG	6.0	15.0	0.71
Ghir_A01_6226810	Ghir_A01	6226810	T	TT	10.0	2.0	0.17	GG	0.0	13.0	1.0	TG	17.0	9.0	0.35	TG	7.0	21.0	0.75
Ghir_A01_6226813	Ghir_A01	6226813	G	GG	10.0	2.0	0.17	AA	0.0	13.0	1.0	GA	16.0	10.0	0.38	GA	8.0	21.0	0.72
Ghir_A01_6226858	Ghir_A01	6226858	C	CC	10.0	2.0	0.17	AA	0.0	16.0	1.0	CA	14.0	14.0	0.5	CA	6.0	22.0	0.79
Ghir_A01_6247553	Ghir_A01	6247553	G	GG	8.0	0.0	0.0	AA	0.0	15.0	1.0	GG	23.0	4.0	0.15	GA	11.0	15.0	0.58
Ghir_A01_6259157	Ghir_A01	6259157	T	TT	8.0	0.0	0.0	CC	0.0	5.0	1.0	TT	32.0	4.0	0.11	TC	8.0	5.0	0.38
Ghir_A01_6262876	Ghir_A01	6262876	T	TT	5.0	0.0	0.0	CC	0.0	27.0	1.0	TC	39.0	17.0	0.3	TC	15.0	25.0	0.62
Ghir_A01_6266224	Ghir_A01	6266224	C	CC	6.0	1.0	0.14	TT	0.0	17.0	1.0	CT	33.0	11.0	0.25	CT	24.0	24.0	0.5
Ghir_A01_6278167	Ghir_A01	6278167	C	CC	5.0	1.0	0.17	GG	0.0	11.0	1.0	CG	13.0	24.0	0.65	CG	12.0	33.0	0.73
Ghir_A01_6278329	Ghir_A01	6278329	T	TT	5.0	0.0	0.0	CC	0.0	9.0	1.0	TC	24.0	18.0	0.43	TC	13.0	34.0	0.72
Ghir_A01_6278427	Ghir_A01	6278427	G	GG	10.0	0.0	0.0	AA	0.0	17.0	1.0	GA	29.0	9.0	0.24	AA	7.0	38.0	0.84
Ghir_A01_6278480	Ghir_A01	6278480	T	TT	8.0	1.0	0.11	CC	0.0	16.0	1.0	TT	31.0	6.0	0.16	CC	8.0	35.0	0.81
Ghir_A01_6289914	Ghir_A01	6289914	G	GG	5.0	1.0	0.17	AA	0.0	20.0	1.0	GA	17.0	15.0	0.47	GA	9.0	30.0	0.77
Ghir_A01_6290558	Ghir_A01	6290558	T	TT	7.0	0.0	0.0	GG	0.0	15.0	1.0	TG	27.0	23.0	0.46	TG	11.0	28.0	0.72
Ghir_A01_6291585	Ghir_A01	6291585	A	AA	8.0	0.0	0.0	CC	0.0	12.0	1.0	AC	25.0	28.0	0.53	CC	2.0	29.0	0.94
Ghir_A01_6291824	Ghir_A01	6291824	A	AA	5.0	0.0	0.0	GG	0.0	27.0	1.0	AG	25.0	26.0	0.51	AG	9.0	35.0	0.8
Ghir_A01_6292009	Ghir_A01	6292009	C	CC	10.0	0.0	0.0	TT	2.0	16.0	0.89	CT	27.0	22.0	0.45	TT	5.0	31.0	0.86
Ghir_A01_6292516	Ghir_A01	6292516	A	AA	5.0	1.0	0.17	GG	0.0	23.0	1.0	AG	32.0	24.0	0.43	AG	11.0	34.0	0.76
Ghir_A01_6299359	Ghir_A01	6299359	A	AA	5.0	1.0	0.17	GG	0.0	18.0	1.0	AG	16.0	17.0	0.52	AG	13.0	41.0	0.76
Ghir_A01_6300245	Ghir_A01	6300245	G	GG	11.0	1.0	0.08	TT	0.0	15.0	1.0	GT	20.0	13.0	0.39	GT	8.0	27.0	0.77
Ghir_A01_6304368	Ghir_A01	6304368	G	GG	7.0	0.0	0.0	AA	0.0	21.0	1.0	GA	42.0	15.0	0.26	GA	10.0	21.0	0.68
Ghir_A01_6707380	Ghir_A01	6707380	G	GG	5.0	1.0	0.17	AA	0.0	10.0	1.0	GA	11.0	15.0	0.58	GA	10.0	22.0	0.69
Ghir_A01_6711526	Ghir_A01	6711526	T	TT	8.0	0.0	0.0	CC	0.0	21.0	1.0	TC	19.0	15.0	0.44	TC	5.0	17.0	0.77
Ghir_A01_6720276	Ghir_A01	6720276	G	GG	6.0	1.0	0.14	TT	0.0	20.0	1.0	GT	27.0	14.0	0.34	GT	7.0	27.0	0.79
Ghir_A01_6721137	Ghir_A01	6721137	G	GG	7.0	1.0	0.12	AA	0.0	25.0	1.0	GA	36.0	13.0	0.27	AA	6.0	45.0	0.88
Ghir_A01_6723939	Ghir_A01	6723939	T	TT	13.0	2.0	0.13	CC	0.0	14.0	1.0	TC	37.0	15.0	0.29	TC	16.0	23.0	0.59
Ghir_A01_6726580	Ghir_A01	6726580	G	GG	9.0	2.0	0.18	TT	0.0	15.0	1.0	GT	27.0	11.0	0.29	GT	10.0	15.0	0.6
Ghir_A01_6729319	Ghir_A01	6729319	A	AA	5.0	1.0	0.17	CC	0.0	19.0	1.0	AC	17.0	11.0	0.39	CC	4.0	26.0	0.87
Ghir_A01_6730420	Ghir_A01	6730420	G	GG	5.0	1.0	0.17	TT	0.0	7.0	1.0	GT	20.0	14.0	0.41	GT	8.0	26.0	0.76
Ghir_A01_6730421	Ghir_A01	6730421	C	CC	5.0	1.0	0.17	TT	0.0	7.0	1.0	CT	20.0	14.0	0.41	CT	8.0	26.0	0.76
Ghir_A01_6732390	Ghir_A01	6732390	T	TT	8.0	1.0	0.11	CC	0.0	35.0	1.0	TC	24.0	31.0	0.56	TC	10.0	36.0	0.78
Ghir_A01_6732398	Ghir_A01	6732398	C	CC	7.0	1.0	0.12	TT	0.0	35.0	1.0	CT	24.0	31.0	0.56	CT	13.0	35.0	0.73
Ghir_A01_6766164	Ghir_A01	6766164	G	GG	8.0	1.0	0.11	AA	0.0	13.0	1.0	GA	21.0	8.0	0.28	GA	9.0	19.0	0.68
Ghir_A01_6790938	Ghir_A01	6790938	T	TT	13.0	1.0	0.07	CC	0.0	20.0	1.0	TC	16.0	15.0	0.48	TC	12.0	21.0	0.64
Ghir_A01_6791077	Ghir_A01	6791077	T	TT	5.0	0.0	0.0	CC	0.0	18.0	1.0	TC	20.0	17.0	0.46	TC	10.0	33.0	0.77
Ghir_A01_6791197	Ghir_A01	6791197	G	GG	5.0	1.0	0.17	AA	0.0	14.0	1.0	GA	15.0	10.0	0.4	AA	7.0	30.0	0.81
Ghir_A01_6791523	Ghir_A01	6791523	C	CC	6.0	0.0	0.0	TT	0.0	12.0	1.0	CC	28.0	5.0	0.15	TT	4.0	18.0	0.82
Ghir_A01_6791559	Ghir_A01	6791559	A	AA	5.0	1.0	0.17	TT	1.0	12.0	0.92	AA	25.0	4.0	0.14	TT	4.0	22.0	0.85
Ghir_A01_6797186	Ghir_A01	6797186	T	TT	9.0	2.0	0.18	CC	0.0	14.0	1.0	TC	36.0	14.0	0.28	TC	15.0	36.0	0.71
Ghir_A01_6797255	Ghir_A01	6797255	T	TT	10.0	2.0	0.17	AA	0.0	13.0	1.0	TA	32.0	12.0	0.27	TA	8.0	28.0	0.78
Ghir_A01_6798327	Ghir_A01	6798327	A	AA	5.0	1.0	0.17	TT	0.0	25.0	1.0	AT	56.0	24.0	0.3	AT	16.0	25.0	0.61
Ghir_A01_6817073	Ghir_A01	6817073	C	CC	5.0	1.0	0.17	AA	0.0	19.0	1.0	CA	26.0	12.0	0.32	CA	9.0	23.0	0.72
Ghir_A01_6817083	Ghir_A01	6817083	C	CC	5.0	1.0	0.17	TT	0.0	21.0	1.0	CT	29.0	12.0	0.29	CT	11.0	23.0	0.68
Ghir_A01_6844731	Ghir_A01	6844731	C	CC	5.0	1.0	0.17	TT	0.0	20.0	1.0	CT	25.0	19.0	0.43	CT	11.0	27.0	0.71
Ghir_A01_6845945	Ghir_A01	6845945	C	CC	7.0	1.0	0.12	TT	0.0	25.0	1.0	CT	14.0	24.0	0.63	CT	15.0	33.0	0.69
Ghir_A01_6848343	Ghir_A01	6848343	T	TT	12.0	1.0	0.08	CC	0.0	10.0	1.0	TT	28.0	5.0	0.15	TC	8.0	14.0	0.64
Ghir_A01_6848448	Ghir_A01	6848448	C	CC	10.0	0.0	0.0	TT	0.0	13.0	1.0	CC	35.0	7.0	0.17	CT	12.0	24.0	0.67
Ghir_A01_6866195	Ghir_A01	6866195	A	AA	12.0	1.0	0.08	GG	0.0	10.0	1.0	AG	30.0	8.0	0.21	AG	19.0	18.0	0.49
Ghir_A01_6874430	Ghir_A01	6874430	A	AA	5.0	1.0	0.17	CC	0.0	5.0	1.0	AC	22.0	9.0	0.29	AC	9.0	21.0	0.7
Ghir_A01_6903535	Ghir_A01	6903535	T	TT	5.0	1.0	0.17	CC	0.0	7.0	1.0	TC	9.0	12.0	0.57	TC	8.0	11.0	0.58
Ghir_A01_6903626	Ghir_A01	6903626	A	AA	6.0	0.0	0.0	GG	0.0	8.0	1.0	AG	13.0	11.0	0.46	AG	9.0	9.0	0.5
Ghir_A01_6905759	Ghir_A01	6905759	C	CC	9.0	0.0	0.0	AA	0.0	12.0	1.0	CA	19.0	11.0	0.37	CA	9.0	21.0	0.7
Ghir_A01_6914660	Ghir_A01	6914660	G	GG	11.0	2.0	0.15	AA	0.0	20.0	1.0	GA	14.0	7.0	0.33	GA	9.0	19.0	0.68
Ghir_A01_6918495	Ghir_A01	6918495	T	TT	5.0	0.0	0.0	CC	0.0	7.0	1.0	TC	8.0	2.0	0.2	CC	2.0	10.0	0.83
Ghir_A01_7191866	Ghir_A01	7191866	A	GG	1.0	7.0	0.88	AA	11.0	0.0	0.0	AA	25.0	0.0	0.0	AA	19.0	1.0	0.05
Ghir_A01_7206053	Ghir_A01	7206053	C	TT	0.0	7.0	1.0	CC	29.0	0.0	0.0	CT	31.0	8.0	0.21	CC	38.0	6.0	0.14
Ghir_A01_7296496	Ghir_A01	7296496	G	GG	9.0	1.0	0.1	AA	0.0	19.0	1.0	GA	28.0	11.0	0.28	GA	11.0	40.0	0.78
Ghir_A01_7300133	Ghir_A01	7300133	A	AA	18.0	4.0	0.18	CC	0.0	27.0	1.0	AC	28.0	14.0	0.33	AC	18.0	32.0	0.64
Ghir_A01_7300143	Ghir_A01	7300143	A	AA	17.0	4.0	0.19	GG	0.0	24.0	1.0	AG	29.0	14.0	0.33	AG	19.0	32.0	0.63
Ghir_A01_7316648	Ghir_A01	7316648	G	GG	8.0	1.0	0.11	AA	1.0	19.0	0.95	GA	26.0	19.0	0.42	GA	12.0	23.0	0.66
Ghir_A01_7316674	Ghir_A01	7316674	G	GG	8.0	1.0	0.11	AA	1.0	15.0	0.94	GA	25.0	16.0	0.39	GA	13.0	20.0	0.61
Ghir_A01_7317705	Ghir_A01	7317705	C	CC	6.0	1.0	0.14	TT	0.0	17.0	1.0	CT	37.0	17.0	0.31	CT	9.0	27.0	0.75
Ghir_A01_7319897	Ghir_A01	7319897	T	TT	5.0	1.0	0.17	GG	0.0	9.0	1.0	TG	17.0	12.0	0.41	TG	9.0	16.0	0.64
Ghir_A01_7329025	Ghir_A01	7329025	A	AA	10.0	2.0	0.17	GG	0.0	15.0	1.0	AG	30.0	19.0	0.39	AG	16.0	31.0	0.66
Ghir_A01_7332392	Ghir_A01	7332392	T	TT	6.0	1.0	0.14	CC	0.0	15.0	1.0	TC	14.0	7.0	0.33	TC	11.0	15.0	0.58
Ghir_A01_7333019	Ghir_A01	7333019	T	TT	5.0	1.0	0.17	AA	0.0	20.0	1.0	TA	14.0	11.0	0.44	TA	19.0	23.0	0.55
Ghir_A01_7640809	Ghir_A01	7640809	C	TT	1.0	8.0	0.89	CC	18.0	1.0	0.05	CT	15.0	29.0	0.66	CT	14.0	15.0	0.52
Ghir_A01_7911934	Ghir_A01	7911934	C	CC	10.0	1.0	0.09	AA	1.0	17.0	0.94	CA	23.0	15.0	0.39	CA	13.0	13.0	0.5
Ghir_A01_7925436	Ghir_A01	7925436	G	GG	5.0	0.0	0.0	AA	0.0	5.0	1.0	GG	22.0	2.0	0.08	GG	21.0	4.0	0.16
Ghir_A01_7925437	Ghir_A01	7925437	T	TT	5.0	0.0	0.0	AA	0.0	5.0	1.0	TT	21.0	2.0	0.09	TT	21.0	4.0	0.16
Ghir_A01_7927682	Ghir_A01	7927682	C	CC	9.0	2.0	0.18	AA	0.0	28.0	1.0	CA	38.0	17.0	0.31	CA	25.0	18.0	0.42
Ghir_A01_7932502	Ghir_A01	7932502	C	CC	11.0	0.0	0.0	TT	0.0	13.0	1.0	CT	19.0	6.0	0.24	CT	11.0	10.0	0.48
Ghir_A01_7932545	Ghir_A01	7932545	A	AA	10.0	2.0	0.17	GG	0.0	15.0	1.0	AG	23.0	10.0	0.3	AG	13.0	12.0	0.48
Ghir_A01_7935172	Ghir_A01	7935172	A	AA	10.0	2.0	0.17	GG	1.0	19.0	0.95	AG	13.0	20.0	0.61	AG	11.0	13.0	0.54
Ghir_A01_7935438	Ghir_A01	7935438	T	TT	9.0	1.0	0.1	GG	0.0	13.0	1.0	TG	21.0	9.0	0.3	TG	21.0	20.0	0.49
Ghir_A01_7936426	Ghir_A01	7936426	A	AA	5.0	0.0	0.0	CC	0.0	7.0	1.0	AA	29.0	0.0	0.0	AA	27.0	3.0	0.1
Ghir_A01_7941705	Ghir_A01	7941705	G	GG	6.0	1.0	0.14	TT	0.0	18.0	1.0	GT	31.0	17.0	0.35	GT	21.0	17.0	0.45
Ghir_A01_7944607	Ghir_A01	7944607	C	CC	6.0	1.0	0.14	TT	0.0	29.0	1.0	CT	36.0	15.0	0.29	CT	24.0	20.0	0.45
Ghir_A01_7945431	Ghir_A01	7945431	G	GG	9.0	2.0	0.18	TT	0.0	22.0	1.0	GT	21.0	13.0	0.38	GT	27.0	11.0	0.29
Ghir_A01_7959519	Ghir_A01	7959519	A	AA	8.0	1.0	0.11	GG	0.0	5.0	1.0	AA	25.0	3.0	0.11	AA	22.0	2.0	0.08
Ghir_A01_7959626	Ghir_A01	7959626	G	GG	6.0	1.0	0.14	AA	0.0	9.0	1.0	GG	26.0	3.0	0.1	GA	19.0	9.0	0.32
Ghir_A01_7975643	Ghir_A01	7975643	T	TT	5.0	1.0	0.17	CC	0.0	12.0	1.0	TT	35.0	2.0	0.05	TT	32.0	7.0	0.18
Ghir_A01_7986598	Ghir_A01	7986598	T	TT	6.0	0.0	0.0	CC	0.0	24.0	1.0	TC	20.0	19.0	0.49	TC	27.0	13.0	0.33
Ghir_A01_7986622	Ghir_A01	7986622	C	CC	7.0	0.0	0.0	AA	0.0	24.0	1.0	CA	28.0	21.0	0.43	CA	29.0	13.0	0.31
Ghir_A01_7986743	Ghir_A01	7986743	G	GG	8.0	1.0	0.11	AA	0.0	19.0	1.0	GA	25.0	16.0	0.39	GA	23.0	22.0	0.49
Ghir_A01_7989815	Ghir_A01	7989815	G	GG	9.0	2.0	0.18	AA	0.0	7.0	1.0	GG	28.0	3.0	0.1	GA	10.0	6.0	0.38
Ghir_A01_8011468	Ghir_A01	8011468	C	CC	9.0	2.0	0.18	TT	0.0	22.0	1.0	CT	21.0	14.0	0.4	CT	12.0	11.0	0.48
Ghir_A01_8011505	Ghir_A01	8011505	T	TT	9.0	1.0	0.1	CC	0.0	20.0	1.0	TC	25.0	10.0	0.29	TC	12.0	14.0	0.54
Ghir_A01_8012393	Ghir_A01	8012393	C	CC	5.0	1.0	0.17	TT	0.0	6.0	1.0	CC	27.0	2.0	0.07	CT	21.0	7.0	0.25
Ghir_A01_8015061	Ghir_A01	8015061	C	CC	8.0	1.0	0.11	TT	0.0	23.0	1.0	CT	38.0	16.0	0.3	CT	23.0	25.0	0.52
Ghir_A01_8020128	Ghir_A01	8020128	A	AA	5.0	1.0	0.17	GG	0.0	14.0	1.0	AG	16.0	5.0	0.24	AG	7.0	15.0	0.68
Ghir_A01_8020262	Ghir_A01	8020262	T	TT	5.0	1.0	0.17	GG	0.0	11.0	1.0	TG	7.0	3.0	0.3	TG	6.0	8.0	0.57
Ghir_A01_8066278	Ghir_A01	8066278	T	TT	8.0	0.0	0.0	AA	1.0	5.0	0.83	TA	16.0	10.0	0.38	TA	5.0	4.0	0.44
Ghir_A01_8066338	Ghir_A01	8066338	G	GG	9.0	1.0	0.1	AA	1.0	5.0	0.83	GA	21.0	8.0	0.28	GA	5.0	5.0	0.5
Ghir_A01_8409507	Ghir_A01	8409507	C	CC	9.0	0.0	0.0	GG	0.0	19.0	1.0	CG	11.0	12.0	0.52	CG	11.0	11.0	0.5
Ghir_A01_8409543	Ghir_A01	8409543	G	GG	8.0	0.0	0.0	TT	0.0	20.0	1.0	GT	8.0	16.0	0.67	GT	13.0	10.0	0.43
Ghir_A01_8425530	Ghir_A01	8425530	T	TT	5.0	1.0	0.17	CC	0.0	11.0	1.0	TC	15.0	6.0	0.29	TC	9.0	8.0	0.47
Ghir_A01_8625330	Ghir_A01	8625330	G	GG	5.0	1.0	0.17	TT	0.0	18.0	1.0	GT	16.0	13.0	0.45	GT	14.0	17.0	0.55
Ghir_A01_9060751	Ghir_A01	9060751	C	CC	9.0	0.0	0.0	TT	1.0	18.0	0.95	CT	33.0	8.0	0.2	CT	19.0	12.0	0.39
Ghir_A01_10546622	Ghir_A01	10546622	C	CC	7.0	0.0	0.0	TT	0.0	8.0	1.0	CT	19.0	8.0	0.3	CT	9.0	5.0	0.36
Ghir_A01_10546703	Ghir_A01	10546703	C	CC	17.0	0.0	0.0	GG	0.0	13.0	1.0	CG	29.0	17.0	0.37	CG	18.0	7.0	0.28
Ghir_A01_10546708	Ghir_A01	10546708	T	TT	16.0	0.0	0.0	AA	0.0	13.0	1.0	TA	30.0	18.0	0.38	TA	18.0	7.0	0.28
Ghir_A01_10546772	Ghir_A01	10546772	C	TT	0.0	10.0	1.0	CC	7.0	0.0	0.0	CT	10.0	16.0	0.62	CT	5.0	7.0	0.58
Ghir_A01_10747184	Ghir_A01	10747184	G	GG	12.0	0.0	0.0	AA	0.0	10.0	1.0	GA	18.0	9.0	0.33	GA	10.0	10.0	0.5
Ghir_A01_10938363	Ghir_A01	10938363	C	GG	0.0	6.0	1.0	CC	8.0	0.0	0.0	CG	11.0	10.0	0.48	CG	3.0	8.0	0.73
Ghir_A01_11548191	Ghir_A01	11548191	T	TT	9.0	2.0	0.18	CC	0.0	21.0	1.0	TC	36.0	41.0	0.53	TC	16.0	20.0	0.56
Ghir_A01_11549573	Ghir_A01	11549573	G	CC	1.0	7.0	0.88	GG	9.0	0.0	0.0	GC	10.0	20.0	0.67	GC	15.0	4.0	0.21
Ghir_A01_11550133	Ghir_A01	11550133	T	TT	7.0	0.0	0.0	GG	0.0	17.0	1.0	TG	15.0	15.0	0.5	TG	9.0	14.0	0.61
Ghir_A01_11550236	Ghir_A01	11550236	A	AA	9.0	1.0	0.1	GG	0.0	21.0	1.0	AG	14.0	13.0	0.48	AG	8.0	14.0	0.64
Ghir_A01_11552659	Ghir_A01	11552659	T	TT	6.0	1.0	0.14	CC	0.0	19.0	1.0	TC	29.0	18.0	0.38	TC	29.0	35.0	0.55
Ghir_A01_11553248	Ghir_A01	11553248	T	TT	10.0	2.0	0.17	AA	2.0	16.0	0.89	TA	18.0	13.0	0.42	TA	18.0	8.0	0.31
Ghir_A01_11555300	Ghir_A01	11555300	A	AA	14.0	1.0	0.07	GG	0.0	9.0	1.0	AG	15.0	15.0	0.5	AG	15.0	15.0	0.5
Ghir_A01_11555333	Ghir_A01	11555333	G	GG	14.0	2.0	0.12	AA	0.0	9.0	1.0	GA	14.0	15.0	0.52	GA	16.0	17.0	0.52
Ghir_A01_11555351	Ghir_A01	11555351	A	AA	12.0	2.0	0.14	GG	0.0	11.0	1.0	AG	17.0	11.0	0.39	AG	21.0	16.0	0.43
Ghir_A01_11558347	Ghir_A01	11558347	T	TT	5.0	1.0	0.17	AA	0.0	5.0	1.0	TA	6.0	13.0	0.68	TA	5.0	11.0	0.69
Ghir_A01_11564428	Ghir_A01	11564428	T	TT	5.0	1.0	0.17	CC	0.0	16.0	1.0	TC	18.0	18.0	0.5	TC	23.0	24.0	0.51
Ghir_A01_11564461	Ghir_A01	11564461	C	CC	5.0	1.0	0.17	TT	0.0	11.0	1.0	CT	15.0	14.0	0.48	CT	27.0	26.0	0.49
Ghir_A01_11568061	Ghir_A01	11568061	G	GG	7.0	1.0	0.12	AA	0.0	15.0	1.0	GA	16.0	37.0	0.7	GA	23.0	30.0	0.57
Ghir_A01_11584416	Ghir_A01	11584416	T	TT	7.0	1.0	0.12	AA	0.0	16.0	1.0	TA	11.0	13.0	0.54	TA	15.0	24.0	0.62
Ghir_A01_11584424	Ghir_A01	11584424	G	GG	8.0	1.0	0.11	TT	0.0	17.0	1.0	GT	11.0	13.0	0.54	GT	16.0	25.0	0.61
Ghir_A01_11584541	Ghir_A01	11584541	C	CC	9.0	2.0	0.18	AA	0.0	19.0	1.0	CA	8.0	13.0	0.62	CA	14.0	19.0	0.58
Ghir_A01_11584559	Ghir_A01	11584559	T	TT	10.0	2.0	0.17	AA	0.0	20.0	1.0	TA	9.0	11.0	0.55	TA	10.0	19.0	0.66
Ghir_A01_11584573	Ghir_A01	11584573	A	AA	10.0	1.0	0.09	CC	0.0	17.0	1.0	AC	11.0	14.0	0.56	AC	8.0	16.0	0.67
Ghir_A01_11626022	Ghir_A01	11626022	C	AA	1.0	5.0	0.83	CC	10.0	0.0	0.0	AA	2.0	12.0	0.86	CA	8.0	6.0	0.43
Ghir_A01_11630866	Ghir_A01	11630866	G	GG	9.0	1.0	0.1	TT	0.0	22.0	1.0	GT	19.0	20.0	0.51	GT	9.0	10.0	0.53
Ghir_A01_11647622	Ghir_A01	11647622	A	AA	7.0	0.0	0.0	GG	0.0	11.0	1.0	AG	18.0	17.0	0.49	AG	19.0	15.0	0.44
Ghir_A01_11665624	Ghir_A01	11665624	C	CC	9.0	1.0	0.1	TT	0.0	5.0	1.0	CT	20.0	13.0	0.39	CT	17.0	13.0	0.43
Ghir_A01_11673117	Ghir_A01	11673117	C	TT	1.0	5.0	0.83	CC	17.0	0.0	0.0	CT	19.0	20.0	0.51	CT	24.0	18.0	0.43
Ghir_A01_11675780	Ghir_A01	11675780	A	AA	8.0	0.0	0.0	TT	0.0	29.0	1.0	AT	19.0	30.0	0.61	AT	19.0	12.0	0.39
Ghir_A01_11680612	Ghir_A01	11680612	C	CC	5.0	0.0	0.0	AA	0.0	11.0	1.0	CA	10.0	9.0	0.47	CA	8.0	8.0	0.5
Ghir_A01_11680689	Ghir_A01	11680689	C	CC	7.0	0.0	0.0	TT	0.0	9.0	1.0	CT	12.0	10.0	0.45	CT	8.0	10.0	0.56
Ghir_A01_11914997	Ghir_A01	11914997	G	TT	0.0	10.0	1.0	GG	9.0	0.0	0.0	TT	1.0	8.0	0.89	GT	3.0	5.0	0.62
Ghir_A01_11918388	Ghir_A01	11918388	A	AA	10.0	0.0	0.0	GG	0.0	18.0	1.0	AG	19.0	22.0	0.54	AG	13.0	8.0	0.38
Ghir_A01_11920091	Ghir_A01	11920091	T	TT	8.0	0.0	0.0	GG	0.0	18.0	1.0	TG	31.0	9.0	0.23	TT	27.0	5.0	0.16
Ghir_A01_11920699	Ghir_A01	11920699	T	TT	5.0	0.0	0.0	GG	0.0	27.0	1.0	TG	23.0	19.0	0.45	TG	27.0	9.0	0.25
Ghir_A01_11921372	Ghir_A01	11921372	G	GG	9.0	0.0	0.0	AA	0.0	11.0	1.0	GA	22.0	14.0	0.39	GA	10.0	10.0	0.5
Ghir_A01_11921396	Ghir_A01	11921396	G	GG	8.0	0.0	0.0	AA	0.0	9.0	1.0	GA	20.0	13.0	0.39	GA	9.0	9.0	0.5
Ghir_A01_11923397	Ghir_A01	11923397	C	CC	8.0	0.0	0.0	TT	0.0	13.0	1.0	CT	24.0	10.0	0.29	CT	20.0	10.0	0.33
Ghir_A01_11923780	Ghir_A01	11923780	C	CC	14.0	0.0	0.0	GG	2.0	12.0	0.86	CC	21.0	5.0	0.19	CG	15.0	4.0	0.21
Ghir_A01_11923909	Ghir_A01	11923909	C	CC	10.0	0.0	0.0	TT	0.0	17.0	1.0	CT	19.0	13.0	0.41	CT	21.0	7.0	0.25
Ghir_A01_11924692	Ghir_A01	11924692	C	CC	15.0	0.0	0.0	GG	0.0	20.0	1.0	CG	25.0	27.0	0.52	CG	25.0	25.0	0.5
Ghir_A01_11924741	Ghir_A01	11924741	G	GG	19.0	0.0	0.0	CC	0.0	20.0	1.0	GC	25.0	25.0	0.5	GC	26.0	21.0	0.45
Ghir_A01_11924767	Ghir_A01	11924767	C	CC	17.0	0.0	0.0	AA	0.0	24.0	1.0	CA	21.0	22.0	0.51	CA	26.0	18.0	0.41
Ghir_A01_11924875	Ghir_A01	11924875	T	TT	18.0	0.0	0.0	CC	0.0	21.0	1.0	TC	28.0	24.0	0.46	TC	33.0	18.0	0.35
Ghir_A01_11924915	Ghir_A01	11924915	T	TT	19.0	0.0	0.0	AA	0.0	20.0	1.0	TA	34.0	22.0	0.39	TA	35.0	23.0	0.4
Ghir_A01_11925471	Ghir_A01	11925471	A	AA	8.0	0.0	0.0	GG	0.0	7.0	1.0	AG	14.0	12.0	0.46	AG	15.0	15.0	0.5
Ghir_A01_11926220	Ghir_A01	11926220	G	GG	6.0	0.0	0.0	CC	0.0	13.0	1.0	GC	31.0	10.0	0.24	GC	35.0	29.0	0.45
Ghir_A01_11926311	Ghir_A01	11926311	T	TT	7.0	0.0	0.0	AA	0.0	13.0	1.0	TT	30.0	6.0	0.17	TA	44.0	14.0	0.24
Ghir_A01_11926369	Ghir_A01	11926369	A	AA	10.0	0.0	0.0	GG	0.0	16.0	1.0	AG	29.0	12.0	0.29	AG	42.0	13.0	0.24
Ghir_A01_11926835	Ghir_A01	11926835	G	GG	9.0	0.0	0.0	TT	0.0	30.0	1.0	GT	27.0	16.0	0.37	GT	11.0	21.0	0.66
Ghir_A01_11926863	Ghir_A01	11926863	C	CC	9.0	0.0	0.0	AA	0.0	27.0	1.0	CA	25.0	19.0	0.43	CA	14.0	21.0	0.6
Ghir_A01_11926892	Ghir_A01	11926892	C	CC	6.0	0.0	0.0	AA	0.0	24.0	1.0	CA	22.0	19.0	0.46	CA	13.0	18.0	0.58
Ghir_A01_11927232	Ghir_A01	11927232	T	TT	17.0	0.0	0.0	CC	0.0	12.0	1.0	TC	28.0	15.0	0.35	TC	21.0	15.0	0.42
Ghir_A01_11927453	Ghir_A01	11927453	G	GG	13.0	0.0	0.0	AA	0.0	12.0	1.0	GA	33.0	12.0	0.27	GA	10.0	18.0	0.64
Ghir_A01_11927470	Ghir_A01	11927470	A	AA	13.0	0.0	0.0	CC	0.0	13.0	1.0	AC	31.0	11.0	0.26	AC	11.0	20.0	0.65
Ghir_A01_11927499	Ghir_A01	11927499	A	AA	13.0	0.0	0.0	GG	0.0	14.0	1.0	AG	33.0	16.0	0.33	AG	13.0	24.0	0.65
Ghir_A01_11927596	Ghir_A01	11927596	T	TT	9.0	0.0	0.0	CC	0.0	9.0	1.0	TC	31.0	14.0	0.31	TC	14.0	23.0	0.62
Ghir_A01_11928171	Ghir_A01	11928171	G	GG	5.0	0.0	0.0	AA	0.0	26.0	1.0	GA	33.0	20.0	0.38	GA	26.0	16.0	0.38
Ghir_A01_11928695	Ghir_A01	11928695	T	TT	6.0	0.0	0.0	CC	0.0	17.0	1.0	TC	20.0	11.0	0.35	TC	25.0	14.0	0.36
Ghir_A01_11928849	Ghir_A01	11928849	T	TT	13.0	0.0	0.0	AA	0.0	12.0	1.0	TA	31.0	16.0	0.34	TA	12.0	16.0	0.57
Ghir_A01_11928882	Ghir_A01	11928882	T	TT	11.0	0.0	0.0	CC	0.0	10.0	1.0	TC	31.0	19.0	0.38	TC	12.0	13.0	0.52
Ghir_A01_11928982	Ghir_A01	11928982	T	TT	5.0	0.0	0.0	CC	0.0	7.0	1.0	TC	27.0	31.0	0.53	TC	19.0	13.0	0.41
Ghir_A01_11929091	Ghir_A01	11929091	G	GG	7.0	0.0	0.0	AA	0.0	10.0	1.0	GA	26.0	13.0	0.33	GA	19.0	17.0	0.47
Ghir_A01_11929233	Ghir_A01	11929233	T	TT	7.0	0.0	0.0	AA	0.0	5.0	1.0	TA	17.0	7.0	0.29	TA	13.0	14.0	0.52
Ghir_A01_11929292	Ghir_A01	11929292	G	GG	10.0	0.0	0.0	AA	0.0	7.0	1.0	GG	17.0	4.0	0.19	GA	10.0	13.0	0.57
Ghir_A01_11929653	Ghir_A01	11929653	C	TT	0.0	7.0	1.0	CC	10.0	0.0	0.0	CT	16.0	12.0	0.43	CT	6.0	11.0	0.65
Ghir_A01_11930131	Ghir_A01	11930131	C	TT	0.0	12.0	1.0	CC	15.0	0.0	0.0	CT	11.0	30.0	0.73	CT	6.0	23.0	0.79
Ghir_A01_11930414	Ghir_A01	11930414	A	TT	0.0	6.0	1.0	AA	6.0	1.0	0.14	AT	6.0	7.0	0.54	AT	7.0	5.0	0.42
Ghir_A01_11930496	Ghir_A01	11930496	C	TT	0.0	8.0	1.0	CC	6.0	1.0	0.14	CT	8.0	5.0	0.38	CT	5.0	9.0	0.64
Ghir_A01_11930654	Ghir_A01	11930654	G	GG	10.0	0.0	0.0	AA	1.0	8.0	0.89	GA	10.0	14.0	0.58	GA	12.0	11.0	0.48
Ghir_A01_11930695	Ghir_A01	11930695	C	AA	0.0	8.0	1.0	CC	9.0	0.0	0.0	CA	13.0	13.0	0.5	CA	11.0	11.0	0.5
Ghir_A01_11930851	Ghir_A01	11930851	T	TT	5.0	0.0	0.0	CC	0.0	12.0	1.0	TC	12.0	16.0	0.57	TC	15.0	16.0	0.52
Ghir_A01_11931683	Ghir_A01	11931683	C	CC	16.0	0.0	0.0	TT	0.0	17.0	1.0	CT	30.0	10.0	0.25	CT	32.0	11.0	0.26
Ghir_A01_11931877	Ghir_A01	11931877	G	GG	8.0	0.0	0.0	AA	0.0	23.0	1.0	GA	14.0	16.0	0.53	GA	14.0	17.0	0.55
Ghir_A01_11932497	Ghir_A01	11932497	A	AA	6.0	0.0	0.0	TT	0.0	20.0	1.0	AT	15.0	21.0	0.58	AT	12.0	20.0	0.62
Ghir_A01_11932519	Ghir_A01	11932519	C	CC	11.0	0.0	0.0	TT	0.0	18.0	1.0	CT	18.0	19.0	0.51	CT	14.0	22.0	0.61
Ghir_A01_11932721	Ghir_A01	11932721	C	CC	7.0	0.0	0.0	TT	0.0	18.0	1.0	CT	12.0	7.0	0.37	CT	28.0	12.0	0.3
Ghir_A01_11932870	Ghir_A01	11932870	C	CC	11.0	0.0	0.0	TT	0.0	22.0	1.0	CT	29.0	13.0	0.31	CT	25.0	15.0	0.38
Ghir_A01_12189127	Ghir_A01	12189127	T	TT	14.0	0.0	0.0	CC	1.0	10.0	0.91	TC	20.0	7.0	0.26	TC	12.0	16.0	0.57
Ghir_A01_12202437	Ghir_A01	12202437	T	TT	6.0	0.0	0.0	AA	0.0	11.0	1.0	TA	25.0	16.0	0.39	TA	20.0	20.0	0.5
Ghir_A01_12212630	Ghir_A01	12212630	T	TT	13.0	0.0	0.0	CC	0.0	31.0	1.0	TC	20.0	30.0	0.6	TC	23.0	21.0	0.48
Ghir_A01_12224043	Ghir_A01	12224043	C	CC	13.0	0.0	0.0	AA	0.0	22.0	1.0	CA	36.0	13.0	0.27	CA	29.0	17.0	0.37
Ghir_A01_12224408	Ghir_A01	12224408	T	TT	13.0	0.0	0.0	CC	0.0	11.0	1.0	TC	21.0	18.0	0.46	TC	18.0	13.0	0.42
Ghir_A01_12224872	Ghir_A01	12224872	G	GG	7.0	0.0	0.0	CC	0.0	18.0	1.0	GC	25.0	27.0	0.52	GG	26.0	6.0	0.19
Ghir_A01_12249005	Ghir_A01	12249005	G	GG	21.0	0.0	0.0	AA	0.0	11.0	1.0	GA	32.0	12.0	0.27	GA	30.0	14.0	0.32
Ghir_A01_12249441	Ghir_A01	12249441	C	CC	10.0	0.0	0.0	AA	0.0	25.0	1.0	CA	23.0	23.0	0.5	CA	20.0	9.0	0.31
Ghir_A01_12263753	Ghir_A01	12263753	A	AA	7.0	0.0	0.0	GG	0.0	9.0	1.0	AG	16.0	6.0	0.27	AG	16.0	10.0	0.38
Ghir_A01_12263782	Ghir_A01	12263782	G	GG	11.0	0.0	0.0	CC	0.0	11.0	1.0	GC	19.0	7.0	0.27	GC	21.0	13.0	0.38
Ghir_A01_12264047	Ghir_A01	12264047	C	CC	6.0	0.0	0.0	TT	0.0	10.0	1.0	CT	25.0	8.0	0.24	CT	26.0	12.0	0.32
Ghir_A01_12266069	Ghir_A01	12266069	T	TT	6.0	0.0	0.0	GG	0.0	19.0	1.0	TG	26.0	7.0	0.21	TG	15.0	7.0	0.32
Ghir_A01_12273497	Ghir_A01	12273497	T	TT	23.0	0.0	0.0	CC	0.0	24.0	1.0	TC	38.0	11.0	0.22	TC	22.0	19.0	0.46
Ghir_A01_12289340	Ghir_A01	12289340	T	TT	11.0	0.0	0.0	CC	0.0	11.0	1.0	TC	19.0	13.0	0.41	TC	13.0	11.0	0.46
Ghir_A01_12322747	Ghir_A01	12322747	A	AA	12.0	0.0	0.0	GG	0.0	9.0	1.0	AG	16.0	8.0	0.33	AA	32.0	5.0	0.14
Ghir_A01_12339084	Ghir_A01	12339084	G	GG	9.0	0.0	0.0	AA	0.0	27.0	1.0	GA	49.0	19.0	0.28	GA	26.0	18.0	0.41
Ghir_A01_12344286	Ghir_A01	12344286	A	GG	0.0	11.0	1.0	AA	25.0	0.0	0.0	AG	7.0	10.0	0.59	AG	15.0	17.0	0.53
Ghir_A01_12359893	Ghir_A01	12359893	T	TT	16.0	0.0	0.0	CC	0.0	21.0	1.0	TC	40.0	32.0	0.44	TC	26.0	25.0	0.49
Ghir_A01_12365653	Ghir_A01	12365653	G	GG	10.0	0.0	0.0	AA	3.0	18.0	0.86	GA	33.0	13.0	0.28	GA	41.0	16.0	0.28
Ghir_A01_12366512	Ghir_A01	12366512	G	GG	17.0	0.0	0.0	AA	0.0	15.0	1.0	GA	29.0	13.0	0.31	GA	21.0	15.0	0.42
Ghir_A01_12371704	Ghir_A01	12371704	T	AA	0.0	6.0	1.0	TT	14.0	0.0	0.0	TA	9.0	12.0	0.57	TA	4.0	14.0	0.78
Ghir_A01_12372687	Ghir_A01	12372687	C	CC	9.0	0.0	0.0	GG	0.0	10.0	1.0	CG	17.0	6.0	0.26	CG	6.0	10.0	0.62
Ghir_A01_12378051	Ghir_A01	12378051	A	AA	6.0	0.0	0.0	TT	0.0	7.0	1.0	AT	6.0	5.0	0.45	AT	7.0	4.0	0.36
Ghir_A01_12378210	Ghir_A01	12378210	G	GG	7.0	0.0	0.0	AA	0.0	7.0	1.0	GA	5.0	7.0	0.58	GA	10.0	4.0	0.29
Ghir_A01_12378759	Ghir_A01	12378759	G	GG	7.0	0.0	0.0	AA	0.0	6.0	1.0	GA	14.0	10.0	0.42	GA	2.0	6.0	0.75
Ghir_A01_12379307	Ghir_A01	12379307	G	GG	6.0	0.0	0.0	AA	0.0	8.0	1.0	GG	34.0	7.0	0.17	GA	18.0	19.0	0.51
Ghir_A01_12381489	Ghir_A01	12381489	A	AA	8.0	0.0	0.0	GG	0.0	19.0	1.0	AG	26.0	20.0	0.43	AG	13.0	16.0	0.55
Ghir_A01_12381751	Ghir_A01	12381751	A	AA	14.0	0.0	0.0	GG	0.0	17.0	1.0	AG	50.0	36.0	0.42	AG	20.0	23.0	0.53
Ghir_A01_12381788	Ghir_A01	12381788	G	GG	12.0	0.0	0.0	TT	0.0	16.0	1.0	GT	50.0	35.0	0.41	GT	21.0	21.0	0.5
Ghir_A01_12382006	Ghir_A01	12382006	T	TT	8.0	0.0	0.0	CC	0.0	12.0	1.0	TC	29.0	19.0	0.4	TC	31.0	23.0	0.43
Ghir_A01_12382384	Ghir_A01	12382384	T	TT	6.0	0.0	0.0	GG	0.0	25.0	1.0	TG	29.0	17.0	0.37	TG	25.0	18.0	0.42
Ghir_A01_12383231	Ghir_A01	12383231	A	AA	8.0	0.0	0.0	TT	0.0	17.0	1.0	AT	13.0	8.0	0.38	AT	10.0	7.0	0.41
Ghir_A01_12383850	Ghir_A01	12383850	A	AA	10.0	0.0	0.0	TT	0.0	21.0	1.0	AT	16.0	21.0	0.57	AT	18.0	26.0	0.59
Ghir_A01_12383975	Ghir_A01	12383975	G	GG	10.0	0.0	0.0	CC	0.0	19.0	1.0	GC	18.0	14.0	0.44	GC	24.0	24.0	0.5
Ghir_A01_12384259	Ghir_A01	12384259	G	GG	13.0	0.0	0.0	CC	0.0	22.0	1.0	GC	30.0	14.0	0.32	GC	22.0	18.0	0.45
Ghir_A01_12384444	Ghir_A01	12384444	T	TT	18.0	0.0	0.0	GG	0.0	17.0	1.0	TG	16.0	9.0	0.36	TG	22.0	11.0	0.33
Ghir_A01_12385644	Ghir_A01	12385644	A	AA	5.0	0.0	0.0	TT	0.0	6.0	1.0	AT	2.0	8.0	0.8	AT	17.0	5.0	0.23
Ghir_A01_12386208	Ghir_A01	12386208	C	CC	10.0	0.0	0.0	TT	1.0	17.0	0.94	CT	14.0	22.0	0.61	CT	20.0	14.0	0.41
Ghir_A01_12386220	Ghir_A01	12386220	G	GG	10.0	0.0	0.0	AA	1.0	16.0	0.94	GA	14.0	25.0	0.64	GA	18.0	13.0	0.42
Ghir_A01_12386368	Ghir_A01	12386368	G	GG	7.0	0.0	0.0	AA	0.0	23.0	1.0	GA	13.0	9.0	0.41	GA	12.0	18.0	0.6
Ghir_A01_12386390	Ghir_A01	12386390	T	TT	6.0	0.0	0.0	CC	0.0	23.0	1.0	TC	15.0	8.0	0.35	TC	14.0	17.0	0.55
Ghir_A01_12386403	Ghir_A01	12386403	T	TT	5.0	0.0	0.0	AA	0.0	25.0	1.0	TA	18.0	7.0	0.28	TA	16.0	17.0	0.52
Ghir_A01_12386404	Ghir_A01	12386404	G	GG	6.0	0.0	0.0	TT	0.0	24.0	1.0	GT	18.0	7.0	0.28	GT	16.0	16.0	0.5
Ghir_A01_12386564	Ghir_A01	12386564	G	GG	8.0	0.0	0.0	AA	0.0	24.0	1.0	GA	17.0	12.0	0.41	GA	15.0	9.0	0.38
Ghir_A01_12387096	Ghir_A01	12387096	T	TT	6.0	0.0	0.0	GG	0.0	12.0	1.0	TG	14.0	7.0	0.33	TG	6.0	9.0	0.6
Ghir_A01_12387120	Ghir_A01	12387120	C	CC	6.0	0.0	0.0	TT	0.0	12.0	1.0	CT	11.0	9.0	0.45	CT	7.0	7.0	0.5
Ghir_A01_12387274	Ghir_A01	12387274	C	CC	7.0	0.0	0.0	TT	0.0	8.0	1.0	CT	16.0	11.0	0.41	CT	5.0	10.0	0.67
Ghir_A01_12387509	Ghir_A01	12387509	C	CC	6.0	0.0	0.0	TT	0.0	8.0	1.0	CT	6.0	6.0	0.5	CT	3.0	4.0	0.57
Ghir_A01_12387593	Ghir_A01	12387593	G	GG	7.0	0.0	0.0	AA	0.0	5.0	1.0	GA	4.0	9.0	0.69	GA	6.0	14.0	0.7
Ghir_A01_12388036	Ghir_A01	12388036	T	TT	5.0	0.0	0.0	CC	0.0	13.0	1.0	TC	16.0	13.0	0.45	TT	17.0	4.0	0.19
Ghir_A01_12388231	Ghir_A01	12388231	A	AA	6.0	0.0	0.0	GG	0.0	17.0	1.0	AG	22.0	21.0	0.49	AG	16.0	16.0	0.5
Ghir_A01_12388271	Ghir_A01	12388271	C	CC	7.0	0.0	0.0	TT	0.0	21.0	1.0	CT	21.0	18.0	0.46	CT	17.0	20.0	0.54
Ghir_A01_12388494	Ghir_A01	12388494	G	GG	7.0	0.0	0.0	AA	0.0	13.0	1.0	GA	32.0	10.0	0.24	GA	27.0	16.0	0.37
Ghir_A01_12388539	Ghir_A01	12388539	T	TT	8.0	0.0	0.0	CC	0.0	14.0	1.0	TT	42.0	7.0	0.14	TC	23.0	16.0	0.41
Ghir_A01_12388604	Ghir_A01	12388604	G	GG	8.0	0.0	0.0	AA	0.0	11.0	1.0	GA	39.0	10.0	0.2	GA	27.0	14.0	0.34
Ghir_A01_12388629	Ghir_A01	12388629	A	AA	9.0	0.0	0.0	GG	0.0	13.0	1.0	AG	35.0	11.0	0.24	AG	24.0	15.0	0.38
Ghir_A01_12388794	Ghir_A01	12388794	G	GG	13.0	0.0	0.0	TT	0.0	11.0	1.0	GT	26.0	9.0	0.26	GT	20.0	16.0	0.44
Ghir_A01_12393170	Ghir_A01	12393170	T	TT	7.0	0.0	0.0	CC	0.0	5.0	1.0	TC	20.0	8.0	0.29	TC	16.0	9.0	0.36
Ghir_A01_12393684	Ghir_A01	12393684	A	AA	8.0	0.0	0.0	GG	0.0	5.0	1.0	AG	28.0	8.0	0.22	AG	20.0	5.0	0.2
Ghir_A01_12393848	Ghir_A01	12393848	T	TT	6.0	0.0	0.0	AA	0.0	7.0	1.0	TA	20.0	6.0	0.23	TA	16.0	8.0	0.33
Ghir_A01_12394163	Ghir_A01	12394163	C	CC	8.0	0.0	0.0	TT	0.0	6.0	1.0	CT	12.0	4.0	0.25	CT	6.0	4.0	0.4
Ghir_A01_12394187	Ghir_A01	12394187	C	CC	7.0	0.0	0.0	AA	0.0	6.0	1.0	CA	10.0	4.0	0.29	CA	8.0	4.0	0.33
Ghir_A01_12394585	Ghir_A01	12394585	C	CC	6.0	0.0	0.0	TT	0.0	8.0	1.0	CT	10.0	11.0	0.52	CT	9.0	6.0	0.4
Ghir_A01_12395576	Ghir_A01	12395576	T	TT	15.0	0.0	0.0	CC	0.0	11.0	1.0	TC	17.0	9.0	0.35	TC	18.0	14.0	0.44
Ghir_A01_12395624	Ghir_A01	12395624	G	GG	15.0	0.0	0.0	TT	0.0	10.0	1.0	GT	24.0	11.0	0.31	GT	21.0	15.0	0.42
Ghir_A01_12395948	Ghir_A01	12395948	T	TT	9.0	0.0	0.0	CC	0.0	11.0	1.0	TC	12.0	14.0	0.54	TC	23.0	9.0	0.28
Ghir_A01_12396240	Ghir_A01	12396240	C	CC	16.0	0.0	0.0	TT	0.0	9.0	1.0	CT	23.0	9.0	0.28	CT	15.0	15.0	0.5
Ghir_A01_12397983	Ghir_A01	12397983	G	GG	9.0	0.0	0.0	AA	0.0	13.0	1.0	GG	49.0	9.0	0.16	GA	37.0	14.0	0.27
Ghir_A01_12398029	Ghir_A01	12398029	C	CC	8.0	0.0	0.0	TT	0.0	10.0	1.0	CC	47.0	8.0	0.15	CT	34.0	10.0	0.23
Ghir_A01_12398209	Ghir_A01	12398209	A	AA	6.0	0.0	0.0	CC	0.0	9.0	1.0	AC	8.0	10.0	0.56	AC	7.0	9.0	0.56
Ghir_A01_12398246	Ghir_A01	12398246	G	GG	6.0	0.0	0.0	AA	0.0	13.0	1.0	GA	14.0	14.0	0.5	GA	9.0	14.0	0.61
Ghir_A01_12398391	Ghir_A01	12398391	T	TT	19.0	0.0	0.0	CC	0.0	12.0	1.0	TC	27.0	21.0	0.44	TC	27.0	22.0	0.45
Ghir_A01_12398422	Ghir_A01	12398422	G	GG	20.0	0.0	0.0	AA	1.0	9.0	0.9	GA	26.0	25.0	0.49	GA	22.0	26.0	0.54
Ghir_A01_12398470	Ghir_A01	12398470	G	GG	20.0	0.0	0.0	AA	1.0	12.0	0.92	GA	28.0	17.0	0.38	GA	25.0	32.0	0.56
Ghir_A01_12398594	Ghir_A01	12398594	G	GG	18.0	0.0	0.0	TT	1.0	22.0	0.96	GT	29.0	17.0	0.37	GT	28.0	23.0	0.45
Ghir_A01_12398610	Ghir_A01	12398610	T	TT	17.0	0.0	0.0	CC	1.0	23.0	0.96	TC	29.0	22.0	0.43	TC	25.0	19.0	0.43
Ghir_A01_12398715	Ghir_A01	12398715	A	AA	15.0	0.0	0.0	GG	0.0	31.0	1.0	AG	31.0	22.0	0.42	AG	26.0	11.0	0.3
Ghir_A01_12398926	Ghir_A01	12398926	G	GG	13.0	0.0	0.0	AA	0.0	25.0	1.0	GA	34.0	14.0	0.29	GA	32.0	31.0	0.49
Ghir_A01_12398943	Ghir_A01	12398943	T	TT	12.0	0.0	0.0	AA	0.0	26.0	1.0	TA	35.0	14.0	0.29	TA	32.0	32.0	0.5
Ghir_A01_12399099	Ghir_A01	12399099	C	CC	17.0	0.0	0.0	AA	0.0	22.0	1.0	CA	28.0	24.0	0.46	CA	23.0	21.0	0.48
Ghir_A01_12399366	Ghir_A01	12399366	C	CC	11.0	0.0	0.0	TT	0.0	15.0	1.0	CT	19.0	14.0	0.42	CT	22.0	10.0	0.31
Ghir_A01_12399440	Ghir_A01	12399440	A	AA	7.0	0.0	0.0	CC	0.0	12.0	1.0	AC	16.0	15.0	0.48	AC	18.0	6.0	0.25
Ghir_A01_12399476	Ghir_A01	12399476	A	AA	6.0	0.0	0.0	GG	0.0	16.0	1.0	AG	15.0	13.0	0.46	AG	16.0	5.0	0.24
Ghir_A01_12399634	Ghir_A01	12399634	G	GG	5.0	0.0	0.0	AA	2.0	18.0	0.9	GA	16.0	7.0	0.3	GA	19.0	15.0	0.44
Ghir_A01_12400039	Ghir_A01	12400039	G	GG	15.0	0.0	0.0	AA	0.0	11.0	1.0	GA	23.0	14.0	0.38	GA	17.0	16.0	0.48
Ghir_A01_12400385	Ghir_A01	12400385	G	GG	13.0	0.0	0.0	AA	0.0	13.0	1.0	GA	11.0	15.0	0.58	GA	16.0	14.0	0.47
Ghir_A01_12401426	Ghir_A01	12401426	C	CC	9.0	0.0	0.0	GG	0.0	21.0	1.0	CG	35.0	16.0	0.31	CG	18.0	19.0	0.51
Ghir_A01_12401625	Ghir_A01	12401625	A	AA	18.0	0.0	0.0	GG	0.0	23.0	1.0	AG	30.0	21.0	0.41	AG	28.0	17.0	0.38
Ghir_A01_12401740	Ghir_A01	12401740	A	AA	17.0	0.0	0.0	TT	0.0	14.0	1.0	AT	47.0	13.0	0.22	AT	21.0	30.0	0.59
Ghir_A01_12402612	Ghir_A01	12402612	A	AA	8.0	0.0	0.0	GG	0.0	20.0	1.0	AG	31.0	19.0	0.38	AG	15.0	19.0	0.56
Ghir_A01_12403260	Ghir_A01	12403260	A	AA	7.0	0.0	0.0	GG	0.0	15.0	1.0	AG	16.0	8.0	0.33	AG	11.0	8.0	0.42
Ghir_A01_12403288	Ghir_A01	12403288	T	TT	6.0	0.0	0.0	CC	0.0	13.0	1.0	TC	15.0	8.0	0.35	TC	12.0	11.0	0.48
Ghir_A01_12403402	Ghir_A01	12403402	A	AA	6.0	0.0	0.0	GG	0.0	10.0	1.0	AG	9.0	6.0	0.4	AG	10.0	10.0	0.5
Ghir_A01_12403775	Ghir_A01	12403775	A	AA	12.0	0.0	0.0	GG	0.0	19.0	1.0	AG	12.0	10.0	0.45	AG	18.0	10.0	0.36
Ghir_A01_12404622	Ghir_A01	12404622	A	AA	11.0	0.0	0.0	TT	0.0	19.0	1.0	AT	32.0	19.0	0.37	AT	30.0	15.0	0.33
Ghir_A01_12405039	Ghir_A01	12405039	G	GG	8.0	0.0	0.0	AA	0.0	21.0	1.0	GA	24.0	14.0	0.37	GA	30.0	17.0	0.36
Ghir_A01_12405377	Ghir_A01	12405377	T	TT	17.0	0.0	0.0	CC	0.0	22.0	1.0	TC	23.0	19.0	0.45	TC	34.0	14.0	0.29
Ghir_A01_12405506	Ghir_A01	12405506	G	GG	12.0	0.0	0.0	TT	2.0	23.0	0.92	GT	21.0	32.0	0.6	GT	30.0	19.0	0.39
Ghir_A01_12405655	Ghir_A01	12405655	A	AA	8.0	0.0	0.0	GG	1.0	21.0	0.95	AG	31.0	19.0	0.38	AG	16.0	15.0	0.48
Ghir_A01_12405738	Ghir_A01	12405738	C	CC	16.0	0.0	0.0	TT	4.0	19.0	0.83	CT	29.0	13.0	0.31	CT	22.0	20.0	0.48
Ghir_A01_12406125	Ghir_A01	12406125	A	AA	6.0	0.0	0.0	TT	0.0	22.0	1.0	AT	29.0	16.0	0.36	AT	21.0	20.0	0.49
Ghir_A01_12406260	Ghir_A01	12406260	T	TT	6.0	0.0	0.0	CC	0.0	17.0	1.0	TC	12.0	17.0	0.59	TC	25.0	16.0	0.39
Ghir_A01_12406371	Ghir_A01	12406371	T	TT	10.0	0.0	0.0	CC	0.0	24.0	1.0	TC	13.0	16.0	0.55	TC	25.0	19.0	0.43
Ghir_A01_12406509	Ghir_A01	12406509	T	TT	10.0	0.0	0.0	CC	0.0	26.0	1.0	TC	10.0	6.0	0.38	TC	13.0	17.0	0.57
Ghir_A01_12406526	Ghir_A01	12406526	C	CC	8.0	0.0	0.0	TT	0.0	24.0	1.0	CT	11.0	7.0	0.39	CT	14.0	14.0	0.5
Ghir_A01_12406889	Ghir_A01	12406889	G	GG	5.0	0.0	0.0	AA	0.0	18.0	1.0	GA	20.0	17.0	0.46	GA	18.0	20.0	0.53
Ghir_A01_12407137	Ghir_A01	12407137	C	CC	7.0	0.0	0.0	AA	0.0	23.0	1.0	CA	15.0	13.0	0.46	CA	18.0	8.0	0.31
Ghir_A01_12407210	Ghir_A01	12407210	A	AA	12.0	0.0	0.0	GG	0.0	22.0	1.0	AG	20.0	11.0	0.35	AG	14.0	13.0	0.48
Ghir_A01_12407228	Ghir_A01	12407228	C	CC	14.0	0.0	0.0	TT	0.0	21.0	1.0	CT	20.0	9.0	0.31	CT	14.0	18.0	0.56
Ghir_A01_12407260	Ghir_A01	12407260	G	GG	13.0	0.0	0.0	AA	0.0	21.0	1.0	GA	27.0	13.0	0.33	GA	17.0	17.0	0.5
Ghir_A01_12407281	Ghir_A01	12407281	C	CC	14.0	0.0	0.0	TT	0.0	20.0	1.0	CT	23.0	13.0	0.36	CT	18.0	18.0	0.5
Ghir_A01_12407435	Ghir_A01	12407435	A	AA	9.0	0.0	0.0	GG	0.0	35.0	1.0	AG	21.0	19.0	0.47	AG	19.0	12.0	0.39
Ghir_A01_12407487	Ghir_A01	12407487	A	AA	10.0	0.0	0.0	GG	0.0	31.0	1.0	AG	30.0	19.0	0.39	AG	32.0	12.0	0.27
Ghir_A01_12407500	Ghir_A01	12407500	C	CC	11.0	0.0	0.0	AA	0.0	32.0	1.0	CA	30.0	16.0	0.35	CA	31.0	11.0	0.26
Ghir_A01_12407521	Ghir_A01	12407521	A	AA	11.0	0.0	0.0	CC	0.0	33.0	1.0	AC	24.0	17.0	0.41	AC	29.0	11.0	0.28
Ghir_A01_12407630	Ghir_A01	12407630	C	CC	13.0	0.0	0.0	TT	0.0	28.0	1.0	CT	28.0	16.0	0.36	CT	24.0	18.0	0.43
Ghir_A01_12407656	Ghir_A01	12407656	A	AA	11.0	0.0	0.0	GG	0.0	23.0	1.0	AG	31.0	20.0	0.39	AG	26.0	17.0	0.4
Ghir_A01_12407693	Ghir_A01	12407693	A	AA	14.0	0.0	0.0	GG	0.0	19.0	1.0	AG	33.0	18.0	0.35	AG	22.0	18.0	0.45
Ghir_A01_12407768	Ghir_A01	12407768	A	AA	15.0	0.0	0.0	GG	0.0	19.0	1.0	AG	34.0	18.0	0.35	AG	23.0	18.0	0.44
Ghir_A01_12408074	Ghir_A01	12408074	T	TT	13.0	0.0	0.0	GG	1.0	17.0	0.94	TG	34.0	12.0	0.26	TG	27.0	28.0	0.51
Ghir_A01_12408292	Ghir_A01	12408292	T	TT	13.0	0.0	0.0	CC	0.0	10.0	1.0	TT	22.0	1.0	0.04	TC	11.0	8.0	0.42
Ghir_A01_12408396	Ghir_A01	12408396	T	TT	6.0	0.0	0.0	CC	0.0	7.0	1.0	TT	21.0	1.0	0.05	TC	7.0	8.0	0.53
Ghir_A01_12408411	Ghir_A01	12408411	T	TT	7.0	0.0	0.0	CC	0.0	8.0	1.0	TT	23.0	3.0	0.12	TC	8.0	10.0	0.56
Ghir_A01_12408693	Ghir_A01	12408693	A	AA	6.0	0.0	0.0	CC	0.0	24.0	1.0	AC	20.0	8.0	0.29	AC	25.0	15.0	0.38
Ghir_A01_12408751	Ghir_A01	12408751	C	CC	6.0	0.0	0.0	AA	0.0	22.0	1.0	CA	22.0	12.0	0.35	CA	26.0	16.0	0.38
Ghir_A01_12408786	Ghir_A01	12408786	T	TT	5.0	0.0	0.0	CC	0.0	25.0	1.0	TC	28.0	15.0	0.35	TC	28.0	19.0	0.4
Ghir_A01_12409147	Ghir_A01	12409147	T	TT	13.0	0.0	0.0	CC	0.0	37.0	1.0	TC	32.0	15.0	0.32	TC	29.0	30.0	0.51
Ghir_A01_12409148	Ghir_A01	12409148	T	TT	13.0	0.0	0.0	GG	0.0	39.0	1.0	TG	32.0	15.0	0.32	TG	29.0	30.0	0.51
Ghir_A01_12409191	Ghir_A01	12409191	C	CC	17.0	0.0	0.0	TT	0.0	42.0	1.0	CT	21.0	12.0	0.36	CT	30.0	31.0	0.51
Ghir_A01_12409370	Ghir_A01	12409370	G	GG	13.0	0.0	0.0	AA	0.0	16.0	1.0	GA	21.0	10.0	0.32	GA	27.0	26.0	0.49
Ghir_A01_12409516	Ghir_A01	12409516	G	GG	13.0	0.0	0.0	AA	0.0	17.0	1.0	GA	30.0	19.0	0.39	GA	19.0	22.0	0.54
Ghir_A01_12409543	Ghir_A01	12409543	G	GG	14.0	0.0	0.0	AA	0.0	17.0	1.0	GA	29.0	17.0	0.37	GA	19.0	21.0	0.53
Ghir_A01_12409576	Ghir_A01	12409576	A	AA	14.0	0.0	0.0	GG	0.0	17.0	1.0	AG	35.0	20.0	0.36	AG	25.0	23.0	0.48
Ghir_A01_12409683	Ghir_A01	12409683	C	CC	6.0	0.0	0.0	TT	0.0	21.0	1.0	CT	34.0	12.0	0.26	CT	33.0	17.0	0.34
Ghir_A01_12409744	Ghir_A01	12409744	A	AA	8.0	0.0	0.0	GG	0.0	19.0	1.0	AG	22.0	13.0	0.37	AG	28.0	14.0	0.33
Ghir_A01_12409783	Ghir_A01	12409783	C	CC	9.0	0.0	0.0	TT	0.0	19.0	1.0	CT	25.0	17.0	0.4	CT	30.0	20.0	0.4
Ghir_A01_12409880	Ghir_A01	12409880	C	CC	9.0	0.0	0.0	TT	0.0	26.0	1.0	CT	35.0	21.0	0.38	CT	19.0	18.0	0.49
Ghir_A01_12409907	Ghir_A01	12409907	C	CC	7.0	0.0	0.0	AA	0.0	26.0	1.0	CA	32.0	22.0	0.41	CA	21.0	16.0	0.43
Ghir_A01_12409917	Ghir_A01	12409917	G	GG	7.0	0.0	0.0	AA	0.0	28.0	1.0	GA	35.0	22.0	0.39	GA	21.0	15.0	0.42
Ghir_A01_12409957	Ghir_A01	12409957	T	TT	10.0	0.0	0.0	GG	0.0	22.0	1.0	TG	35.0	25.0	0.42	TG	19.0	13.0	0.41
Ghir_A01_12410157	Ghir_A01	12410157	A	AA	13.0	0.0	0.0	GG	0.0	23.0	1.0	AG	44.0	21.0	0.32	AG	22.0	21.0	0.49
Ghir_A01_12410219	Ghir_A01	12410219	A	AA	16.0	0.0	0.0	GG	0.0	24.0	1.0	AG	37.0	22.0	0.37	AG	24.0	26.0	0.52
Ghir_A01_12410292	Ghir_A01	12410292	A	AA	19.0	0.0	0.0	GG	0.0	27.0	1.0	AG	40.0	23.0	0.37	AG	22.0	25.0	0.53
Ghir_A01_12410301	Ghir_A01	12410301	C	CC	18.0	0.0	0.0	TT	0.0	28.0	1.0	CT	39.0	23.0	0.37	CT	22.0	24.0	0.52
Ghir_A01_12410616	Ghir_A01	12410616	T	TT	16.0	0.0	0.0	CC	0.0	15.0	1.0	TC	20.0	23.0	0.53	TC	19.0	26.0	0.58
Ghir_A01_12410744	Ghir_A01	12410744	G	GG	14.0	0.0	0.0	AA	0.0	18.0	1.0	GA	29.0	15.0	0.34	GA	17.0	20.0	0.54
Ghir_A01_12410749	Ghir_A01	12410749	G	GG	14.0	0.0	0.0	TT	0.0	17.0	1.0	GT	29.0	15.0	0.34	GT	17.0	18.0	0.51
Ghir_A01_12410753	Ghir_A01	12410753	G	GG	13.0	0.0	0.0	AA	0.0	17.0	1.0	GA	28.0	16.0	0.36	GA	16.0	19.0	0.54
Ghir_A01_12411113	Ghir_A01	12411113	C	CC	18.0	0.0	0.0	TT	0.0	15.0	1.0	CT	27.0	19.0	0.41	CT	39.0	21.0	0.35
Ghir_A01_12411192	Ghir_A01	12411192	G	GG	10.0	0.0	0.0	CC	0.0	25.0	1.0	GC	34.0	18.0	0.35	GC	36.0	20.0	0.36
Ghir_A01_12411229	Ghir_A01	12411229	A	AA	7.0	0.0	0.0	GG	0.0	29.0	1.0	AG	31.0	23.0	0.43	AG	32.0	25.0	0.44
Ghir_A01_12411833	Ghir_A01	12411833	T	TT	6.0	0.0	0.0	CC	0.0	25.0	1.0	TC	40.0	29.0	0.42	TC	25.0	29.0	0.54
Ghir_A01_12412115	Ghir_A01	12412115	T	TT	5.0	0.0	0.0	CC	0.0	27.0	1.0	TC	43.0	21.0	0.33	TC	21.0	26.0	0.55
Ghir_A01_12412216	Ghir_A01	12412216	A	AA	8.0	0.0	0.0	GG	1.0	26.0	0.96	AG	46.0	22.0	0.32	AG	20.0	15.0	0.43
Ghir_A01_12412234	Ghir_A01	12412234	G	GG	7.0	0.0	0.0	AA	1.0	24.0	0.96	GA	45.0	22.0	0.33	GA	23.0	16.0	0.41
Ghir_A01_12412242	Ghir_A01	12412242	C	CC	8.0	0.0	0.0	TT	1.0	22.0	0.96	CT	45.0	23.0	0.34	CT	24.0	16.0	0.4
Ghir_A01_12412246	Ghir_A01	12412246	A	AA	8.0	0.0	0.0	GG	1.0	22.0	0.96	AG	44.0	20.0	0.31	AG	24.0	16.0	0.4
Ghir_A01_12412255	Ghir_A01	12412255	A	AA	8.0	0.0	0.0	CC	1.0	22.0	0.96	AC	44.0	20.0	0.31	AC	23.0	15.0	0.39
Ghir_A01_12412675	Ghir_A01	12412675	A	AA	5.0	0.0	0.0	GG	0.0	13.0	1.0	AG	19.0	9.0	0.32	AG	25.0	13.0	0.34
Ghir_A01_12412719	Ghir_A01	12412719	A	AA	6.0	0.0	0.0	TT	0.0	14.0	1.0	AT	14.0	6.0	0.3	AT	20.0	12.0	0.38
Ghir_A01_12412837	Ghir_A01	12412837	A	AA	7.0	0.0	0.0	GG	0.0	13.0	1.0	AG	19.0	15.0	0.44	AG	14.0	13.0	0.48
Ghir_A01_12412940	Ghir_A01	12412940	T	TT	10.0	0.0	0.0	CC	0.0	18.0	1.0	TC	18.0	12.0	0.4	TC	16.0	21.0	0.57
Ghir_A01_12412956	Ghir_A01	12412956	A	AA	10.0	0.0	0.0	GG	0.0	17.0	1.0	AG	16.0	10.0	0.38	AG	15.0	22.0	0.59
Ghir_A01_12413152	Ghir_A01	12413152	G	GG	11.0	0.0	0.0	TT	0.0	9.0	1.0	GT	16.0	16.0	0.5	GT	19.0	7.0	0.27
Ghir_A01_12413173	Ghir_A01	12413173	G	GG	10.0	0.0	0.0	AA	0.0	9.0	1.0	GA	15.0	14.0	0.48	GA	22.0	9.0	0.29
Ghir_A01_12413358	Ghir_A01	12413358	T	TT	9.0	0.0	0.0	GG	0.0	17.0	1.0	TG	17.0	9.0	0.35	TG	10.0	11.0	0.52
Ghir_A01_12413482	Ghir_A01	12413482	G	GG	5.0	0.0	0.0	AA	0.0	6.0	1.0	GA	11.0	4.0	0.27	GA	12.0	6.0	0.33
Ghir_A01_12413886	Ghir_A01	12413886	T	TT	8.0	0.0	0.0	AA	0.0	9.0	1.0	TA	17.0	5.0	0.23	TT	13.0	3.0	0.19
Ghir_A01_12413946	Ghir_A01	12413946	A	AA	9.0	0.0	0.0	CC	1.0	13.0	0.93	AA	13.0	1.0	0.07	AC	17.0	8.0	0.32
Ghir_A01_12413947	Ghir_A01	12413947	G	GG	9.0	0.0	0.0	TT	1.0	13.0	0.93	GG	12.0	1.0	0.08	GT	16.0	8.0	0.33
Ghir_A01_12413976	Ghir_A01	12413976	G	GG	11.0	0.0	0.0	AA	0.0	16.0	1.0	GG	17.0	2.0	0.11	GA	20.0	12.0	0.38
Ghir_A01_12414285	Ghir_A01	12414285	A	AA	8.0	0.0	0.0	GG	0.0	16.0	1.0	AG	24.0	24.0	0.5	AG	36.0	22.0	0.38
Ghir_A01_12414425	Ghir_A01	12414425	T	TT	8.0	0.0	0.0	CC	0.0	11.0	1.0	TC	29.0	26.0	0.47	TC	14.0	27.0	0.66
Ghir_A01_12414707	Ghir_A01	12414707	A	AA	9.0	0.0	0.0	CC	0.0	13.0	1.0	AC	23.0	23.0	0.5	AC	19.0	18.0	0.49
Ghir_A01_12414753	Ghir_A01	12414753	A	AA	7.0	0.0	0.0	GG	0.0	16.0	1.0	AG	15.0	21.0	0.58	AG	18.0	16.0	0.47
Ghir_A01_12415364	Ghir_A01	12415364	C	CC	7.0	0.0	0.0	TT	1.0	8.0	0.89	CT	36.0	27.0	0.43	CT	27.0	33.0	0.55
Ghir_A01_12415479	Ghir_A01	12415479	A	AA	10.0	0.0	0.0	GG	2.0	20.0	0.91	AG	27.0	26.0	0.49	AG	20.0	30.0	0.6
Ghir_A01_12415539	Ghir_A01	12415539	C	CC	14.0	0.0	0.0	TT	1.0	31.0	0.97	CT	28.0	22.0	0.44	CT	17.0	21.0	0.55
Ghir_A01_12415656	Ghir_A01	12415656	T	TT	21.0	0.0	0.0	CC	0.0	23.0	1.0	TC	29.0	25.0	0.46	TC	16.0	30.0	0.65
Ghir_A01_12415925	Ghir_A01	12415925	T	TT	12.0	0.0	0.0	CC	0.0	28.0	1.0	TC	34.0	26.0	0.43	TC	23.0	27.0	0.54
Ghir_A01_12416136	Ghir_A01	12416136	C	CC	12.0	0.0	0.0	TT	0.0	28.0	1.0	CT	31.0	19.0	0.38	CT	13.0	23.0	0.64
Ghir_A01_12416448	Ghir_A01	12416448	C	CC	10.0	0.0	0.0	AA	0.0	12.0	1.0	CA	27.0	21.0	0.44	CA	23.0	11.0	0.32
Ghir_A01_12416678	Ghir_A01	12416678	C	CC	7.0	0.0	0.0	TT	0.0	20.0	1.0	CC	29.0	5.0	0.15	CT	25.0	16.0	0.39
Ghir_A01_12416681	Ghir_A01	12416681	T	TT	7.0	0.0	0.0	CC	0.0	20.0	1.0	TT	27.0	5.0	0.16	TC	26.0	15.0	0.37
Ghir_A01_12416793	Ghir_A01	12416793	G	GG	6.0	0.0	0.0	AA	0.0	18.0	1.0	GA	42.0	13.0	0.24	GA	22.0	13.0	0.37
Ghir_A01_12416883	Ghir_A01	12416883	T	TT	8.0	0.0	0.0	CC	0.0	15.0	1.0	TC	35.0	19.0	0.35	TC	28.0	20.0	0.42
Ghir_A01_12416936	Ghir_A01	12416936	T	TT	5.0	0.0	0.0	CC	0.0	18.0	1.0	TC	23.0	20.0	0.47	TC	20.0	21.0	0.51
Ghir_A01_12417983	Ghir_A01	12417983	A	AA	11.0	0.0	0.0	GG	0.0	20.0	1.0	AG	36.0	23.0	0.39	AG	35.0	16.0	0.31
Ghir_A01_12418337	Ghir_A01	12418337	A	AA	11.0	0.0	0.0	GG	0.0	20.0	1.0	AG	36.0	26.0	0.42	AG	28.0	17.0	0.38
Ghir_A01_12418652	Ghir_A01	12418652	A	AA	13.0	0.0	0.0	GG	0.0	28.0	1.0	AG	23.0	19.0	0.45	AG	26.0	19.0	0.42
Ghir_A01_12418718	Ghir_A01	12418718	A	AA	11.0	0.0	0.0	GG	0.0	28.0	1.0	AG	18.0	21.0	0.54	AG	18.0	20.0	0.53
Ghir_A01_12418767	Ghir_A01	12418767	G	GG	12.0	0.0	0.0	AA	0.0	24.0	1.0	GA	19.0	23.0	0.55	GA	15.0	28.0	0.65
Ghir_A01_12418921	Ghir_A01	12418921	G	GG	17.0	0.0	0.0	AA	0.0	12.0	1.0	GA	32.0	24.0	0.43	GA	20.0	21.0	0.51
Ghir_A01_12419184	Ghir_A01	12419184	G	GG	12.0	0.0	0.0	AA	0.0	19.0	1.0	GA	25.0	26.0	0.51	GA	28.0	19.0	0.4
Ghir_A01_12419207	Ghir_A01	12419207	A	AA	13.0	0.0	0.0	GG	0.0	19.0	1.0	AG	26.0	24.0	0.48	AG	26.0	26.0	0.5
Ghir_A01_12419218	Ghir_A01	12419218	G	GG	12.0	0.0	0.0	AA	0.0	20.0	1.0	GA	30.0	25.0	0.45	GA	25.0	26.0	0.51
[truncated: 346,075+ more rows]
