# Supplementary material for: QTL mapping and BSA-seq map a major QTL for the node of the first fruiting branch in cotton
Source: Front Plant Sci. 2023 Jan 25;14:1113059. doi: 10.3389/fpls.2023.1113059 (PMC9905821; doi:10.3389/fpls.2023.1113059)
Supplement: Supplementary file 4 [file Table_4.xlsx]

## Sheet: sheet1
ID	Chr	Position	Ref	M	P	L	H	L-index	H-index	Delta
Ghir_A01_278174	Ghir_A01	278174	T	CC	TT	TT	TT	0.8462	0.95	0.1038
Ghir_A01_283828	Ghir_A01	283828	G	AA	GG	GA	GG	0.7857	0.9365	0.1508
Ghir_A01_284442	Ghir_A01	284442	A	CC	AA	AA	AA	0.8519	0.875	0.0231
Ghir_A01_284842	Ghir_A01	284842	T	CC	TT	TT	TT	0.8947	0.9394	0.0447
Ghir_A01_286192	Ghir_A01	286192	G	AA	GG	GA	GG	0.7778	0.9655	0.1877
Ghir_A01_286413	Ghir_A01	286413	T	CC	TT	TT	TT	0.9459	0.9231	-0.0228
Ghir_A01_286915	Ghir_A01	286915	C	GG	CC	CC	CC	0.8947	0.9189	0.0242
Ghir_A01_289065	Ghir_A01	289065	G	TT	GG	GG	GG	0.8889	1.0	0.1111
Ghir_A01_289631	Ghir_A01	289631	A	GG	AA	AA	AA	0.8095	0.9167	0.1072
Ghir_A01_289679	Ghir_A01	289679	T	CC	TT	TT	TT	0.8095	1.0	0.1905
Ghir_A01_289718	Ghir_A01	289718	C	TT	CC	CC	CC	0.88	1.0	0.12
Ghir_A01_290363	Ghir_A01	290363	A	GG	AA	AA	AA	0.9333	1.0	0.0667
Ghir_A01_290387	Ghir_A01	290387	T	AA	TT	TT	TT	0.9474	1.0	0.0526
Ghir_A01_290435	Ghir_A01	290435	G	AA	GG	GG	GG	0.96	1.0	0.04
Ghir_A01_290492	Ghir_A01	290492	G	AA	GG	GG	GG	0.9524	1.0	0.0476
Ghir_A01_291497	Ghir_A01	291497	A	AA	GG	GG	GG	0.8077	0.8333	0.0256
Ghir_A01_291498	Ghir_A01	291498	G	GG	TT	GT	TT	0.7407	0.8333	0.0926
Ghir_A01_291499	Ghir_A01	291499	T	TT	AA	AA	AA	0.8148	0.8333	0.0185
Ghir_A01_291781	Ghir_A01	291781	G	AA	GG	GG	GG	0.96	1.0	0.04
Ghir_A01_291802	Ghir_A01	291802	C	TT	CC	CC	CC	0.9286	1.0	0.0714
Ghir_A01_291815	Ghir_A01	291815	C	TT	CC	CC	CC	0.9091	1.0	0.0909
Ghir_A01_291849	Ghir_A01	291849	G	CC	GG	GG	GG	0.8485	1.0	0.1515
Ghir_A01_291994	Ghir_A01	291994	C	TT	CC	CT	CC	0.7097	1.0	0.2903
Ghir_A01_292319	Ghir_A01	292319	G	AA	GG	GG	GG	0.9333	0.9286	-0.0047
Ghir_A01_292559	Ghir_A01	292559	G	CC	GG	GG	GG	0.8491	1.0	0.1509
Ghir_A01_292570	Ghir_A01	292570	T	CC	TT	TT	TT	0.8772	1.0	0.1228
Ghir_A01_292571	Ghir_A01	292571	A	TT	AA	AA	AA	0.8772	1.0	0.1228
Ghir_A01_292668	Ghir_A01	292668	G	TT	GG	GG	GG	0.8824	1.0	0.1176
Ghir_A01_292717	Ghir_A01	292717	A	TT	AA	AA	AA	0.85	1.0	0.15
Ghir_A01_293024	Ghir_A01	293024	C	TT	CC	CC	CC	0.8276	0.9677	0.1401
Ghir_A01_293046	Ghir_A01	293046	A	CC	AA	AC	AA	0.7241	0.96	0.2359
Ghir_A01_293229	Ghir_A01	293229	T	AA	TT	TT	TT	0.9231	0.9231	0.0
Ghir_A01_293252	Ghir_A01	293252	C	GG	CC	CC	CC	0.95	0.9583	0.0083
Ghir_A01_293557	Ghir_A01	293557	G	AA	GG	GG	GG	0.9677	0.9444	-0.0233
Ghir_A01_293558	Ghir_A01	293558	A	CC	AA	AA	AA	0.9677	0.9444	-0.0233
Ghir_A01_294023	Ghir_A01	294023	A	GG	AA	AA	AA	0.8333	1.0	0.1667
Ghir_A01_294269	Ghir_A01	294269	G	CC	GG	GC	GG	0.6383	1.0	0.3617
Ghir_A01_294363	Ghir_A01	294363	G	CC	GG	GC	GG	0.8039	1.0	0.1961
Ghir_A01_294451	Ghir_A01	294451	G	CC	GG	GC	GG	0.75	0.9804	0.2304
Ghir_A01_294527	Ghir_A01	294527	T	GG	TT	TG	TT	0.6667	1.0	0.3333
Ghir_A01_295424	Ghir_A01	295424	T	CC	TT	TT	TT	0.8205	0.9231	0.1026
Ghir_A01_295600	Ghir_A01	295600	T	GG	TT	TG	TT	0.7353	1.0	0.2647
Ghir_A01_295993	Ghir_A01	295993	A	CC	AA	AC	AA	0.7895	1.0	0.2105
Ghir_A01_296327	Ghir_A01	296327	C	TT	CC	CC	CC	0.9615	1.0	0.0385
Ghir_A01_296680	Ghir_A01	296680	A	TT	AA	AT	AA	0.7692	0.9667	0.1975
Ghir_A01_297345	Ghir_A01	297345	G	TT	GG	GG	GG	0.9062	0.92	0.0138
Ghir_A01_299156	Ghir_A01	299156	A	GG	AA	AA	AA	0.8889	0.9714	0.0825
Ghir_A01_299566	Ghir_A01	299566	T	GG	TT	TT	TT	0.9074	1.0	0.0926
Ghir_A01_301698	Ghir_A01	301698	A	TT	AA	AT	AA	0.75	1.0	0.25
Ghir_A01_304064	Ghir_A01	304064	G	AA	GG	GG	GG	0.8864	0.8936	0.0072
Ghir_A01_305130	Ghir_A01	305130	C	TT	CC	CC	CC	0.8462	0.9348	0.0886
Ghir_A01_315176	Ghir_A01	315176	T	GG	TT	TT	TT	0.8649	1.0	0.1351
Ghir_A01_315226	Ghir_A01	315226	T	CC	TT	TC	TT	0.7879	1.0	0.2121
Ghir_A01_343458	Ghir_A01	343458	C	AA	CC	CA	CC	0.7917	1.0	0.2083
Ghir_A01_368457	Ghir_A01	368457	T	CC	TT	TT	TT	0.9286	1.0	0.0714
Ghir_A01_379602	Ghir_A01	379602	C	CC	TT	CT	CT	0.6875	0.5417	-0.1458
Ghir_A01_412428	Ghir_A01	412428	C	CC	TT	CT	CT	0.4706	0.3077	-0.1629
Ghir_A01_439259	Ghir_A01	439259	A	AA	TT	AA	AT	0.1364	0.4211	0.2847
Ghir_A01_463492	Ghir_A01	463492	T	TT	CC	TC	TC	0.625	0.5833	-0.0417
Ghir_A01_478850	Ghir_A01	478850	G	AA	GG	GG	GG	0.8571	1.0	0.1429
Ghir_A01_490501	Ghir_A01	490501	A	AA	TT	AT	AT	0.3929	0.4483	0.0554
Ghir_A01_502105	Ghir_A01	502105	G	AA	GG	GG	GG	0.9107	0.9242	0.0135
Ghir_A01_517602	Ghir_A01	517602	G	AA	GG	GG	GG	0.9429	0.881	-0.0619
Ghir_A01_521126	Ghir_A01	521126	A	AA	TT	AT	AT	0.64	0.5128	-0.1272
Ghir_A01_521130	Ghir_A01	521130	G	AA	GG	GA	GA	0.6154	0.5128	-0.1026
Ghir_A01_522197	Ghir_A01	522197	C	CC	TT	CT	CT	0.5278	0.3889	-0.1389
Ghir_A01_522508	Ghir_A01	522508	C	CC	AA	CA	CA	0.4658	0.2727	-0.1931
Ghir_A01_522630	Ghir_A01	522630	G	GG	AA	GA	GA	0.5312	0.4333	-0.0979
Ghir_A01_522864	Ghir_A01	522864	G	GG	CC	GC	GC	0.7143	0.2105	-0.5038
Ghir_A01_522997	Ghir_A01	522997	T	CC	TT	TT	CC	0.8095	0.1	-0.7095
Ghir_A01_525378	Ghir_A01	525378	G	GG	AA	GA	GA	0.4054	0.4474	0.042
Ghir_A01_526670	Ghir_A01	526670	T	TT	CC	TC	TC	0.625	0.3947	-0.2303
Ghir_A01_529226	Ghir_A01	529226	T	CC	TT	TC	TC	0.5854	0.4412	-0.1442
Ghir_A01_529558	Ghir_A01	529558	G	GG	CC	GC	GC	0.3846	0.7692	0.3846
Ghir_A01_529724	Ghir_A01	529724	T	TT	GG	TG	TG	0.5577	0.5926	0.0349
Ghir_A01_529757	Ghir_A01	529757	A	AA	CC	AC	AC	0.6327	0.5667	-0.066
Ghir_A01_539451	Ghir_A01	539451	G	CC	GG	GG	GG	0.84	0.84	0.0
Ghir_A01_544907	Ghir_A01	544907	T	TT	GG	TG	GG	0.5161	0.8276	0.3115
Ghir_A01_545028	Ghir_A01	545028	C	AA	CC	CA	CA	0.5714	0.6667	0.0953
Ghir_A01_567290	Ghir_A01	567290	A	AA	GG	AA	AG	0.1379	0.5789	0.441
Ghir_A01_567314	Ghir_A01	567314	A	AA	GG	AA	AG	0.1538	0.5789	0.4251
Ghir_A01_569036	Ghir_A01	569036	C	CC	TT	CT	CT	0.25	0.449	0.199
Ghir_A01_569200	Ghir_A01	569200	T	TT	CC	TC	TC	0.2143	0.3846	0.1703
Ghir_A01_569484	Ghir_A01	569484	A	AA	CC	AC	AC	0.25	0.4074	0.1574
Ghir_A01_570263	Ghir_A01	570263	A	GG	AA	AG	AA	0.7308	0.8636	0.1328
Ghir_A01_571758	Ghir_A01	571758	G	AA	GG	GA	GA	0.2143	0.4615	0.2472
Ghir_A01_571851	Ghir_A01	571851	A	AA	GG	AA	AG	0.1481	0.6	0.4519
Ghir_A01_571891	Ghir_A01	571891	T	TT	CC	TT	TC	0.1905	0.7143	0.5238
Ghir_A01_572110	Ghir_A01	572110	C	GG	CC	CG	CC	0.381	0.8462	0.4652
Ghir_A01_572167	Ghir_A01	572167	C	CC	GG	CC	CG	0.0968	0.5161	0.4193
Ghir_A01_572494	Ghir_A01	572494	A	AA	GG	AG	AG	0.45	0.4706	0.0206
Ghir_A01_572504	Ghir_A01	572504	C	CC	TT	CT	CT	0.4762	0.4722	-0.004
Ghir_A01_572585	Ghir_A01	572585	A	AA	GG	AG	AG	0.36	0.5161	0.1561
Ghir_A01_572609	Ghir_A01	572609	G	GG	TT	GT	GT	0.3333	0.4667	0.1334
Ghir_A01_573293	Ghir_A01	573293	A	AA	TT	AA	AT	0.1591	0.4839	0.3248
Ghir_A01_573672	Ghir_A01	573672	A	AA	TT	AT	AT	0.2647	0.3913	0.1266
Ghir_A01_573858	Ghir_A01	573858	C	TT	CC	TT	CT	0.1667	0.5217	0.355
Ghir_A01_573953	Ghir_A01	573953	A	CC	AA	CC	AC	0.0952	0.4737	0.3785
Ghir_A01_573965	Ghir_A01	573965	C	CC	GG	CC	CG	0.1	0.4545	0.3545
Ghir_A01_574179	Ghir_A01	574179	G	TT	GG	GT	GT	0.2222	0.6667	0.4445
Ghir_A01_574397	Ghir_A01	574397	A	GG	AA	AG	AG	0.2353	0.3636	0.1283
Ghir_A01_574525	Ghir_A01	574525	T	AA	TT	TA	TA	0.2353	0.6154	0.3801
Ghir_A01_575521	Ghir_A01	575521	C	AA	CC	CA	CA	0.3333	0.5417	0.2084
Ghir_A01_575894	Ghir_A01	575894	T	TT	CC	TT	TC	0.1481	0.3333	0.1852
Ghir_A01_576161	Ghir_A01	576161	A	GG	AA	AG	AG	0.2258	0.5294	0.3036
Ghir_A01_576207	Ghir_A01	576207	C	TT	CC	CT	CC	0.4545	0.9412	0.4867
Ghir_A01_577346	Ghir_A01	577346	T	TT	CC	TC	TC	0.4762	0.6	0.1238
Ghir_A01_577588	Ghir_A01	577588	C	CC	GG	CG	CG	0.2308	0.4706	0.2398
Ghir_A01_578087	Ghir_A01	578087	A	AA	GG	AG	AG	0.25	0.3889	0.1389
Ghir_A01_579111	Ghir_A01	579111	T	TT	CC	TT	TC	0.1818	0.5758	0.394
Ghir_A01_580319	Ghir_A01	580319	G	GG	TT	GT	GT	0.2414	0.5263	0.2849
Ghir_A01_583695	Ghir_A01	583695	A	GG	AA	AG	AA	0.4444	0.9375	0.4931
Ghir_A01_586316	Ghir_A01	586316	T	AA	TT	TA	TT	0.625	0.9565	0.3315
Ghir_A01_587972	Ghir_A01	587972	A	AA	CC	AC	AC	0.3333	0.5965	0.2632
Ghir_A01_589510	Ghir_A01	589510	C	GG	CC	CG	CC	0.6	0.9091	0.3091
Ghir_A01_592996	Ghir_A01	592996	A	GG	AA	AG	AA	0.5263	0.9394	0.4131
Ghir_A01_605232	Ghir_A01	605232	C	CC	TT	CC	CT	0.1786	0.4348	0.2562
Ghir_A01_615121	Ghir_A01	615121	T	TT	AA	TA	TA	0.2222	0.4	0.1778
Ghir_A01_684797	Ghir_A01	684797	A	AA	TT	AT	AT	0.2308	0.375	0.1442
Ghir_A01_687412	Ghir_A01	687412	G	GG	TT	GT	GT	0.2222	0.4286	0.2064
Ghir_A01_692510	Ghir_A01	692510	G	AA	GG	GA	GG	0.6286	0.931	0.3024
Ghir_A01_698212	Ghir_A01	698212	C	CC	TT	CT	CC	0.3774	0.175	-0.2024
Ghir_A01_710123	Ghir_A01	710123	G	GG	AA	GA	GA	0.2727	0.4	0.1273
Ghir_A01_723443	Ghir_A01	723443	G	AA	GG	GA	GA	0.4667	0.775	0.3083
Ghir_A01_723716	Ghir_A01	723716	A	CC	AA	AC	AA	0.6364	0.8788	0.2424
Ghir_A01_724563	Ghir_A01	724563	C	TT	CC	CT	CC	0.32	0.8889	0.5689
Ghir_A01_724855	Ghir_A01	724855	T	AA	TT	TA	TT	0.4167	1.0	0.5833
Ghir_A01_725036	Ghir_A01	725036	T	CC	TT	TC	TT	0.3438	0.8636	0.5198
Ghir_A01_725218	Ghir_A01	725218	A	GG	AA	AG	AA	0.4286	0.8947	0.4661
Ghir_A01_725441	Ghir_A01	725441	A	GG	AA	AG	AA	0.5357	0.9565	0.4208
Ghir_A01_726086	Ghir_A01	726086	A	TT	AA	AT	AA	0.3448	0.8889	0.5441
Ghir_A01_726227	Ghir_A01	726227	A	GG	AA	AG	AA	0.5714	0.9091	0.3377
Ghir_A01_726417	Ghir_A01	726417	C	GG	CC	CG	CC	0.5897	0.8718	0.2821
Ghir_A01_731160	Ghir_A01	731160	A	TT	AA	AT	AA	0.6774	0.9375	0.2601
Ghir_A01_731207	Ghir_A01	731207	G	CC	GG	GC	GG	0.6429	0.9245	0.2816
Ghir_A01_731214	Ghir_A01	731214	T	CC	TT	TC	TT	0.6098	0.898	0.2882
Ghir_A01_731256	Ghir_A01	731256	T	CC	TT	TC	TT	0.5208	0.8696	0.3488
Ghir_A01_731283	Ghir_A01	731283	T	AA	TT	TA	TT	0.4667	0.8723	0.4056
Ghir_A01_731505	Ghir_A01	731505	C	AA	CC	CA	CC	0.5	0.8095	0.3095
Ghir_A01_731540	Ghir_A01	731540	C	TT	CC	CT	CC	0.5185	0.8636	0.3451
Ghir_A01_732801	Ghir_A01	732801	T	CC	TT	TC	TT	0.5	1.0	0.5
Ghir_A01_732845	Ghir_A01	732845	A	GG	AA	AG	AA	0.5833	0.913	0.3297
Ghir_A01_732978	Ghir_A01	732978	T	CC	TT	TC	TT	0.5833	0.9545	0.3712
Ghir_A01_733246	Ghir_A01	733246	T	AA	TT	TA	TA	0.5	0.76	0.26
Ghir_A01_733558	Ghir_A01	733558	G	AA	GG	GA	GG	0.7143	0.9394	0.2251
Ghir_A01_733585	Ghir_A01	733585	G	AA	GG	GA	GG	0.7407	0.9714	0.2307
Ghir_A01_733644	Ghir_A01	733644	G	AA	GG	GA	GG	0.6061	0.9722	0.3661
Ghir_A01_733800	Ghir_A01	733800	T	CC	TT	TC	TT	0.5556	0.8636	0.308
Ghir_A01_733828	Ghir_A01	733828	T	AA	TT	TA	TT	0.5918	0.907	0.3152
Ghir_A01_733866	Ghir_A01	733866	C	TT	CC	CT	CC	0.5532	0.8936	0.3404
Ghir_A01_734048	Ghir_A01	734048	G	AA	GG	GA	GG	0.5952	0.9091	0.3139
Ghir_A01_734310	Ghir_A01	734310	T	AA	TT	TA	TA	0.4231	0.7667	0.3436
Ghir_A01_734394	Ghir_A01	734394	G	AA	GG	GA	GG	0.5094	0.8136	0.3042
Ghir_A01_734534	Ghir_A01	734534	C	TT	CC	CT	CC	0.566	0.975	0.409
Ghir_A01_734585	Ghir_A01	734585	T	GG	TT	TG	TT	0.5556	0.907	0.3514
Ghir_A01_734829	Ghir_A01	734829	T	CC	TT	TC	TT	0.5294	0.8776	0.3482
Ghir_A01_734836	Ghir_A01	734836	T	CC	TT	TC	TT	0.5652	0.8958	0.3306
Ghir_A01_734853	Ghir_A01	734853	T	AA	TT	TA	TT	0.5352	0.8723	0.3371
Ghir_A01_734860	Ghir_A01	734860	T	CC	TT	TC	TT	0.5405	0.8776	0.3371
Ghir_A01_735073	Ghir_A01	735073	A	TT	AA	AT	AA	0.5254	0.9423	0.4169
Ghir_A01_735088	Ghir_A01	735088	T	CC	TT	TC	TT	0.5294	0.9444	0.415
Ghir_A01_735098	Ghir_A01	735098	C	AA	CC	CA	CC	0.5263	0.9388	0.4125
Ghir_A01_735220	Ghir_A01	735220	A	GG	AA	AG	AA	0.5167	0.9412	0.4245
Ghir_A01_735280	Ghir_A01	735280	C	TT	CC	CT	CC	0.5897	0.9143	0.3246
Ghir_A01_735345	Ghir_A01	735345	T	CC	TT	TC	TT	0.5641	0.9189	0.3548
Ghir_A01_735519	Ghir_A01	735519	A	GG	AA	AG	AA	0.4583	0.9032	0.4449
Ghir_A01_735537	Ghir_A01	735537	G	AA	GG	GA	GG	0.46	0.8793	0.4193
Ghir_A01_735732	Ghir_A01	735732	C	TT	CC	CT	CC	0.5738	0.86	0.2862
Ghir_A01_735741	Ghir_A01	735741	T	CC	TT	TC	TT	0.5789	0.8723	0.2934
Ghir_A01_735782	Ghir_A01	735782	C	TT	CC	CT	CC	0.6212	0.9302	0.309
Ghir_A01_735894	Ghir_A01	735894	T	CC	TT	TC	TT	0.5522	1.0	0.4478
Ghir_A01_736288	Ghir_A01	736288	T	CC	TT	TC	TT	0.6719	0.9286	0.2567
Ghir_A01_736319	Ghir_A01	736319	T	CC	TT	TC	TT	0.7246	0.9677	0.2431
Ghir_A01_736327	Ghir_A01	736327	C	TT	CC	CT	CC	0.7164	0.9677	0.2513
Ghir_A01_736410	Ghir_A01	736410	G	AA	GG	GA	GG	0.5161	0.9333	0.4172
Ghir_A01_736506	Ghir_A01	736506	A	GG	AA	AG	AA	0.4769	0.8269	0.35
Ghir_A01_736531	Ghir_A01	736531	A	CC	AA	AC	AA	0.4762	0.8302	0.354
Ghir_A01_736633	Ghir_A01	736633	T	CC	TT	TC	TT	0.4308	0.8333	0.4025
Ghir_A01_736701	Ghir_A01	736701	C	AA	CC	CA	CA	0.4839	0.7885	0.3046
Ghir_A01_736757	Ghir_A01	736757	T	CC	TT	TC	TC	0.5424	0.8	0.2576
Ghir_A01_736825	Ghir_A01	736825	A	GG	AA	AG	AA	0.6296	0.8333	0.2037
Ghir_A01_736901	Ghir_A01	736901	C	GG	CC	CG	CC	0.6471	0.8723	0.2252
Ghir_A01_736989	Ghir_A01	736989	G	AA	GG	GA	GG	0.6167	0.9057	0.289
Ghir_A01_737010	Ghir_A01	737010	A	CC	AA	AC	AA	0.6	0.9038	0.3038
Ghir_A01_737021	Ghir_A01	737021	T	GG	TT	TG	TT	0.5224	0.9216	0.3992
Ghir_A01_737035	Ghir_A01	737035	G	AA	GG	GA	GG	0.5432	0.9	0.3568
Ghir_A01_737080	Ghir_A01	737080	T	CC	TT	TC	TT	0.4937	0.8519	0.3582
Ghir_A01_737154	Ghir_A01	737154	T	CC	TT	TC	TT	0.5211	0.8478	0.3267
Ghir_A01_737158	Ghir_A01	737158	T	CC	TT	TC	TT	0.5556	0.8571	0.3015
Ghir_A01_737164	Ghir_A01	737164	G	AA	GG	GA	GG	0.5405	0.8542	0.3137
Ghir_A01_737282	Ghir_A01	737282	A	CC	AA	AC	AA	0.5942	0.8929	0.2987
Ghir_A01_737308	Ghir_A01	737308	T	CC	TT	TC	TT	0.5833	0.9286	0.3453
Ghir_A01_737347	Ghir_A01	737347	A	GG	AA	AG	AA	0.6714	0.9455	0.2741
Ghir_A01_737421	Ghir_A01	737421	T	CC	TT	TC	TT	0.6395	0.931	0.2915
Ghir_A01_737727	Ghir_A01	737727	A	GG	AA	AG	AG	0.6081	0.7778	0.1697
Ghir_A01_737767	Ghir_A01	737767	A	GG	AA	AG	AA	0.5942	0.8222	0.228
Ghir_A01_737780	Ghir_A01	737780	G	AA	GG	GA	GG	0.623	0.8837	0.2607
Ghir_A01_737797	Ghir_A01	737797	T	CC	TT	TC	TT	0.5818	0.875	0.2932
Ghir_A01_737845	Ghir_A01	737845	G	AA	GG	GA	GG	0.5556	0.8667	0.3111
Ghir_A01_737864	Ghir_A01	737864	G	AA	GG	GA	GG	0.5263	0.925	0.3987
Ghir_A01_738041	Ghir_A01	738041	A	GG	AA	AG	AA	0.5694	0.8958	0.3264
Ghir_A01_738091	Ghir_A01	738091	A	GG	AA	AG	AA	0.661	0.9	0.239
Ghir_A01_738325	Ghir_A01	738325	T	AA	TT	TA	TT	0.66	0.9362	0.2762
Ghir_A01_738459	Ghir_A01	738459	A	TT	AA	AT	AA	0.5667	1.0	0.4333
Ghir_A01_738574	Ghir_A01	738574	C	AA	CC	CA	CC	0.619	0.8621	0.2431
Ghir_A01_744156	Ghir_A01	744156	G	TT	GG	GT	GG	0.5667	1.0	0.4333
Ghir_A01_744624	Ghir_A01	744624	A	TT	AA	AT	AA	0.6875	1.0	0.3125
Ghir_A01_744822	Ghir_A01	744822	A	GG	AA	AG	AA	0.5	0.95	0.45
Ghir_A01_745112	Ghir_A01	745112	T	CC	TT	TC	TT	0.4615	0.9048	0.4433
Ghir_A01_745952	Ghir_A01	745952	G	AA	GG	GA	GG	0.6154	0.9118	0.2964
Ghir_A01_746946	Ghir_A01	746946	C	TT	CC	CT	CC	0.4762	1.0	0.5238
Ghir_A01_746992	Ghir_A01	746992	T	TT	CC	TT	TC	0.0833	0.4545	0.3712
Ghir_A01_747129	Ghir_A01	747129	G	AA	GG	GA	GG	0.4286	0.9583	0.5297
Ghir_A01_747391	Ghir_A01	747391	C	CC	TT	CC	CT	0.1282	0.3103	0.1821
Ghir_A01_747409	Ghir_A01	747409	C	TT	CC	CT	CC	0.4595	0.8182	0.3587
Ghir_A01_747548	Ghir_A01	747548	G	GG	AA	GA	GA	0.2857	0.303	0.0173
Ghir_A01_747558	Ghir_A01	747558	G	GG	TT	GT	GT	0.2424	0.3333	0.0909
Ghir_A01_748883	Ghir_A01	748883	T	TT	AA	TA	TA	0.2368	0.3824	0.1456
Ghir_A01_748937	Ghir_A01	748937	A	AA	CC	AA	AC	0.1562	0.3	0.1438
Ghir_A01_749045	Ghir_A01	749045	T	TT	GG	TG	TG	0.3704	0.2188	-0.1516
Ghir_A01_752884	Ghir_A01	752884	G	AA	GG	GA	GG	0.4894	0.9231	0.4337
Ghir_A01_753272	Ghir_A01	753272	T	CC	TT	TC	TT	0.5789	0.9091	0.3302
Ghir_A01_753641	Ghir_A01	753641	A	CC	AA	AC	AA	0.5161	0.9556	0.4395
Ghir_A01_754153	Ghir_A01	754153	G	AA	GG	GA	GG	0.5283	0.9737	0.4454
Ghir_A01_754748	Ghir_A01	754748	T	AA	TT	TA	TT	0.4615	1.0	0.5385
Ghir_A01_754783	Ghir_A01	754783	T	AA	TT	TA	TT	0.5484	1.0	0.4516
Ghir_A01_756983	Ghir_A01	756983	A	AA	GG	AG	AG	0.3415	0.3846	0.0431
Ghir_A01_757227	Ghir_A01	757227	T	TT	AA	TA	TA	0.3571	0.5714	0.2143
Ghir_A01_757470	Ghir_A01	757470	A	AA	CC	AC	AC	0.4091	0.5	0.0909
Ghir_A01_758087	Ghir_A01	758087	C	CC	TT	CT	CT	0.2759	0.4286	0.1527
Ghir_A01_758136	Ghir_A01	758136	G	GG	AA	GA	GA	0.2581	0.4211	0.163
Ghir_A01_758224	Ghir_A01	758224	T	AA	TT	TA	TA	0.3333	0.2857	-0.0476
Ghir_A01_758328	Ghir_A01	758328	T	TT	CC	TC	TC	0.3182	0.3	-0.0182
Ghir_A01_758976	Ghir_A01	758976	G	CC	GG	GC	GG	0.8	1.0	0.2
Ghir_A01_759007	Ghir_A01	759007	G	AA	GG	GA	GG	0.75	1.0	0.25
Ghir_A01_759110	Ghir_A01	759110	T	CC	TT	TC	TT	0.7778	1.0	0.2222
Ghir_A01_760176	Ghir_A01	760176	G	AA	GG	GA	GG	0.451	0.9608	0.5098
Ghir_A01_760345	Ghir_A01	760345	G	CC	GG	GC	GG	0.5636	0.9211	0.3575
Ghir_A01_762551	Ghir_A01	762551	C	CC	AA	CA	CA	0.2	0.381	0.181
Ghir_A01_762561	Ghir_A01	762561	C	TT	CC	CT	CC	0.4545	0.8537	0.3992
Ghir_A01_763217	Ghir_A01	763217	T	TT	AA	TA	TA	0.4074	0.3448	-0.0626
Ghir_A01_763938	Ghir_A01	763938	C	CC	TT	CC	CT	0.1714	0.4583	0.2869
Ghir_A01_764614	Ghir_A01	764614	T	TT	CC	TT	TC	0.1698	0.3091	0.1393
Ghir_A01_765728	Ghir_A01	765728	A	GG	AA	AA	AA	0.8182	1.0	0.1818
Ghir_A01_767206	Ghir_A01	767206	T	TT	CC	TC	TC	0.25	0.5312	0.2812
Ghir_A01_767779	Ghir_A01	767779	G	AA	GG	GG	GG	0.8621	0.9412	0.0791
Ghir_A01_770728	Ghir_A01	770728	C	CC	TT	CT	CT	0.3684	0.4211	0.0527
Ghir_A01_771164	Ghir_A01	771164	C	CC	TT	CT	CT	0.28	0.6	0.32
Ghir_A01_772228	Ghir_A01	772228	A	AA	TT	AT	AT	0.2	0.5	0.3
Ghir_A01_772435	Ghir_A01	772435	A	AA	GG	AG	AG	0.25	0.3404	0.0904
Ghir_A01_776126	Ghir_A01	776126	T	CC	TT	TT	TT	0.8929	1.0	0.1071
Ghir_A01_777001	Ghir_A01	777001	A	CC	AA	AC	AC	0.2821	0.44	0.1579
Ghir_A01_777239	Ghir_A01	777239	G	AA	GG	GA	GA	0.3684	0.3871	0.0187
Ghir_A01_777295	Ghir_A01	777295	T	TT	CC	TC	TC	0.2778	0.3333	0.0555
Ghir_A01_777500	Ghir_A01	777500	T	TT	CC	TC	TC	0.2286	0.3636	0.135
Ghir_A01_777703	Ghir_A01	777703	T	TT	CC	TC	TC	0.2453	0.4048	0.1595
Ghir_A01_777746	Ghir_A01	777746	T	AA	TT	TT	TT	0.8936	0.95	0.0564
Ghir_A01_778291	Ghir_A01	778291	A	CC	AA	AC	AA	0.7273	0.8974	0.1701
Ghir_A01_778648	Ghir_A01	778648	C	CC	GG	CC	CG	0.1905	0.34	0.1495
Ghir_A01_779630	Ghir_A01	779630	T	AA	TT	TT	TT	0.8537	0.9245	0.0708
Ghir_A01_779661	Ghir_A01	779661	G	AA	GG	GG	GG	0.825	0.9388	0.1138
Ghir_A01_780351	Ghir_A01	780351	G	GG	AA	GA	GA	0.2979	0.3191	0.0212
Ghir_A01_781747	Ghir_A01	781747	T	TT	AA	TA	TA	0.4	0.3966	-0.0034
Ghir_A01_782450	Ghir_A01	782450	A	AA	GG	AA	AG	0.0741	0.5714	0.4973
Ghir_A01_782865	Ghir_A01	782865	A	AA	TT	AT	AT	0.25	0.4103	0.1603
Ghir_A01_783575	Ghir_A01	783575	T	CC	TT	TC	CC	0.4194	0.1579	-0.2615
Ghir_A01_783695	Ghir_A01	783695	G	AA	GG	GG	GG	0.875	1.0	0.125
Ghir_A01_784002	Ghir_A01	784002	A	GG	AA	AA	AA	0.9643	1.0	0.0357
Ghir_A01_784824	Ghir_A01	784824	A	GG	AA	AA	AG	0.88	0.8	-0.08
Ghir_A01_785447	Ghir_A01	785447	T	CC	TT	TT	TT	0.95	0.92	-0.03
Ghir_A01_785700	Ghir_A01	785700	G	TT	GG	GG	GG	0.814	0.92	0.106
Ghir_A01_785804	Ghir_A01	785804	A	TT	AA	AA	AA	0.8889	0.9615	0.0726
Ghir_A01_788091	Ghir_A01	788091	C	TT	CC	CC	CC	0.8478	0.9706	0.1228
Ghir_A01_789432	Ghir_A01	789432	T	CC	TT	TT	TT	0.8108	1.0	0.1892
Ghir_A01_789565	Ghir_A01	789565	G	CC	GG	GG	GC	0.8889	0.6786	-0.2103
Ghir_A01_790336	Ghir_A01	790336	G	CC	GG	GG	GG	0.8269	0.9062	0.0793
Ghir_A01_790683	Ghir_A01	790683	G	AA	GG	GG	GG	0.9615	0.9474	-0.0141
Ghir_A01_790765	Ghir_A01	790765	G	AA	GG	GG	GA	0.9688	0.7692	-0.1996
Ghir_A01_790786	Ghir_A01	790786	C	CC	TT	CT	CT	0.3333	0.4828	0.1495
Ghir_A01_792045	Ghir_A01	792045	C	TT	CC	CC	CC	0.8095	0.9286	0.1191
Ghir_A01_792246	Ghir_A01	792246	C	AA	CC	CC	CC	0.875	0.9259	0.0509
Ghir_A01_792337	Ghir_A01	792337	T	GG	TT	TT	TT	0.8857	0.875	-0.0107
Ghir_A01_793879	Ghir_A01	793879	G	AA	GG	GG	GG	0.9062	0.8846	-0.0216
Ghir_A01_793923	Ghir_A01	793923	G	AA	GG	GG	GG	0.9062	0.8444	-0.0618
Ghir_A01_795687	Ghir_A01	795687	T	TT	AA	TA	TA	0.3269	0.4634	0.1365
Ghir_A01_796064	Ghir_A01	796064	G	CC	GG	GC	GG	0.75	0.9643	0.2143
Ghir_A01_796170	Ghir_A01	796170	G	GG	AA	GA	GA	0.359	0.2174	-0.1416
Ghir_A01_796557	Ghir_A01	796557	T	CC	TT	TT	TT	0.875	0.8621	-0.0129
Ghir_A01_797839	Ghir_A01	797839	A	TT	AA	AT	AT	0.2593	0.3	0.0407
Ghir_A01_803709	Ghir_A01	803709	G	AA	GG	GG	GG	0.84	0.9231	0.0831
Ghir_A01_805426	Ghir_A01	805426	C	CC	TT	CT	CT	0.2245	0.3784	0.1539
Ghir_A01_864827	Ghir_A01	864827	G	AA	GG	GG	GG	0.9118	0.9091	-0.0027
Ghir_A01_886607	Ghir_A01	886607	A	CC	AA	AA	AA	0.8511	0.9048	0.0537
Ghir_A01_887471	Ghir_A01	887471	A	GG	AA	AG	AA	0.7273	0.8846	0.1573
Ghir_A01_887539	Ghir_A01	887539	A	GG	AA	AG	AA	0.7083	0.9211	0.2128
Ghir_A01_895037	Ghir_A01	895037	T	TT	CC	CC	CC	0.9259	0.875	-0.0509
Ghir_A01_895085	Ghir_A01	895085	G	AA	GG	GG	GA	0.9677	0.7895	-0.1782
Ghir_A01_895221	Ghir_A01	895221	C	CC	TT	TT	TT	0.9667	0.8919	-0.0748
Ghir_A01_895315	Ghir_A01	895315	T	TT	GG	GG	GG	0.8519	0.9167	0.0648
Ghir_A01_895449	Ghir_A01	895449	G	TT	GG	GG	GG	0.8684	0.8148	-0.0536
Ghir_A01_895478	Ghir_A01	895478	T	CC	TT	TT	TT	0.8919	0.8077	-0.0842
Ghir_A01_895715	Ghir_A01	895715	T	TT	AA	AA	AA	0.8148	0.875	0.0602
Ghir_A01_896366	Ghir_A01	896366	T	TT	AA	AA	AA	0.8333	1.0	0.1667
Ghir_A01_897010	Ghir_A01	897010	C	TT	CC	CC	CT	0.8261	0.8	-0.0261
Ghir_A01_900720	Ghir_A01	900720	T	CC	TT	TT	TT	0.8846	0.9615	0.0769
Ghir_A01_901728	Ghir_A01	901728	C	CC	TT	TT	TT	0.8056	0.9375	0.1319
Ghir_A01_905053	Ghir_A01	905053	G	GG	AA	AA	AA	0.8462	0.8462	0.0
Ghir_A01_906663	Ghir_A01	906663	T	CC	TT	TT	TT	0.8667	0.9167	0.05
Ghir_A01_911216	Ghir_A01	911216	A	TT	AA	AA	AA	0.881	0.9524	0.0714
Ghir_A01_911344	Ghir_A01	911344	G	AA	GG	GG	GG	0.9	0.9394	0.0394
Ghir_A01_911724	Ghir_A01	911724	G	AA	GG	GG	GG	0.8864	0.8333	-0.0531
Ghir_A01_914436	Ghir_A01	914436	C	TT	CC	CC	CC	0.8966	0.9643	0.0677
Ghir_A01_914543	Ghir_A01	914543	T	AA	TT	TT	TT	1.0	0.8667	-0.1333
Ghir_A01_914557	Ghir_A01	914557	A	AA	CC	CC	AC	0.9474	0.75	-0.1974
Ghir_A01_917266	Ghir_A01	917266	C	AA	CC	CC	CC	0.9062	0.9286	0.0224
Ghir_A01_921676	Ghir_A01	921676	A	GG	AA	AA	AA	0.8438	0.9688	0.125
Ghir_A01_927544	Ghir_A01	927544	G	GG	TT	TT	TT	0.8333	0.8947	0.0614
Ghir_A01_927565	Ghir_A01	927565	A	AA	GG	GG	GG	0.8571	0.8824	0.0253
Ghir_A01_928272	Ghir_A01	928272	C	GG	CC	CC	CG	0.8235	0.7931	-0.0304
Ghir_A01_929437	Ghir_A01	929437	G	AA	GG	GG	GG	0.9245	0.9649	0.0404
Ghir_A01_929535	Ghir_A01	929535	A	CC	AA	AA	AA	0.9474	0.9692	0.0218
Ghir_A01_932106	Ghir_A01	932106	G	GG	TT	TT	TT	0.8333	1.0	0.1667
Ghir_A01_935122	Ghir_A01	935122	A	AA	TT	TT	TT	0.8378	0.9143	0.0765
Ghir_A01_935123	Ghir_A01	935123	T	AA	TT	TT	TT	0.8611	0.9143	0.0532
Ghir_A01_935127	Ghir_A01	935127	A	AA	GG	GG	GG	0.8421	0.9375	0.0954
Ghir_A01_935189	Ghir_A01	935189	T	CC	TT	TC	TT	0.76	0.9688	0.2088
Ghir_A01_936003	Ghir_A01	936003	C	TT	CC	CC	CC	1.0	0.9545	-0.0455
Ghir_A01_938818	Ghir_A01	938818	A	GG	AA	AG	AA	0.7308	1.0	0.2692
Ghir_A01_939280	Ghir_A01	939280	G	AA	GG	GG	GG	0.8636	0.9778	0.1142
Ghir_A01_940359	Ghir_A01	940359	T	CC	TT	TT	TC	0.9333	0.7667	-0.1666
Ghir_A01_940492	Ghir_A01	940492	C	TT	CC	CC	CC	0.8824	0.9355	0.0531
Ghir_A01_941481	Ghir_A01	941481	T	CC	TT	TT	TT	0.8667	0.9024	0.0357
Ghir_A01_942565	Ghir_A01	942565	C	TT	CC	CT	CC	0.8	0.9024	0.1024
Ghir_A01_943187	Ghir_A01	943187	G	AA	GG	GG	GG	0.9048	0.9487	0.0439
Ghir_A01_946385	Ghir_A01	946385	T	AA	TT	TT	TT	0.9375	0.9444	0.0069
Ghir_A01_953330	Ghir_A01	953330	C	AA	CC	CA	CC	0.6739	0.9062	0.2323
Ghir_A01_953519	Ghir_A01	953519	G	AA	GG	GA	GA	0.5926	0.7857	0.1931
Ghir_A01_953529	Ghir_A01	953529	A	GG	AA	AG	AG	0.6	0.8	0.2
Ghir_A01_957299	Ghir_A01	957299	G	AA	GG	GG	GG	0.8571	0.9762	0.1191
Ghir_A01_958326	Ghir_A01	958326	C	TT	CC	CC	CC	0.8919	0.8947	0.0028
Ghir_A01_967035	Ghir_A01	967035	G	TT	GG	GG	GG	0.9429	0.9375	-0.0054
Ghir_A01_967370	Ghir_A01	967370	A	AA	CC	CC	AC	1.0	0.7059	-0.2941
Ghir_A01_967771	Ghir_A01	967771	G	GG	CC	CC	CC	0.8462	0.9583	0.1121
Ghir_A01_968767	Ghir_A01	968767	A	GG	AA	AG	AA	0.7059	0.9268	0.2209
Ghir_A01_969072	Ghir_A01	969072	C	AA	CC	CC	CC	0.8421	0.9744	0.1323
Ghir_A01_969365	Ghir_A01	969365	G	GG	CC	GC	CC	0.7059	0.84	0.1341
Ghir_A01_969670	Ghir_A01	969670	C	CC	AA	AA	AA	0.8889	0.8636	-0.0253
Ghir_A01_972509	Ghir_A01	972509	T	CC	TT	TT	TT	0.8333	0.8889	0.0556
Ghir_A01_972988	Ghir_A01	972988	T	CC	TT	TT	TT	0.8333	0.913	0.0797
Ghir_A01_974890	Ghir_A01	974890	A	GG	AA	AG	AA	0.7059	0.9815	0.2756
Ghir_A01_974918	Ghir_A01	974918	A	GG	AA	AG	AA	0.7692	0.9804	0.2112
Ghir_A01_975089	Ghir_A01	975089	T	CC	TT	TC	TT	0.7708	0.9216	0.1508
Ghir_A01_979018	Ghir_A01	979018	G	CC	GG	GG	GG	0.8148	0.86	0.0452
Ghir_A01_979793	Ghir_A01	979793	C	TT	CC	CC	CC	0.9118	1.0	0.0882
Ghir_A01_981260	Ghir_A01	981260	T	TT	AA	TA	TA	0.7931	0.75	-0.0431
Ghir_A01_981889	Ghir_A01	981889	A	TT	AA	AT	AA	0.7857	0.9444	0.1587
Ghir_A01_982955	Ghir_A01	982955	T	CC	TT	TT	TT	0.875	0.9459	0.0709
Ghir_A01_983200	Ghir_A01	983200	A	TT	AA	AA	AA	0.9429	0.9355	-0.0074
Ghir_A01_983368	Ghir_A01	983368	T	CC	TT	TT	TT	0.8158	0.9	0.0842
Ghir_A01_983433	Ghir_A01	983433	T	CC	TT	TT	TT	0.8621	0.8667	0.0046
Ghir_A01_983553	Ghir_A01	983553	G	AA	GG	GA	GG	0.6538	0.8462	0.1924
Ghir_A01_985542	Ghir_A01	985542	G	AA	GG	GG	GG	0.8864	0.8947	0.0083
Ghir_A01_986392	Ghir_A01	986392	G	AA	GG	GA	GG	0.7941	0.9333	0.1392
Ghir_A01_986393	Ghir_A01	986393	T	CC	TT	TC	TT	0.7941	0.9333	0.1392
Ghir_A01_988266	Ghir_A01	988266	G	AA	GG	GG	GG	0.9348	0.9756	0.0408
Ghir_A01_988772	Ghir_A01	988772	G	AA	GG	GG	GG	0.8333	0.9535	0.1202
Ghir_A01_990116	Ghir_A01	990116	A	TT	AA	AT	AT	0.625	0.7917	0.1667
Ghir_A01_990138	Ghir_A01	990138	G	AA	GG	GA	GA	0.7333	0.7826	0.0493
Ghir_A01_991165	Ghir_A01	991165	G	AA	GG	GA	GG	0.7917	0.8333	0.0416
Ghir_A01_991181	Ghir_A01	991181	T	CC	TT	TC	TT	0.7843	0.8529	0.0686
Ghir_A01_992124	Ghir_A01	992124	A	CC	AA	AA	AA	0.8462	0.8966	0.0504
Ghir_A01_992387	Ghir_A01	992387	A	AA	CC	CC	CC	0.9444	0.9286	-0.0158
Ghir_A01_992390	Ghir_A01	992390	C	CC	TT	TT	TT	0.9429	0.9286	-0.0143
Ghir_A01_992799	Ghir_A01	992799	T	AA	TT	TT	TT	0.8947	0.8276	-0.0671
Ghir_A01_1005515	Ghir_A01	1005515	A	GG	AA	AA	AA	0.9048	0.9412	0.0364
Ghir_A01_1008588	Ghir_A01	1008588	G	CC	GG	GG	GG	0.8667	1.0	0.1333
Ghir_A01_1008760	Ghir_A01	1008760	T	AA	TT	TA	TT	0.7692	0.9667	0.1975
Ghir_A01_1008774	Ghir_A01	1008774	G	AA	GG	GA	GG	0.72	0.9565	0.2365
Ghir_A01_1009277	Ghir_A01	1009277	G	TT	GG	GG	GG	0.8197	0.8684	0.0487
Ghir_A01_1009347	Ghir_A01	1009347	G	AA	GG	GA	GG	0.7963	0.8824	0.0861
Ghir_A01_1009577	Ghir_A01	1009577	T	CC	TT	TT	TT	0.84	0.8462	0.0062
Ghir_A01_1016573	Ghir_A01	1016573	G	AA	GG	GG	GG	0.85	0.9286	0.0786
Ghir_A01_1018934	Ghir_A01	1018934	C	TT	CC	CC	CC	0.9024	1.0	0.0976
Ghir_A01_1019406	Ghir_A01	1019406	T	GG	TT	TT	TT	0.8387	0.9259	0.0872
Ghir_A01_1020502	Ghir_A01	1020502	T	AA	TT	TT	TT	1.0	0.9444	-0.0556
Ghir_A01_1021323	Ghir_A01	1021323	G	AA	GG	GG	GG	0.9048	0.931	0.0262
Ghir_A01_1023694	Ghir_A01	1023694	G	AA	GG	GA	GG	0.7188	0.875	0.1562
Ghir_A01_1026915	Ghir_A01	1026915	A	CC	AA	AC	AA	0.7391	1.0	0.2609
Ghir_A01_1034344	Ghir_A01	1034344	C	TT	CC	CT	CC	0.8	1.0	0.2
Ghir_A01_1034823	Ghir_A01	1034823	T	CC	TT	TT	TT	0.85	1.0	0.15
Ghir_A01_1035884	Ghir_A01	1035884	C	GG	CC	CG	CC	0.7222	0.8667	0.1445
Ghir_A01_1037305	Ghir_A01	1037305	C	TT	CC	CC	CC	0.875	0.96	0.085
Ghir_A01_1037839	Ghir_A01	1037839	T	CC	TT	TT	TT	0.8947	0.975	0.0803
Ghir_A01_1039532	Ghir_A01	1039532	C	TT	CC	CC	CT	0.8421	0.7895	-0.0526
Ghir_A01_1041580	Ghir_A01	1041580	A	CC	AA	AA	AA	0.8438	0.9167	0.0729
Ghir_A01_1041955	Ghir_A01	1041955	G	GG	AA	GA	AA	0.7714	0.8378	0.0664
Ghir_A01_1042737	Ghir_A01	1042737	G	AA	GG	GG	GG	1.0	0.9362	-0.0638
Ghir_A01_1043465	Ghir_A01	1043465	T	TT	GG	GG	GG	0.8205	1.0	0.1795
Ghir_A01_1043578	Ghir_A01	1043578	T	GG	TT	TT	TT	0.875	1.0	0.125
Ghir_A01_1044887	Ghir_A01	1044887	C	AA	CC	CC	CC	0.907	0.8788	-0.0282
Ghir_A01_1045200	Ghir_A01	1045200	T	CC	TT	TT	TT	0.8718	0.9697	0.0979
Ghir_A01_1045501	Ghir_A01	1045501	C	GG	CC	CG	CC	0.7407	0.9667	0.226
Ghir_A01_1045509	Ghir_A01	1045509	C	TT	CC	CT	CC	0.7857	0.9667	0.181
Ghir_A01_1045527	Ghir_A01	1045527	T	AA	TT	TT	TT	0.8333	0.9677	0.1344
Ghir_A01_1046367	Ghir_A01	1046367	C	AA	CC	CC	CC	0.9189	0.8333	-0.0856
Ghir_A01_1046792	Ghir_A01	1046792	C	AA	CC	CC	CC	0.8519	0.9655	0.1136
Ghir_A01_1047311	Ghir_A01	1047311	C	TT	CC	CC	CC	0.8462	0.95	0.1038
Ghir_A01_1047488	Ghir_A01	1047488	G	CC	GG	GG	GG	0.96	0.8444	-0.1156
Ghir_A01_1048380	Ghir_A01	1048380	T	AA	TT	TT	TT	0.8667	0.9189	0.0522
Ghir_A01_1049067	Ghir_A01	1049067	C	GG	CC	CC	CC	0.973	0.9211	-0.0519
Ghir_A01_1049499	Ghir_A01	1049499	T	CC	TT	TT	TT	0.9388	0.9574	0.0186
Ghir_A01_1050334	Ghir_A01	1050334	C	TT	CC	CC	CC	0.878	1.0	0.122
Ghir_A01_1051658	Ghir_A01	1051658	C	CC	TT	TT	TT	0.9189	0.963	0.0441
Ghir_A01_1051679	Ghir_A01	1051679	G	GG	AA	AA	AA	0.9459	0.9655	0.0196
Ghir_A01_1053033	Ghir_A01	1053033	C	TT	CC	CC	CC	0.8409	1.0	0.1591
Ghir_A01_1053324	Ghir_A01	1053324	C	TT	CC	CC	CC	0.84	1.0	0.16
Ghir_A01_1053826	Ghir_A01	1053826	T	CC	TT	TT	TT	0.9032	0.8276	-0.0756
Ghir_A01_1055472	Ghir_A01	1055472	C	GG	CC	CC	CC	0.8056	0.9259	0.1203
Ghir_A01_1056242	Ghir_A01	1056242	T	CC	TT	TT	TT	0.8364	1.0	0.1636
Ghir_A01_1057863	Ghir_A01	1057863	T	GG	TT	TT	TT	0.8788	0.9412	0.0624
Ghir_A01_1058516	Ghir_A01	1058516	A	AA	TT	TT	TT	0.8333	0.9615	0.1282
Ghir_A01_1058651	Ghir_A01	1058651	C	CC	TT	CT	TT	0.7778	0.9655	0.1877
Ghir_A01_1059967	Ghir_A01	1059967	A	GG	AA	AA	AA	0.8095	0.9062	0.0967
Ghir_A01_1060928	Ghir_A01	1060928	A	GG	AA	AA	AA	0.8095	0.9474	0.1379
Ghir_A01_1061847	Ghir_A01	1061847	G	TT	GG	GT	GG	0.7895	0.975	0.1855
Ghir_A01_1062155	Ghir_A01	1062155	G	TT	GG	GG	GG	0.92	0.9792	0.0592
Ghir_A01_1062342	Ghir_A01	1062342	A	GG	AA	AA	AA	0.9474	0.9688	0.0214
Ghir_A01_1063149	Ghir_A01	1063149	A	GG	AA	AG	AA	0.7188	1.0	0.2812
Ghir_A01_1064201	Ghir_A01	1064201	T	CC	TT	TT	TT	0.878	0.9	0.022
Ghir_A01_1064465	Ghir_A01	1064465	C	TT	CC	CC	CC	0.9394	1.0	0.0606
Ghir_A01_1064860	Ghir_A01	1064860	T	CC	TT	TT	TT	0.8929	0.9111	0.0182
Ghir_A01_1065249	Ghir_A01	1065249	C	GG	CC	CC	CC	0.8182	0.8485	0.0303
Ghir_A01_1068012	Ghir_A01	1068012	C	CC	TT	TT	TT	0.8696	0.9444	0.0748
Ghir_A01_1068529	Ghir_A01	1068529	C	TT	CC	CC	CC	0.9333	0.9268	-0.0065
Ghir_A01_1069780	Ghir_A01	1069780	A	GG	AA	AA	AA	0.9333	1.0	0.0667
Ghir_A01_1070173	Ghir_A01	1070173	C	CC	TT	CT	TT	0.72	0.9	0.18
Ghir_A01_1070221	Ghir_A01	1070221	T	TT	CC	TC	CC	0.68	0.8788	0.1988
Ghir_A01_1070458	Ghir_A01	1070458	T	CC	TT	TC	TT	0.7083	0.975	0.2667
Ghir_A01_1070764	Ghir_A01	1070764	C	TT	CC	CC	CC	0.878	0.9722	0.0942
Ghir_A01_1073703	Ghir_A01	1073703	G	AA	GG	GA	GG	0.7059	1.0	0.2941
Ghir_A01_1076085	Ghir_A01	1076085	A	TT	AA	AT	AA	0.7632	0.8077	0.0445
Ghir_A01_1076904	Ghir_A01	1076904	C	GG	CC	CC	CC	0.8889	0.9444	0.0555
Ghir_A01_1077715	Ghir_A01	1077715	T	AA	TT	TA	TT	0.6923	0.9545	0.2622
Ghir_A01_1083634	Ghir_A01	1083634	A	GG	AA	AA	AA	0.9688	0.9032	-0.0656
Ghir_A01_1084111	Ghir_A01	1084111	A	GG	AA	AA	AA	0.8333	0.95	0.1167
Ghir_A01_1084288	Ghir_A01	1084288	G	CC	GG	GG	GG	0.8448	0.9375	0.0927
Ghir_A01_1085347	Ghir_A01	1085347	C	TT	CC	CT	CC	0.7143	0.8571	0.1428
Ghir_A01_1086967	Ghir_A01	1086967	C	TT	CC	CT	CC	0.7451	0.8684	0.1233
Ghir_A01_1088213	Ghir_A01	1088213	G	CC	GG	GG	GG	0.9268	0.9804	0.0536
Ghir_A01_1088489	Ghir_A01	1088489	G	AA	GG	GG	GG	0.8857	0.907	0.0213
Ghir_A01_1088856	Ghir_A01	1088856	A	TT	AA	AA	AA	0.8947	0.96	0.0653
Ghir_A01_1089613	Ghir_A01	1089613	T	AA	TT	TT	TT	0.8293	0.9412	0.1119
Ghir_A01_1090054	Ghir_A01	1090054	C	TT	CC	CC	CC	0.8125	0.9091	0.0966
Ghir_A01_1090905	Ghir_A01	1090905	G	AA	GG	GG	GG	0.881	1.0	0.119
Ghir_A01_1091421	Ghir_A01	1091421	C	CC	TT	TT	TT	0.8571	0.8182	-0.0389
Ghir_A01_1093362	Ghir_A01	1093362	C	TT	CC	CT	CC	0.7826	0.9459	0.1633
Ghir_A01_1097008	Ghir_A01	1097008	G	AA	GG	GG	GG	0.8837	0.92	0.0363
Ghir_A01_1098673	Ghir_A01	1098673	C	TT	CC	CT	CC	0.7778	0.9167	0.1389
Ghir_A01_1099115	Ghir_A01	1099115	G	AA	GG	GA	GG	0.7321	0.9818	0.2497
Ghir_A01_1141101	Ghir_A01	1141101	T	TT	CC	CC	CC	0.8421	0.8611	0.019
Ghir_A01_1150163	Ghir_A01	1150163	C	TT	CC	CC	CC	1.0	0.9231	-0.0769
Ghir_A01_1150898	Ghir_A01	1150898	A	GG	AA	AG	AA	0.7037	0.9375	0.2338
Ghir_A01_1151049	Ghir_A01	1151049	C	AA	CC	CC	CC	0.8293	0.8919	0.0626
Ghir_A01_1151501	Ghir_A01	1151501	T	CC	TT	TT	TT	0.875	0.8519	-0.0231
Ghir_A01_1151878	Ghir_A01	1151878	G	AA	GG	GG	GG	0.8148	0.8485	0.0337
Ghir_A01_1152202	Ghir_A01	1152202	C	AA	CC	CC	CC	0.9231	0.9032	-0.0199
Ghir_A01_1152523	Ghir_A01	1152523	T	CC	TT	TT	TT	0.9211	0.9167	-0.0044
Ghir_A01_1152848	Ghir_A01	1152848	A	GG	AA	AA	AA	0.8667	0.9091	0.0424
Ghir_A01_1155617	Ghir_A01	1155617	A	GG	AA	AA	AA	0.8367	0.973	0.1363
Ghir_A01_1156198	Ghir_A01	1156198	G	TT	GG	GT	GG	0.7903	0.9344	0.1441
Ghir_A01_1156382	Ghir_A01	1156382	C	TT	CC	CC	CC	0.84	0.9273	0.0873
Ghir_A01_1156387	Ghir_A01	1156387	T	CC	TT	TT	TT	0.8298	0.9259	0.0961
Ghir_A01_1156518	Ghir_A01	1156518	C	TT	CC	CC	CC	0.907	0.9815	0.0745
Ghir_A01_1156576	Ghir_A01	1156576	T	CC	TT	TT	TT	0.9722	0.9623	-0.0099
Ghir_A01_1156819	Ghir_A01	1156819	T	CC	TT	TT	TT	0.8649	0.95	0.0851
Ghir_A01_1157153	Ghir_A01	1157153	A	GG	AA	AA	AA	0.9	0.9821	0.0821
Ghir_A01_1157543	Ghir_A01	1157543	G	AA	GG	GG	GG	0.9153	0.9412	0.0259
Ghir_A01_1157681	Ghir_A01	1157681	A	GG	AA	AA	AA	0.8889	0.94	0.0511
Ghir_A01_1157725	Ghir_A01	1157725	C	TT	CC	CC	CC	0.8222	0.925	0.1028
Ghir_A01_1158009	Ghir_A01	1158009	C	TT	CC	CT	CC	0.7297	0.8222	0.0925
Ghir_A01_1159957	Ghir_A01	1159957	G	AA	GG	GG	GG	0.95	0.88	-0.07
Ghir_A01_1160803	Ghir_A01	1160803	G	AA	GG	GG	GG	0.8182	0.9545	0.1363
Ghir_A01_1160837	Ghir_A01	1160837	T	CC	TT	TT	TT	0.8611	0.9545	0.0934
Ghir_A01_1161345	Ghir_A01	1161345	A	GG	AA	AA	AA	0.8182	0.9273	0.1091
Ghir_A01_1166008	Ghir_A01	1166008	G	TT	GG	GG	GG	0.875	0.9091	0.0341
Ghir_A01_1166927	Ghir_A01	1166927	G	AA	GG	GG	GG	0.84	0.8367	-0.0033
Ghir_A01_1167060	Ghir_A01	1167060	T	CC	TT	TC	TT	0.7442	0.95	0.2058
Ghir_A01_1171598	Ghir_A01	1171598	G	AA	GG	GA	GG	0.7727	0.9535	0.1808
Ghir_A01_1175322	Ghir_A01	1175322	G	AA	GG	GG	GG	0.8667	0.9474	0.0807
Ghir_A01_1183989	Ghir_A01	1183989	A	GG	AA	AA	AA	0.8909	0.9636	0.0727
Ghir_A01_1183995	Ghir_A01	1183995	T	CC	TT	TT	TT	0.8868	0.9818	0.095
Ghir_A01_1184486	Ghir_A01	1184486	C	TT	CC	CT	CC	0.7959	0.9737	0.1778
Ghir_A01_1188160	Ghir_A01	1188160	A	GG	AA	AA	AA	0.8571	0.9412	0.0841
Ghir_A01_1191356	Ghir_A01	1191356	G	AA	GG	GG	GG	0.8125	0.9804	0.1679
Ghir_A01_1191513	Ghir_A01	1191513	G	AA	GG	GG	GG	0.875	0.9487	0.0737
Ghir_A01_1191747	Ghir_A01	1191747	T	CC	TT	TT	TT	0.8286	0.8919	0.0633
Ghir_A01_1191860	Ghir_A01	1191860	G	AA	GG	GG	GG	0.8478	0.8182	-0.0296
Ghir_A01_1192527	Ghir_A01	1192527	A	TT	AA	AT	AA	0.7759	0.8519	0.076
Ghir_A01_1197130	Ghir_A01	1197130	A	CC	AA	AA	AA	1.0	0.9783	-0.0217
Ghir_A01_1198347	Ghir_A01	1198347	T	AA	TT	TA	TT	0.7907	0.925	0.1343
Ghir_A01_1200215	Ghir_A01	1200215	A	GG	AA	AG	AA	0.7931	1.0	0.2069
Ghir_A01_1208062	Ghir_A01	1208062	G	GG	AA	AA	GA	0.8333	0.7778	-0.0555
Ghir_A01_1208094	Ghir_A01	1208094	C	GG	CC	CC	CG	0.85	0.75	-0.1
Ghir_A01_1212434	Ghir_A01	1212434	T	AA	TT	TT	TT	0.8529	0.8611	0.0082
Ghir_A01_1213392	Ghir_A01	1213392	G	AA	GG	GA	GG	0.7556	0.925	0.1694
Ghir_A01_1215312	Ghir_A01	1215312	G	AA	GG	GA	GG	0.7347	0.9394	0.2047
Ghir_A01_1215780	Ghir_A01	1215780	A	GG	AA	AA	AA	0.8056	0.8387	0.0331
Ghir_A01_1217206	Ghir_A01	1217206	C	TT	CC	CC	CC	0.9706	0.8438	-0.1268
Ghir_A01_1220481	Ghir_A01	1220481	C	TT	CC	CC	CC	0.9024	0.9189	0.0165
Ghir_A01_1220960	Ghir_A01	1220960	T	GG	TT	TT	TT	0.8923	1.0	0.1077
Ghir_A01_1221728	Ghir_A01	1221728	G	AA	GG	GG	GG	0.8966	0.8462	-0.0504
Ghir_A01_1223035	Ghir_A01	1223035	T	TT	CC	TC	CC	0.7917	0.9487	0.157
Ghir_A01_1229845	Ghir_A01	1229845	T	AA	TT	TT	TT	0.8537	1.0	0.1463
Ghir_A01_1229902	Ghir_A01	1229902	A	TT	AA	AA	AA	0.9524	1.0	0.0476
Ghir_A01_1230517	Ghir_A01	1230517	C	GG	CC	CG	CC	0.7907	0.9302	0.1395
Ghir_A01_1231378	Ghir_A01	1231378	A	GG	AA	AA	AA	0.8824	0.9268	0.0444
Ghir_A01_1233723	Ghir_A01	1233723	C	TT	CC	CC	CC	0.9524	1.0	0.0476
Ghir_A01_1235844	Ghir_A01	1235844	G	CC	GG	GG	GG	0.8793	0.9756	0.0963
Ghir_A01_1240129	Ghir_A01	1240129	C	TT	CC	CC	CC	0.8919	0.9762	0.0843
Ghir_A01_1241621	Ghir_A01	1241621	A	AA	GG	AA	GG	0.1429	0.8889	0.746
Ghir_A01_1242149	Ghir_A01	1242149	C	TT	CC	CC	CC	0.8148	0.9048	0.09
Ghir_A01_1242152	Ghir_A01	1242152	G	GG	AA	GA	AA	0.4	0.9	0.5
Ghir_A01_1243256	Ghir_A01	1243256	A	TT	AA	AA	AA	0.8077	1.0	0.1923
Ghir_A01_1247554	Ghir_A01	1247554	A	GG	AA	AG	AA	0.5833	0.931	0.3477
Ghir_A01_1247760	Ghir_A01	1247760	A	GG	AA	AA	AA	1.0	0.8919	-0.1081
Ghir_A01_1248708	Ghir_A01	1248708	G	GG	AA	GA	AA	0.6667	1.0	0.3333
Ghir_A01_1249145	Ghir_A01	1249145	C	TT	CC	CT	CC	0.5714	0.9167	0.3453
Ghir_A01_1249186	Ghir_A01	1249186	T	GG	TT	TG	TT	0.4828	0.8889	0.4061
Ghir_A01_1249794	Ghir_A01	1249794	C	GG	CC	CG	CC	0.5122	0.8333	0.3211
Ghir_A01_1253600	Ghir_A01	1253600	T	TT	CC	TC	CC	0.5	0.9667	0.4667
Ghir_A01_1253733	Ghir_A01	1253733	C	TT	CC	CT	CT	0.6585	0.8	0.1415
Ghir_A01_1253829	Ghir_A01	1253829	G	GG	AA	GA	AA	0.625	0.8235	0.1985
Ghir_A01_1253896	Ghir_A01	1253896	T	CC	TT	TC	TT	0.7333	0.8696	0.1363
Ghir_A01_1254584	Ghir_A01	1254584	C	CC	GG	CG	GG	0.4839	0.931	0.4471
Ghir_A01_1256535	Ghir_A01	1256535	C	TT	CC	CC	CC	0.8276	0.9556	0.128
Ghir_A01_1258699	Ghir_A01	1258699	T	CC	TT	TC	TT	0.4928	0.975	0.4822
Ghir_A01_1259451	Ghir_A01	1259451	C	AA	CC	CA	CC	0.6627	0.9344	0.2717
Ghir_A01_1262956	Ghir_A01	1262956	C	TT	CC	CT	CC	0.7619	0.9615	0.1996
Ghir_A01_1263756	Ghir_A01	1263756	T	TT	AA	TA	TA	0.5882	0.7143	0.1261
Ghir_A01_1264587	Ghir_A01	1264587	G	AA	GG	GA	GG	0.5152	0.9048	0.3896
Ghir_A01_1265570	Ghir_A01	1265570	T	GG	TT	TG	TG	0.3333	0.7931	0.4598
Ghir_A01_1265716	Ghir_A01	1265716	T	TT	CC	TC	CC	0.5455	0.8333	0.2878
Ghir_A01_1266480	Ghir_A01	1266480	C	CC	GG	GG	GG	0.8519	0.9062	0.0543
Ghir_A01_1266660	Ghir_A01	1266660	A	TT	AA	AA	AA	1.0	0.8889	-0.1111
Ghir_A01_1268111	Ghir_A01	1268111	C	TT	CC	CT	CC	0.7667	0.9706	0.2039
Ghir_A01_1268220	Ghir_A01	1268220	G	GG	AA	GA	AA	0.3636	0.9643	0.6007
Ghir_A01_1268258	Ghir_A01	1268258	C	CC	AA	CA	AA	0.4444	0.9615	0.5171
Ghir_A01_1271242	Ghir_A01	1271242	G	TT	GG	GT	GG	0.46	0.9583	0.4983
Ghir_A01_1272580	Ghir_A01	1272580	G	CC	GG	GC	GG	0.6111	0.825	0.2139
Ghir_A01_1272810	Ghir_A01	1272810	T	TT	AA	TA	AA	0.6	0.8889	0.2889
Ghir_A01_1275715	Ghir_A01	1275715	A	GG	AA	AG	AA	0.7222	0.8095	0.0873
Ghir_A01_1279578	Ghir_A01	1279578	A	AA	GG	AG	GG	0.5	0.9318	0.4318
Ghir_A01_1280191	Ghir_A01	1280191	T	CC	TT	TT	TT	0.9688	0.9773	0.0085
Ghir_A01_1280442	Ghir_A01	1280442	T	CC	TT	TT	TT	0.875	0.85	-0.025
Ghir_A01_1281686	Ghir_A01	1281686	G	AA	GG	GG	GG	0.9375	0.9655	0.028
Ghir_A01_1281735	Ghir_A01	1281735	C	TT	CC	CT	CC	0.6957	0.8889	0.1932
Ghir_A01_1282514	Ghir_A01	1282514	A	GG	AA	AG	AA	0.6667	0.8462	0.1795
Ghir_A01_1282526	Ghir_A01	1282526	T	GG	TT	TG	TT	0.6667	0.84	0.1733
Ghir_A01_1283299	Ghir_A01	1283299	G	AA	GG	GA	GG	0.5161	0.9245	0.4084
Ghir_A01_1285847	Ghir_A01	1285847	A	GG	AA	AG	AA	0.5581	0.8846	0.3265
Ghir_A01_1285944	Ghir_A01	1285944	T	TT	AA	TA	TA	0.5128	0.7407	0.2279
Ghir_A01_1289664	Ghir_A01	1289664	C	AA	CC	CA	CC	0.5312	0.8966	0.3654
Ghir_A01_1291550	Ghir_A01	1291550	G	AA	GG	GA	GG	0.6512	0.8421	0.1909
Ghir_A01_1294588	Ghir_A01	1294588	A	TT	AA	AT	AA	0.4667	0.9231	0.4564
Ghir_A01_1294759	Ghir_A01	1294759	A	TT	AA	AT	AA	0.5833	1.0	0.4167
Ghir_A01_1294904	Ghir_A01	1294904	A	TT	AA	AA	AT	0.9412	0.75	-0.1912
Ghir_A01_1295079	Ghir_A01	1295079	T	CC	TT	TC	TC	0.3889	0.75	0.3611
Ghir_A01_1295300	Ghir_A01	1295300	C	GG	CC	CG	CC	0.5476	0.9556	0.408
Ghir_A01_1295571	Ghir_A01	1295571	G	TT	GG	GT	GG	0.5577	0.8919	0.3342
Ghir_A01_1295576	Ghir_A01	1295576	T	CC	TT	TC	TT	0.56	0.8919	0.3319
Ghir_A01_1295604	Ghir_A01	1295604	A	GG	AA	AG	AA	0.5957	0.8421	0.2464
Ghir_A01_1296833	Ghir_A01	1296833	G	AA	GG	GA	GG	0.5	0.9545	0.4545
Ghir_A01_1296889	Ghir_A01	1296889	C	TT	CC	CT	CC	0.5909	0.9583	0.3674
Ghir_A01_1297514	Ghir_A01	1297514	C	GG	CC	CG	CC	0.4909	0.9216	0.4307
Ghir_A01_1298401	Ghir_A01	1298401	T	GG	TT	TG	TT	0.4706	0.875	0.4044
Ghir_A01_1299697	Ghir_A01	1299697	T	CC	TT	TC	TT	0.6863	0.8684	0.1821
Ghir_A01_1300191	Ghir_A01	1300191	G	TT	GG	GT	GG	0.64	1.0	0.36
Ghir_A01_1300245	Ghir_A01	1300245	T	AA	TT	TA	TT	0.64	1.0	0.36
Ghir_A01_1300368	Ghir_A01	1300368	A	AA	CC	AC	CC	0.5	0.9167	0.4167
Ghir_A01_1301272	Ghir_A01	1301272	G	CC	GG	GG	GG	0.825	0.9333	0.1083
Ghir_A01_1301724	Ghir_A01	1301724	A	TT	AA	AA	AA	0.8387	0.95	0.1113
Ghir_A01_1301824	Ghir_A01	1301824	T	TT	CC	TC	CC	0.7576	0.9062	0.1486
Ghir_A01_1302821	Ghir_A01	1302821	C	TT	CC	CT	CC	0.7	0.9787	0.2787
Ghir_A01_1302846	Ghir_A01	1302846	A	TT	AA	AT	AA	0.7111	0.9286	0.2175
Ghir_A01_1302961	Ghir_A01	1302961	A	GG	AA	AG	AA	0.5833	0.8929	0.3096
Ghir_A01_1303416	Ghir_A01	1303416	G	AA	GG	GA	GG	0.7959	0.8913	0.0954
Ghir_A01_1306543	Ghir_A01	1306543	C	TT	CC	CT	CC	0.7667	0.9333	0.1666
Ghir_A01_1307700	Ghir_A01	1307700	A	GG	AA	AA	AA	0.8333	0.8571	0.0238
Ghir_A01_1310681	Ghir_A01	1310681	T	AA	TT	TT	TT	0.9412	1.0	0.0588
Ghir_A01_1312136	Ghir_A01	1312136	C	AA	CC	CC	CC	0.8333	0.8276	-0.0057
Ghir_A01_1312197	Ghir_A01	1312197	A	TT	AA	AA	AA	0.8182	0.8824	0.0642
Ghir_A01_1312753	Ghir_A01	1312753	G	AA	GG	GG	GG	0.9459	0.8654	-0.0805
Ghir_A01_1313196	Ghir_A01	1313196	G	AA	GG	GG	GG	0.92	0.918	-0.002
Ghir_A01_1315785	Ghir_A01	1315785	C	TT	CC	CC	CC	0.8689	1.0	0.1311
Ghir_A01_1316001	Ghir_A01	1316001	T	CC	TT	TT	TT	0.8833	1.0	0.1167
Ghir_A01_1316029	Ghir_A01	1316029	A	CC	AA	AA	AA	0.8909	0.98	0.0891
Ghir_A01_1316417	Ghir_A01	1316417	C	TT	CC	CC	CC	0.8421	0.9524	0.1103
Ghir_A01_1317744	Ghir_A01	1317744	A	GG	AA	AG	AA	0.6667	0.9474	0.2807
Ghir_A01_1319101	Ghir_A01	1319101	T	AA	TT	TA	TT	0.6	0.9545	0.3545
Ghir_A01_1319102	Ghir_A01	1319102	T	AA	TT	TA	TT	0.6129	0.9545	0.3416
Ghir_A01_1320532	Ghir_A01	1320532	T	CC	TT	TT	TT	0.9	0.9697	0.0697
Ghir_A01_1320611	Ghir_A01	1320611	C	TT	CC	CC	CC	0.8929	0.907	0.0141
Ghir_A01_1320795	Ghir_A01	1320795	A	GG	AA	AA	AA	0.95	1.0	0.05
Ghir_A01_1320978	Ghir_A01	1320978	G	TT	GG	GG	GG	0.9231	0.9091	-0.014
Ghir_A01_1321553	Ghir_A01	1321553	A	GG	AA	AA	AA	0.8222	0.8974	0.0752
Ghir_A01_1322818	Ghir_A01	1322818	C	AA	CC	CC	CA	0.9667	0.7692	-0.1975
Ghir_A01_1323122	Ghir_A01	1323122	C	TT	CC	CC	CC	0.9394	0.9268	-0.0126
Ghir_A01_1323223	Ghir_A01	1323223	T	GG	TT	TT	TT	0.8478	0.9318	0.084
Ghir_A01_1323320	Ghir_A01	1323320	C	TT	CC	CC	CC	0.9273	0.8704	-0.0569
Ghir_A01_1338937	Ghir_A01	1338937	A	GG	AA	AG	AG	0.6786	0.8	0.1214
Ghir_A01_1339435	Ghir_A01	1339435	G	AA	GG	GG	GG	0.8947	0.9062	0.0115
Ghir_A01_1339453	Ghir_A01	1339453	C	TT	CC	CC	CC	0.902	0.9286	0.0266
Ghir_A01_1339462	Ghir_A01	1339462	A	GG	AA	AA	AA	0.8824	0.963	0.0806
Ghir_A01_1340212	Ghir_A01	1340212	T	CC	TT	TT	TT	0.9143	1.0	0.0857
Ghir_A01_1340270	Ghir_A01	1340270	C	TT	CC	CT	CC	0.7895	1.0	0.2105
Ghir_A01_1340692	Ghir_A01	1340692	T	CC	TT	TT	TT	0.85	1.0	0.15
Ghir_A01_1340838	Ghir_A01	1340838	A	GG	AA	AA	AA	0.8205	0.975	0.1545
Ghir_A01_1341311	Ghir_A01	1341311	A	GG	AA	AA	AA	0.8276	0.9524	0.1248
Ghir_A01_1341343	Ghir_A01	1341343	T	AA	TT	TA	TT	0.7692	0.9474	0.1782
Ghir_A01_1344914	Ghir_A01	1344914	T	CC	TT	TT	TT	0.963	0.8636	-0.0994
Ghir_A01_1345776	Ghir_A01	1345776	T	GG	TT	TG	TT	0.7059	0.9677	0.2618
Ghir_A01_1346308	Ghir_A01	1346308	G	AA	GG	GG	GG	0.9	0.9643	0.0643
Ghir_A01_1346445	Ghir_A01	1346445	C	GG	CC	CC	CC	0.8889	0.9091	0.0202
Ghir_A01_1346774	Ghir_A01	1346774	A	GG	AA	AA	AA	0.8421	1.0	0.1579
Ghir_A01_1346860	Ghir_A01	1346860	A	GG	AA	AA	AA	0.9091	0.9565	0.0474
Ghir_A01_1347289	Ghir_A01	1347289	G	AA	GG	GG	GG	0.8478	0.9231	0.0753
Ghir_A01_1349708	Ghir_A01	1349708	A	GG	AA	AA	AA	0.8667	1.0	0.1333
Ghir_A01_1351942	Ghir_A01	1351942	T	CC	TT	TT	TT	0.8525	0.9206	0.0681
Ghir_A01_1354786	Ghir_A01	1354786	G	TT	GG	GT	GG	0.7941	0.8462	0.0521
Ghir_A01_1355372	Ghir_A01	1355372	A	GG	AA	AA	AA	0.9423	0.88	-0.0623
Ghir_A01_1356302	Ghir_A01	1356302	C	TT	CC	CC	CC	0.8235	0.9535	0.13
Ghir_A01_1359624	Ghir_A01	1359624	A	TT	AA	AA	AA	0.9434	0.9615	0.0181
Ghir_A01_1360137	Ghir_A01	1360137	T	AA	TT	TA	TT	0.76	0.907	0.147
Ghir_A01_1360462	Ghir_A01	1360462	G	AA	GG	GG	GG	0.9333	1.0	0.0667
Ghir_A01_1365836	Ghir_A01	1365836	T	AA	TT	TA	TT	0.6562	0.8537	0.1975
Ghir_A01_1367045	Ghir_A01	1367045	T	AA	TT	TT	TT	0.8511	0.9455	0.0944
Ghir_A01_1367240	Ghir_A01	1367240	T	CC	TT	TT	TT	0.913	0.9388	0.0258
Ghir_A01_1367466	Ghir_A01	1367466	A	TT	AA	AA	AA	0.8857	1.0	0.1143
Ghir_A01_1368003	Ghir_A01	1368003	T	CC	TT	TC	TT	0.7727	0.9412	0.1685
Ghir_A01_1369714	Ghir_A01	1369714	G	AA	GG	GA	GG	0.8	0.9	0.1
Ghir_A01_1369916	Ghir_A01	1369916	C	AA	CC	CA	CC	0.7838	0.8974	0.1136
Ghir_A01_1370628	Ghir_A01	1370628	C	TT	CC	CC	CC	0.8261	0.9167	0.0906
Ghir_A01_1370753	Ghir_A01	1370753	G	AA	GG	GG	GG	0.8298	0.881	0.0512
Ghir_A01_1372732	Ghir_A01	1372732	C	TT	CC	CC	CC	0.8462	0.9167	0.0705
Ghir_A01_1375484	Ghir_A01	1375484	A	TT	AA	AA	AT	0.85	0.7917	-0.0583
Ghir_A01_1375723	Ghir_A01	1375723	G	TT	GG	GT	GG	0.6364	0.9333	0.2969
Ghir_A01_1375971	Ghir_A01	1375971	T	CC	TT	TT	TT	0.9211	0.9706	0.0495
Ghir_A01_1376053	Ghir_A01	1376053	G	AA	GG	GG	GG	0.8889	0.9756	0.0867
Ghir_A01_1376707	Ghir_A01	1376707	G	AA	GG	GG	GG	0.9048	0.913	0.0082
Ghir_A01_1377232	Ghir_A01	1377232	G	AA	GG	GA	GA	0.6744	0.8	0.1256
Ghir_A01_1377843	Ghir_A01	1377843	T	CC	TT	TT	TT	0.9057	0.8864	-0.0193
Ghir_A01_1378073	Ghir_A01	1378073	A	GG	AA	AA	AA	0.8462	0.8864	0.0402
Ghir_A01_1378701	Ghir_A01	1378701	T	CC	TT	TT	TT	0.8776	0.875	-0.0026
Ghir_A01_1379069	Ghir_A01	1379069	A	CC	AA	AC	AA	0.7885	0.9231	0.1346
Ghir_A01_1380623	Ghir_A01	1380623	A	TT	AA	AA	AA	0.9615	0.9355	-0.026
Ghir_A01_1381575	Ghir_A01	1381575	A	CC	AA	AA	AA	0.9429	0.9783	0.0354
Ghir_A01_1382290	Ghir_A01	1382290	C	TT	CC	CC	CC	0.8478	0.9574	0.1096
Ghir_A01_1383076	Ghir_A01	1383076	G	AA	GG	GG	GG	0.9149	0.8372	-0.0777
Ghir_A01_1383078	Ghir_A01	1383078	C	TT	CC	CC	CC	0.9184	0.8333	-0.0851
Ghir_A01_1384237	Ghir_A01	1384237	T	GG	TT	TG	TT	0.7692	0.8684	0.0992
Ghir_A01_1384439	Ghir_A01	1384439	G	AA	GG	GA	GG	0.8	0.973	0.173
Ghir_A01_1387609	Ghir_A01	1387609	C	TT	CC	CC	CC	0.9643	0.9423	-0.022
Ghir_A01_1387979	Ghir_A01	1387979	A	CC	AA	AC	AA	0.7931	0.9184	0.1253
Ghir_A01_1389079	Ghir_A01	1389079	T	AA	TT	TA	TT	0.7778	0.875	0.0972
Ghir_A01_1389176	Ghir_A01	1389176	A	TT	AA	AA	AA	0.8421	0.875	0.0329
Ghir_A01_1390001	Ghir_A01	1390001	G	AA	GG	GG	GA	0.8333	0.6667	-0.1666
Ghir_A01_1390147	Ghir_A01	1390147	T	AA	TT	TT	TA	0.8889	0.7333	-0.1556
Ghir_A01_1390150	Ghir_A01	1390150	A	TT	AA	AA	AT	0.8889	0.7333	-0.1556
Ghir_A01_1390317	Ghir_A01	1390317	G	AA	GG	GG	GG	0.8485	0.8889	0.0404
Ghir_A01_1390423	Ghir_A01	1390423	G	AA	GG	GA	GG	0.8043	0.9355	0.1312
Ghir_A01_1391029	Ghir_A01	1391029	G	AA	GG	GG	GG	0.8936	0.875	-0.0186
Ghir_A01_1391764	Ghir_A01	1391764	T	CC	TT	TC	TT	0.7955	0.9091	0.1136
Ghir_A01_1392481	Ghir_A01	1392481	A	GG	AA	AA	AA	0.8222	0.9355	0.1133
Ghir_A01_1392564	Ghir_A01	1392564	A	TT	AA	AT	AA	0.4878	1.0	0.5122
Ghir_A01_1393295	Ghir_A01	1393295	G	AA	GG	GG	GG	0.8261	0.9048	0.0787
Ghir_A01_1393665	Ghir_A01	1393665	T	AA	TT	TT	TT	0.9143	0.8966	-0.0177
Ghir_A01_1394203	Ghir_A01	1394203	T	CC	TT	TT	TT	0.8636	1.0	0.1364
Ghir_A01_1394738	Ghir_A01	1394738	C	TT	CC	CC	CC	0.9286	1.0	0.0714
Ghir_A01_1395924	Ghir_A01	1395924	T	AA	TT	TT	TT	0.913	1.0	0.087
Ghir_A01_1395966	Ghir_A01	1395966	G	TT	GG	GG	GG	0.8889	1.0	0.1111
Ghir_A01_1396236	Ghir_A01	1396236	A	GG	AA	AA	AA	0.8571	0.9091	0.052
Ghir_A01_1396246	Ghir_A01	1396246	C	AA	CC	CC	CC	0.8636	0.8571	-0.0065
Ghir_A01_1397326	Ghir_A01	1397326	G	AA	GG	GG	GG	0.8125	0.8947	0.0822
Ghir_A01_1397346	Ghir_A01	1397346	T	AA	TT	TT	TT	0.8235	0.9412	0.1177
Ghir_A01_1397527	Ghir_A01	1397527	T	CC	TT	TC	TC	0.625	0.7778	0.1528
Ghir_A01_1398888	Ghir_A01	1398888	T	AA	TT	TT	TT	0.8571	0.9167	0.0596
Ghir_A01_1464859	Ghir_A01	1464859	C	CC	TT	CT	CT	0.36	0.2162	-0.1438
Ghir_A01_1464884	Ghir_A01	1464884	T	TT	CC	TC	TC	0.4286	0.2105	-0.2181
Ghir_A01_1464922	Ghir_A01	1464922	C	CC	TT	CT	CT	0.4583	0.2391	-0.2192
Ghir_A01_1464948	Ghir_A01	1464948	G	GG	CC	GC	GC	0.5	0.2619	-0.2381
Ghir_A01_1465640	Ghir_A01	1465640	G	GG	AA	GA	GA	0.7	0.375	-0.325
Ghir_A01_1466102	Ghir_A01	1466102	C	TT	CC	CC	CC	0.898	1.0	0.102
Ghir_A01_1467511	Ghir_A01	1467511	C	CC	TT	CT	CT	0.4444	0.2941	-0.1503
Ghir_A01_1469364	Ghir_A01	1469364	G	GG	TT	GT	GT	0.6471	0.3846	-0.2625
Ghir_A01_1470347	Ghir_A01	1470347	C	CC	TT	CT	CT	0.5333	0.4412	-0.0921
Ghir_A01_1495353	Ghir_A01	1495353	A	AA	TT	AT	AT	0.45	0.2857	-0.1643
Ghir_A01_1496143	Ghir_A01	1496143	A	TT	AA	AT	AT	0.5652	0.32	-0.2452
Ghir_A01_1498036	Ghir_A01	1498036	G	GG	TT	GT	GT	0.56	0.2632	-0.2968
Ghir_A01_1498484	Ghir_A01	1498484	C	CC	TT	CT	CT	0.4524	0.3462	-0.1062
Ghir_A01_1502349	Ghir_A01	1502349	A	AA	TT	AT	AT	0.7576	0.64	-0.1176
Ghir_A01_1507696	Ghir_A01	1507696	A	GG	AA	AG	AG	0.65	0.4286	-0.2214
Ghir_A01_1507991	Ghir_A01	1507991	A	AA	GG	AG	AG	0.4	0.5	0.1
Ghir_A01_1508217	Ghir_A01	1508217	T	TT	CC	TC	TC	0.561	0.3871	-0.1739
Ghir_A01_1508219	Ghir_A01	1508219	C	CC	AA	CA	CA	0.561	0.3871	-0.1739
Ghir_A01_1508393	Ghir_A01	1508393	T	TT	CC	TC	TC	0.5128	0.3529	-0.1599
Ghir_A01_1508422	Ghir_A01	1508422	G	GG	AA	GA	GA	0.5882	0.3333	-0.2549
Ghir_A01_1508568	Ghir_A01	1508568	G	GG	AA	GG	GA	0.1176	0.375	0.2574
Ghir_A01_1508569	Ghir_A01	1508569	T	TT	CC	TT	TC	0.1176	0.375	0.2574
Ghir_A01_1510200	Ghir_A01	1510200	A	AA	TT	AT	AT	0.6	0.5714	-0.0286
Ghir_A01_1510529	Ghir_A01	1510529	C	TT	CC	CT	CT	0.619	0.5	-0.119
Ghir_A01_1510599	Ghir_A01	1510599	A	AA	GG	AG	AG	0.5652	0.5938	0.0286
Ghir_A01_1510620	Ghir_A01	1510620	G	GG	AA	GA	GA	0.5789	0.5758	-0.0031
Ghir_A01_1510662	Ghir_A01	1510662	C	CC	TT	CT	CT	0.6	0.4375	-0.1625
Ghir_A01_1510663	Ghir_A01	1510663	G	GG	AA	GA	GA	0.6	0.4375	-0.1625
Ghir_A01_1511095	Ghir_A01	1511095	G	GG	AA	GA	GA	0.4074	0.4545	0.0471
Ghir_A01_1511185	Ghir_A01	1511185	T	TT	CC	TC	TC	0.6071	0.6471	0.04
Ghir_A01_1512249	Ghir_A01	1512249	G	AA	GG	GA	GA	0.4706	0.2963	-0.1743
Ghir_A01_1512380	Ghir_A01	1512380	G	AA	GG	GA	GA	0.4706	0.6	0.1294
Ghir_A01_1513391	Ghir_A01	1513391	A	GG	AA	AG	AG	0.5172	0.55	0.0328
Ghir_A01_1513434	Ghir_A01	1513434	G	GG	CC	GC	GC	0.6	0.5238	-0.0762
Ghir_A01_1513546	Ghir_A01	1513546	T	TT	CC	TC	TC	0.5	0.3235	-0.1765
Ghir_A01_1513548	Ghir_A01	1513548	A	AA	GG	AG	AG	0.5122	0.3143	-0.1979
Ghir_A01_1513581	Ghir_A01	1513581	G	GG	AA	GA	GA	0.561	0.359	-0.202
Ghir_A01_1513725	Ghir_A01	1513725	T	TT	AA	TA	TA	0.5	0.4524	-0.0476
Ghir_A01_1514624	Ghir_A01	1514624	T	TT	CC	TC	TC	0.4615	0.3462	-0.1153
Ghir_A01_1514815	Ghir_A01	1514815	A	AA	TT	AT	AT	0.6296	0.2727	-0.3569
Ghir_A01_1515871	Ghir_A01	1515871	G	GG	AA	GA	GA	0.6944	0.4808	-0.2136
Ghir_A01_1516097	Ghir_A01	1516097	C	CC	TT	CT	CT	0.5	0.5625	0.0625
Ghir_A01_1516502	Ghir_A01	1516502	A	GG	AA	AG	AG	0.5333	0.4375	-0.0958
Ghir_A01_1516995	Ghir_A01	1516995	A	GG	AA	AG	AG	0.4242	0.2895	-0.1347
Ghir_A01_1517226	Ghir_A01	1517226	G	AA	GG	GA	GA	0.6053	0.3929	-0.2124
Ghir_A01_1517240	Ghir_A01	1517240	A	AA	GG	AG	AG	0.5789	0.3871	-0.1918
Ghir_A01_1518085	Ghir_A01	1518085	G	GG	TT	GT	GT	0.4333	0.4737	0.0404
Ghir_A01_1518523	Ghir_A01	1518523	C	CC	TT	CT	CT	0.6	0.5	-0.1
Ghir_A01_1518746	Ghir_A01	1518746	T	TT	CC	TC	TC	0.36	0.3939	0.0339
Ghir_A01_1519586	Ghir_A01	1519586	C	CC	TT	CT	CT	0.5312	0.4815	-0.0497
Ghir_A01_1519604	Ghir_A01	1519604	A	TT	AA	AT	AT	0.4722	0.56	0.0878
Ghir_A01_1519605	Ghir_A01	1519605	C	AA	CC	CA	CA	0.4167	0.52	0.1033
Ghir_A01_1521773	Ghir_A01	1521773	A	AA	GG	AG	AG	0.5769	0.5625	-0.0144
Ghir_A01_1522073	Ghir_A01	1522073	G	GG	AA	GA	GA	0.4412	0.4615	0.0203
Ghir_A01_1522190	Ghir_A01	1522190	T	TT	AA	TA	TA	0.4615	0.4231	-0.0384
Ghir_A01_1522207	Ghir_A01	1522207	T	TT	CC	TC	TC	0.5	0.3667	-0.1333
Ghir_A01_1523157	Ghir_A01	1523157	C	CC	TT	CT	CT	0.5185	0.6122	0.0937
Ghir_A01_1523457	Ghir_A01	1523457	T	TT	CC	TC	TC	0.5106	0.3636	-0.147
Ghir_A01_1523512	Ghir_A01	1523512	T	TT	CC	TC	TC	0.5179	0.4595	-0.0584
Ghir_A01_1523522	Ghir_A01	1523522	C	CC	TT	CT	CT	0.4909	0.4737	-0.0172
Ghir_A01_1523735	Ghir_A01	1523735	A	AA	GG	AG	AG	0.5111	0.5106	-0.0005
Ghir_A01_1523879	Ghir_A01	1523879	A	AA	GG	AG	AG	0.3898	0.4167	0.0269
Ghir_A01_1523973	Ghir_A01	1523973	A	AA	GG	AG	AG	0.3611	0.4314	0.0703
Ghir_A01_1524292	Ghir_A01	1524292	C	CC	TT	CT	CT	0.6585	0.3333	-0.3252
Ghir_A01_1524294	Ghir_A01	1524294	A	AA	GG	AG	AG	0.619	0.35	-0.269
Ghir_A01_1524467	Ghir_A01	1524467	C	CC	AA	CA	CA	0.4186	0.2759	-0.1427
Ghir_A01_1525119	Ghir_A01	1525119	G	GG	AA	GA	GA	0.6071	0.5417	-0.0654
Ghir_A01_1525237	Ghir_A01	1525237	C	CC	GG	CG	CG	0.64	0.5854	-0.0546
Ghir_A01_1525238	Ghir_A01	1525238	A	AA	GG	AG	AG	0.6458	0.5714	-0.0744
Ghir_A01_1525273	Ghir_A01	1525273	T	AA	TT	TT	TT	0.8913	0.9762	0.0849
Ghir_A01_1526602	Ghir_A01	1526602	G	AA	GG	GA	GA	0.4	0.5	0.1
Ghir_A01_1526753	Ghir_A01	1526753	C	TT	CC	CT	CT	0.45	0.2174	-0.2326
Ghir_A01_1527771	Ghir_A01	1527771	C	CC	TT	CT	CT	0.4167	0.619	0.2023
Ghir_A01_1528059	Ghir_A01	1528059	T	TT	GG	TG	TG	0.6	0.3333	-0.2667
Ghir_A01_1528521	Ghir_A01	1528521	T	CC	TT	TT	TT	0.8333	1.0	0.1667
Ghir_A01_1529003	Ghir_A01	1529003	A	AA	GG	AG	AG	0.5312	0.5909	0.0597
Ghir_A01_1529527	Ghir_A01	1529527	A	AA	GG	AG	AG	0.3846	0.4828	0.0982
Ghir_A01_1545004	Ghir_A01	1545004	A	TT	AA	AT	AT	0.64	0.5333	-0.1067
Ghir_A01_1545005	Ghir_A01	1545005	A	TT	AA	AT	AT	0.64	0.5	-0.14
Ghir_A01_1616335	Ghir_A01	1616335	T	TT	CC	TC	TC	0.5306	0.3611	-0.1695
Ghir_A01_1625555	Ghir_A01	1625555	A	AA	GG	AG	AG	0.3667	0.4783	0.1116
Ghir_A01_1625772	Ghir_A01	1625772	G	GG	TT	GT	GT	0.4138	0.4595	0.0457
Ghir_A01_1631145	Ghir_A01	1631145	G	GG	TT	GT	GT	0.5714	0.25	-0.3214
Ghir_A01_1631495	Ghir_A01	1631495	G	GG	AA	GA	GA	0.5532	0.4464	-0.1068
Ghir_A01_1631701	Ghir_A01	1631701	T	TT	CC	TC	TC	0.3788	0.3404	-0.0384
Ghir_A01_1631706	Ghir_A01	1631706	T	TT	CC	TC	TC	0.3731	0.3725	-0.0006
Ghir_A01_1632140	Ghir_A01	1632140	G	GG	AA	GA	GA	0.5532	0.4444	-0.1088
Ghir_A01_1632567	Ghir_A01	1632567	G	GG	AA	GA	GA	0.4444	0.2955	-0.1489
Ghir_A01_1632573	Ghir_A01	1632573	A	AA	GG	AG	AG	0.4348	0.3125	-0.1223
Ghir_A01_1633070	Ghir_A01	1633070	A	AA	GG	AG	AG	0.5526	0.36	-0.1926
Ghir_A01_1634259	Ghir_A01	1634259	C	CC	TT	CT	CT	0.4375	0.4318	-0.0057
Ghir_A01_1634366	Ghir_A01	1634366	G	GG	AA	GA	GA	0.3158	0.4286	0.1128
Ghir_A01_1635177	Ghir_A01	1635177	G	GG	TT	GT	GT	0.5208	0.3654	-0.1554
Ghir_A01_1635920	Ghir_A01	1635920	A	GG	AA	AG	AG	0.6512	0.6667	0.0155
Ghir_A01_1636152	Ghir_A01	1636152	G	GG	TT	GT	GT	0.3684	0.2286	-0.1398
Ghir_A01_1636218	Ghir_A01	1636218	T	TT	CC	TC	TC	0.3971	0.2308	-0.1663
Ghir_A01_1636254	Ghir_A01	1636254	C	TT	CC	CT	CT	0.4364	0.2632	-0.1732
Ghir_A01_1636934	Ghir_A01	1636934	T	TT	CC	TC	TC	0.5	0.2115	-0.2885
Ghir_A01_1638125	Ghir_A01	1638125	T	TT	CC	TC	TC	0.5094	0.4419	-0.0675
Ghir_A01_1639000	Ghir_A01	1639000	T	TT	CC	TC	TC	0.6275	0.35	-0.2775
Ghir_A01_1639177	Ghir_A01	1639177	C	CC	TT	CT	CT	0.4909	0.3714	-0.1195
Ghir_A01_1639544	Ghir_A01	1639544	G	GG	AA	GA	GA	0.4783	0.5263	0.048
Ghir_A01_1640240	Ghir_A01	1640240	A	AA	TT	AT	AT	0.4865	0.4231	-0.0634
Ghir_A01_1645416	Ghir_A01	1645416	A	AA	GG	AG	AG	0.3846	0.4894	0.1048
Ghir_A01_1654867	Ghir_A01	1654867	A	AA	CC	AC	AC	0.6545	0.3871	-0.2674
Ghir_A01_1656924	Ghir_A01	1656924	G	GG	AA	GA	GA	0.5152	0.3846	-0.1306
Ghir_A01_1658500	Ghir_A01	1658500	T	TT	GG	TG	TG	0.6111	0.2857	-0.3254
Ghir_A01_1662306	Ghir_A01	1662306	G	AA	GG	GA	GA	0.3548	0.5294	0.1746
Ghir_A01_1664333	Ghir_A01	1664333	A	AA	GG	AG	AG	0.4211	0.2703	-0.1508
Ghir_A01_1666043	Ghir_A01	1666043	A	AA	GG	AG	AA	0.3684	0.1515	-0.2169
Ghir_A01_1670092	Ghir_A01	1670092	C	CC	AA	CA	CA	0.4615	0.4615	0.0
Ghir_A01_1671419	Ghir_A01	1671419	G	GG	AA	GA	GA	0.5294	0.5625	0.0331
Ghir_A01_1672233	Ghir_A01	1672233	G	GG	AA	GA	GA	0.4054	0.3929	-0.0125
Ghir_A01_1676091	Ghir_A01	1676091	G	GG	AA	GA	GA	0.2895	0.5476	0.2581
Ghir_A01_1676106	Ghir_A01	1676106	A	AA	GG	AG	AG	0.2895	0.5319	0.2424
Ghir_A01_1678472	Ghir_A01	1678472	G	AA	GG	GA	GA	0.7333	0.7317	-0.0016
Ghir_A01_1678480	Ghir_A01	1678480	T	CC	TT	TC	TC	0.7778	0.6667	-0.1111
Ghir_A01_1681603	Ghir_A01	1681603	T	TT	CC	TC	TC	0.5	0.4103	-0.0897
Ghir_A01_1683225	Ghir_A01	1683225	G	GG	AA	GA	GA	0.4634	0.35	-0.1134
Ghir_A01_1685622	Ghir_A01	1685622	G	GG	CC	GC	GC	0.3478	0.4651	0.1173
Ghir_A01_1685750	Ghir_A01	1685750	G	CC	GG	GC	GC	0.5208	0.4898	-0.031
Ghir_A01_1701512	Ghir_A01	1701512	G	GG	AA	GA	GA	0.4286	0.4364	0.0078
Ghir_A01_1741131	Ghir_A01	1741131	G	GG	AA	GA	GG	0.4545	0.1818	-0.2727
Ghir_A01_1773362	Ghir_A01	1773362	A	AA	GG	AG	AG	0.5	0.4103	-0.0897
Ghir_A01_1773716	Ghir_A01	1773716	G	GG	AA	GA	GA	0.25	0.3333	0.0833
Ghir_A01_1773896	Ghir_A01	1773896	T	TT	AA	TA	TA	0.5625	0.4444	-0.1181
Ghir_A01_1773907	Ghir_A01	1773907	G	GG	AA	GA	GA	0.5588	0.4	-0.1588
Ghir_A01_1774189	Ghir_A01	1774189	G	AA	GG	GA	GA	0.52	0.5909	0.0709
Ghir_A01_1774235	Ghir_A01	1774235	G	TT	GG	GT	GT	0.55	0.4615	-0.0885
Ghir_A01_1774257	Ghir_A01	1774257	C	GG	CC	CG	CG	0.6	0.5	-0.1
Ghir_A01_1775005	Ghir_A01	1775005	C	CC	TT	CT	CT	0.7692	0.3043	-0.4649
Ghir_A01_1775025	Ghir_A01	1775025	G	GG	AA	GA	GA	0.6944	0.3333	-0.3611
Ghir_A01_1775409	Ghir_A01	1775409	T	TT	AA	TA	TA	0.725	0.5833	-0.1417
Ghir_A01_1775543	Ghir_A01	1775543	G	GG	CC	GC	GC	0.4062	0.5116	0.1054
Ghir_A01_1775839	Ghir_A01	1775839	A	AA	GG	AG	AG	0.5882	0.3704	-0.2178
Ghir_A01_1776251	Ghir_A01	1776251	G	GG	TT	GT	GT	0.5294	0.4048	-0.1246
Ghir_A01_1776358	Ghir_A01	1776358	T	TT	CC	TC	TC	0.6296	0.475	-0.1546
Ghir_A01_1777147	Ghir_A01	1777147	T	TT	CC	TC	TC	0.5532	0.4211	-0.1321
Ghir_A01_1778278	Ghir_A01	1778278	G	GG	AA	GA	GA	0.4865	0.3226	-0.1639
Ghir_A01_1778806	Ghir_A01	1778806	A	AA	TT	AT	AT	0.6	0.4211	-0.1789
Ghir_A01_1779228	Ghir_A01	1779228	A	AA	TT	AT	AT	0.5814	0.4118	-0.1696
Ghir_A01_1779479	Ghir_A01	1779479	G	GG	TT	GT	GT	0.55	0.3158	-0.2342
Ghir_A01_1779726	Ghir_A01	1779726	T	TT	CC	TC	TC	0.4167	0.2353	-0.1814
Ghir_A01_1781366	Ghir_A01	1781366	G	GG	TT	GT	GT	0.381	0.5455	0.1645
Ghir_A01_1781367	Ghir_A01	1781367	A	AA	TT	AT	AT	0.381	0.5455	0.1645
Ghir_A01_1781376	Ghir_A01	1781376	A	AA	GG	AG	AG	0.4048	0.56	0.1552
Ghir_A01_1781473	Ghir_A01	1781473	C	CC	TT	CT	CT	0.3429	0.4688	0.1259
Ghir_A01_1781486	Ghir_A01	1781486	G	GG	AA	GA	GA	0.2903	0.5	0.2097
Ghir_A01_1781549	Ghir_A01	1781549	C	TT	CC	CT	CT	0.5652	0.4706	-0.0946
Ghir_A01_1781606	Ghir_A01	1781606	T	TT	AA	TA	TA	0.625	0.5	-0.125
Ghir_A01_1781722	Ghir_A01	1781722	A	CC	AA	AC	AC	0.5	0.5625	0.0625
Ghir_A01_1781882	Ghir_A01	1781882	C	CC	TT	CT	CT	0.5	0.4138	-0.0862
Ghir_A01_1781918	Ghir_A01	1781918	G	AA	GG	GA	GA	0.5	0.4483	-0.0517
Ghir_A01_1782150	Ghir_A01	1782150	T	GG	TT	TG	TG	0.3902	0.2821	-0.1081
Ghir_A01_1782224	Ghir_A01	1782224	A	AA	GG	AG	AG	0.5714	0.3667	-0.2047
Ghir_A01_1782298	Ghir_A01	1782298	C	CC	AA	AA	CA	0.8889	0.2857	-0.6032
Ghir_A01_1782372	Ghir_A01	1782372	G	AA	GG	GG	GA	1.0	0.3846	-0.6154
Ghir_A01_1782397	Ghir_A01	1782397	G	AA	GG	GG	GA	1.0	0.3571	-0.6429
Ghir_A01_1782418	Ghir_A01	1782418	G	AA	GG	GG	GA	0.8462	0.4545	-0.3917
Ghir_A01_1782443	Ghir_A01	1782443	T	CC	TT	TC	TC	0.7857	0.5455	-0.2402
Ghir_A01_1782444	Ghir_A01	1782444	A	GG	AA	AG	AG	0.7857	0.5	-0.2857
Ghir_A01_1782499	Ghir_A01	1782499	G	AA	GG	GA	GA	0.7619	0.5	-0.2619
Ghir_A01_1782985	Ghir_A01	1782985	A	AA	GG	AG	AG	0.5652	0.5	-0.0652
Ghir_A01_1783048	Ghir_A01	1783048	T	TT	CC	TC	TC	0.58	0.5532	-0.0268
Ghir_A01_1783070	Ghir_A01	1783070	C	CC	TT	CT	CT	0.5957	0.56	-0.0357
Ghir_A01_1783352	Ghir_A01	1783352	T	TT	CC	TC	TC	0.4651	0.5758	0.1107
Ghir_A01_1784591	Ghir_A01	1784591	C	CC	GG	CG	GG	0.3889	0.9375	0.5486
Ghir_A01_1784738	Ghir_A01	1784738	G	GG	AA	GA	GA	0.6087	0.5833	-0.0254
Ghir_A01_1784973	Ghir_A01	1784973	A	AA	GG	AG	AG	0.6047	0.4167	-0.188
Ghir_A01_1787297	Ghir_A01	1787297	C	CC	TT	CT	CT	0.5417	0.5	-0.0417
Ghir_A01_1787902	Ghir_A01	1787902	A	AA	GG	AG	AG	0.5952	0.2564	-0.3388
Ghir_A01_1790397	Ghir_A01	1790397	C	CC	TT	CT	CT	0.5366	0.5588	0.0222
Ghir_A01_1790532	Ghir_A01	1790532	A	AA	TT	AT	AT	0.2941	0.3714	0.0773
Ghir_A01_1790565	Ghir_A01	1790565	G	GG	AA	GA	GA	0.4	0.45	0.05
Ghir_A01_1791298	Ghir_A01	1791298	T	AA	TT	TA	TA	0.55	0.3929	-0.1571
Ghir_A01_1791536	Ghir_A01	1791536	T	TT	CC	TC	TC	0.3478	0.4848	0.137
Ghir_A01_1791537	Ghir_A01	1791537	T	TT	AA	TA	TA	0.3478	0.4848	0.137
Ghir_A01_1791796	Ghir_A01	1791796	T	AA	TT	TA	TA	0.6923	0.4667	-0.2256
Ghir_A01_1791931	Ghir_A01	1791931	A	AA	CC	AC	AC	0.3333	0.2941	-0.0392
Ghir_A01_1792299	Ghir_A01	1792299	C	CC	TT	CT	CT	0.3889	0.3	-0.0889
Ghir_A01_1792361	Ghir_A01	1792361	A	AA	GG	AG	AG	0.5	0.3158	-0.1842
Ghir_A01_1792815	Ghir_A01	1792815	A	AA	GG	AG	AG	0.5926	0.5758	-0.0168
Ghir_A01_1793245	Ghir_A01	1793245	G	GG	AA	GA	GA	0.5849	0.4872	-0.0977
Ghir_A01_1793248	Ghir_A01	1793248	G	GG	TT	GT	GT	0.566	0.5	-0.066
Ghir_A01_1793474	Ghir_A01	1793474	C	CC	TT	CT	CT	0.5238	0.3636	-0.1602
Ghir_A01_1793744	Ghir_A01	1793744	G	GG	AA	GA	GA	0.3514	0.6087	0.2573
Ghir_A01_1794431	Ghir_A01	1794431	C	TT	CC	CT	CT	0.5385	0.2222	-0.3163
Ghir_A01_1794609	Ghir_A01	1794609	A	AA	GG	AG	AG	0.3913	0.4	0.0087
Ghir_A01_1794824	Ghir_A01	1794824	G	GG	AA	GA	GA	0.4286	0.48	0.0514
Ghir_A01_1795351	Ghir_A01	1795351	G	GG	CC	GC	GG	0.6316	0.1429	-0.4887
Ghir_A01_1795612	Ghir_A01	1795612	G	GG	AA	GA	GA	0.4231	0.4231	0.0
Ghir_A01_1795754	Ghir_A01	1795754	G	CC	GG	GC	GC	0.4706	0.5893	0.1187
Ghir_A01_1795795	Ghir_A01	1795795	A	AA	CC	AC	AC	0.375	0.5227	0.1477
Ghir_A01_1795971	Ghir_A01	1795971	C	TT	CC	CT	CT	0.5789	0.25	-0.3289
Ghir_A01_1795986	Ghir_A01	1795986	A	GG	AA	AG	AG	0.5	0.2727	-0.2273
Ghir_A01_1796168	Ghir_A01	1796168	G	GG	AA	GA	GA	0.5135	0.4138	-0.0997
Ghir_A01_1796253	Ghir_A01	1796253	A	AA	GG	AG	AG	0.5652	0.4483	-0.1169
Ghir_A01_1796266	Ghir_A01	1796266	G	GG	AA	GA	GA	0.55	0.4138	-0.1362
Ghir_A01_1796311	Ghir_A01	1796311	T	TT	GG	TG	TG	0.5909	0.4062	-0.1847
Ghir_A01_1796324	Ghir_A01	1796324	G	GG	AA	GA	GA	0.5652	0.3889	-0.1763
Ghir_A01_1796331	Ghir_A01	1796331	C	CC	TT	CT	CT	0.5833	0.3889	-0.1944
Ghir_A01_1800123	Ghir_A01	1800123	C	TT	CC	CT	CT	0.6538	0.5758	-0.078
Ghir_A01_1800236	Ghir_A01	1800236	G	GG	AA	GA	GA	0.5588	0.5758	0.017
Ghir_A01_1800398	Ghir_A01	1800398	T	CC	TT	TC	TC	0.6667	0.2143	-0.4524
Ghir_A01_1800706	Ghir_A01	1800706	C	GG	CC	CG	CG	0.5625	0.3846	-0.1779
Ghir_A01_1800708	Ghir_A01	1800708	C	TT	CC	CT	CT	0.5625	0.3846	-0.1779
Ghir_A01_1800764	Ghir_A01	1800764	A	AA	CC	AC	AC	0.6786	0.4167	-0.2619
Ghir_A01_1800765	Ghir_A01	1800765	C	CC	AA	CA	CA	0.6786	0.4583	-0.2203
Ghir_A01_1800882	Ghir_A01	1800882	T	TT	GG	TG	TG	0.5	0.4259	-0.0741
Ghir_A01_1801024	Ghir_A01	1801024	T	TT	CC	TC	TC	0.5614	0.3043	-0.2571
Ghir_A01_1801028	Ghir_A01	1801028	G	AA	GG	GA	GA	0.5614	0.3333	-0.2281
Ghir_A01_1801153	Ghir_A01	1801153	T	TT	CC	TC	TC	0.4444	0.4211	-0.0233
Ghir_A01_1801231	Ghir_A01	1801231	A	AA	GG	AG	AG	0.4474	0.5208	0.0734
Ghir_A01_1801296	Ghir_A01	1801296	C	CC	TT	CT	CT	0.45	0.5	0.05
Ghir_A01_1801343	Ghir_A01	1801343	G	GG	AA	GA	GA	0.5135	0.4595	-0.054
Ghir_A01_1801517	Ghir_A01	1801517	T	CC	TT	TC	CC	0.44	0.1818	-0.2582
Ghir_A01_1801523	Ghir_A01	1801523	G	TT	GG	GT	GT	0.4167	0.2273	-0.1894
Ghir_A01_1802079	Ghir_A01	1802079	G	GG	AA	GA	GA	0.5	0.32	-0.18
Ghir_A01_1802421	Ghir_A01	1802421	T	TT	GG	TG	TG	0.4688	0.4722	0.0034
Ghir_A01_1802726	Ghir_A01	1802726	A	AA	GG	AG	AG	0.5641	0.4783	-0.0858
Ghir_A01_1808063	Ghir_A01	1808063	G	GG	AA	GA	GA	0.4286	0.4722	0.0436
Ghir_A01_1808080	Ghir_A01	1808080	G	GG	AA	GA	GA	0.45	0.4359	-0.0141
Ghir_A01_1808364	Ghir_A01	1808364	G	CC	GG	GC	GC	0.6842	0.5333	-0.1509
Ghir_A01_1808510	Ghir_A01	1808510	G	GG	CC	GC	GC	0.3448	0.3778	0.033
Ghir_A01_1808610	Ghir_A01	1808610	C	CC	GG	CG	CG	0.6216	0.4167	-0.2049
Ghir_A01_1809519	Ghir_A01	1809519	G	AA	GG	GA	GA	0.6471	0.52	-0.1271
Ghir_A01_1810959	Ghir_A01	1810959	G	GG	AA	GA	GA	0.3333	0.5102	0.1769
Ghir_A01_1811343	Ghir_A01	1811343	T	TT	CC	TC	TC	0.6429	0.28	-0.3629
Ghir_A01_1811483	Ghir_A01	1811483	T	TT	GG	TG	TG	0.625	0.2857	-0.3393
Ghir_A01_1811829	Ghir_A01	1811829	C	CC	GG	CG	CG	0.4118	0.4419	0.0301
Ghir_A01_1812122	Ghir_A01	1812122	C	CC	TT	CT	CT	0.5	0.3	-0.2
Ghir_A01_1812201	Ghir_A01	1812201	A	AA	TT	AT	AT	0.5128	0.3667	-0.1461
Ghir_A01_1812870	Ghir_A01	1812870	T	TT	GG	TG	TG	0.52	0.5385	0.0185
Ghir_A01_1812939	Ghir_A01	1812939	T	TT	GG	TG	TG	0.5789	0.5909	0.012
Ghir_A01_1813088	Ghir_A01	1813088	A	CC	AA	AC	AC	0.5806	0.6098	0.0292
Ghir_A01_1814672	Ghir_A01	1814672	A	AA	GG	AG	AG	0.5385	0.4444	-0.0941
Ghir_A01_1814759	Ghir_A01	1814759	G	GG	AA	GA	GA	0.5714	0.2647	-0.3067
Ghir_A01_1814820	Ghir_A01	1814820	A	AA	GG	AG	AA	0.5873	0.1892	-0.3981
Ghir_A01_1815281	Ghir_A01	1815281	C	CC	AA	CA	CA	0.4468	0.4242	-0.0226
Ghir_A01_1815360	Ghir_A01	1815360	A	AA	TT	AT	AT	0.4857	0.5128	0.0271
Ghir_A01_1815704	Ghir_A01	1815704	T	AA	TT	TA	TA	0.5238	0.5333	0.0095
Ghir_A01_1815932	Ghir_A01	1815932	C	CC	TT	CT	CT	0.5909	0.5862	-0.0047
Ghir_A01_1816019	Ghir_A01	1816019	T	TT	CC	TC	TC	0.4722	0.5476	0.0754
Ghir_A01_1816300	Ghir_A01	1816300	G	GG	AA	GA	GA	0.5	0.2353	-0.2647
Ghir_A01_1816334	Ghir_A01	1816334	C	CC	GG	CG	CG	0.5111	0.2979	-0.2132
Ghir_A01_1818002	Ghir_A01	1818002	A	AA	CC	AC	AC	0.4035	0.52	0.1165
Ghir_A01_1818020	Ghir_A01	1818020	T	TT	AA	TA	TA	0.4603	0.54	0.0797
Ghir_A01_1819077	Ghir_A01	1819077	G	GG	AA	GA	GA	0.4915	0.2917	-0.1998
Ghir_A01_1819901	Ghir_A01	1819901	G	GG	AA	GA	GA	0.5532	0.4419	-0.1113
Ghir_A01_1820108	Ghir_A01	1820108	T	TT	AA	TA	TA	0.5833	0.4	-0.1833
Ghir_A01_1820134	Ghir_A01	1820134	A	AA	GG	AG	AG	0.5143	0.3429	-0.1714
Ghir_A01_1820165	Ghir_A01	1820165	G	GG	TT	GT	GT	0.5152	0.375	-0.1402
Ghir_A01_1820394	Ghir_A01	1820394	G	GG	AA	GA	GA	0.4737	0.5667	0.093
Ghir_A01_1820407	Ghir_A01	1820407	C	CC	TT	CT	CT	0.4762	0.5333	0.0571
Ghir_A01_1820423	Ghir_A01	1820423	A	AA	GG	AG	AG	0.4878	0.5172	0.0294
Ghir_A01_1820446	Ghir_A01	1820446	C	CC	TT	CT	CT	0.5	0.5	0.0
Ghir_A01_1820467	Ghir_A01	1820467	T	TT	CC	TC	TC	0.5128	0.5	-0.0128
Ghir_A01_1820668	Ghir_A01	1820668	C	CC	GG	CG	CG	0.5	0.4667	-0.0333
Ghir_A01_1820684	Ghir_A01	1820684	T	TT	AA	TA	TA	0.4808	0.3793	-0.1015
Ghir_A01_1821168	Ghir_A01	1821168	C	CC	AA	CA	CA	0.45	0.48	0.03
Ghir_A01_1821197	Ghir_A01	1821197	C	CC	AA	CA	CA	0.3824	0.3929	0.0105
Ghir_A01_1821243	Ghir_A01	1821243	C	CC	GG	CG	CG	0.375	0.4286	0.0536
Ghir_A01_1821346	Ghir_A01	1821346	T	TT	CC	TC	TC	0.4082	0.375	-0.0332
Ghir_A01_1822110	Ghir_A01	1822110	A	GG	AA	AG	AG	0.5806	0.2632	-0.3174
Ghir_A01_1822113	Ghir_A01	1822113	C	TT	CC	CT	CT	0.5806	0.25	-0.3306
Ghir_A01_1822513	Ghir_A01	1822513	A	AA	TT	AT	AT	0.6579	0.6522	-0.0057
Ghir_A01_1822601	Ghir_A01	1822601	A	AA	GG	AG	AG	0.6071	0.7	0.0929
Ghir_A01_1822663	Ghir_A01	1822663	A	AA	TT	AT	AT	0.3793	0.52	0.1407
Ghir_A01_1822717	Ghir_A01	1822717	C	CC	TT	CT	CT	0.4167	0.48	0.0633
Ghir_A01_1822984	Ghir_A01	1822984	A	TT	AA	AT	AT	0.3704	0.44	0.0696
Ghir_A01_1822992	Ghir_A01	1822992	A	CC	AA	AC	AC	0.2963	0.4	0.1037
Ghir_A01_1823055	Ghir_A01	1823055	C	TT	CC	CT	CT	0.3182	0.4286	0.1104
Ghir_A01_1823131	Ghir_A01	1823131	C	CC	AA	CA	CA	0.3793	0.4583	0.079
Ghir_A01_1823168	Ghir_A01	1823168	T	TT	CC	TC	TC	0.4333	0.5	0.0667
Ghir_A01_1823792	Ghir_A01	1823792	T	TT	CC	TC	TT	0.5667	0.1579	-0.4088
Ghir_A01_1823813	Ghir_A01	1823813	G	GG	AA	GA	GG	0.5714	0.15	-0.4214
Ghir_A01_1823879	Ghir_A01	1823879	T	TT	CC	TC	TC	0.6296	0.2273	-0.4023
Ghir_A01_1824369	Ghir_A01	1824369	A	TT	AA	AT	AT	0.5385	0.3214	-0.2171
Ghir_A01_1825111	Ghir_A01	1825111	C	CC	GG	CG	CG	0.6207	0.3182	-0.3025
Ghir_A01_1825170	Ghir_A01	1825170	G	GG	AA	GA	GA	0.4348	0.2727	-0.1621
Ghir_A01_1825776	Ghir_A01	1825776	G	GG	CC	GC	GC	0.561	0.4828	-0.0782
Ghir_A01_1826423	Ghir_A01	1826423	T	TT	CC	TC	TC	0.4444	0.35	-0.0944
Ghir_A01_1827290	Ghir_A01	1827290	T	TT	CC	TC	TC	0.3793	0.5714	0.1921
Ghir_A01_1827559	Ghir_A01	1827559	T	TT	CC	TC	TC	0.6667	0.2963	-0.3704
Ghir_A01_1827709	Ghir_A01	1827709	T	TT	CC	TC	TC	0.5667	0.4706	-0.0961
Ghir_A01_1828060	Ghir_A01	1828060	G	GG	TT	GT	GT	0.575	0.4737	-0.1013
Ghir_A01_1828090	Ghir_A01	1828090	G	GG	TT	GT	GT	0.5897	0.4865	-0.1032
Ghir_A01_1828864	Ghir_A01	1828864	C	CC	AA	CA	CA	0.5172	0.4783	-0.0389
Ghir_A01_1828868	Ghir_A01	1828868	A	AA	TT	AT	AT	0.5	0.4583	-0.0417
Ghir_A01_1829023	Ghir_A01	1829023	C	CC	TT	CT	CT	0.4	0.5556	0.1556
Ghir_A01_1829236	Ghir_A01	1829236	A	AA	GG	AG	AG	0.4167	0.5588	0.1421
Ghir_A01_1829369	Ghir_A01	1829369	C	CC	TT	CT	CT	0.4	0.549	0.149
Ghir_A01_1829456	Ghir_A01	1829456	T	TT	AA	TA	TA	0.4848	0.4857	0.0009
Ghir_A01_1829457	Ghir_A01	1829457	T	TT	AA	TA	TA	0.5	0.4857	-0.0143
Ghir_A01_1829558	Ghir_A01	1829558	G	GG	AA	GA	GA	0.5789	0.5714	-0.0075
Ghir_A01_1829863	Ghir_A01	1829863	G	AA	GG	GA	GA	0.5263	0.5217	-0.0046
Ghir_A01_1830024	Ghir_A01	1830024	C	CC	TT	CT	CT	0.4286	0.375	-0.0536
Ghir_A01_1830425	Ghir_A01	1830425	T	TT	CC	TC	TC	0.3182	0.52	0.2018
Ghir_A01_1830966	Ghir_A01	1830966	G	GG	AA	GA	GA	0.55	0.5862	0.0362
Ghir_A01_1831012	Ghir_A01	1831012	G	GG	AA	GA	GA	0.6304	0.6154	-0.015
Ghir_A01_1831564	Ghir_A01	1831564	T	TT	AA	TA	TA	0.3548	0.3256	-0.0292
Ghir_A01_1832201	Ghir_A01	1832201	A	TT	AA	AT	AT	0.3333	0.2727	-0.0606
Ghir_A01_1833395	Ghir_A01	1833395	T	TT	AA	TA	TA	0.6364	0.4	-0.2364
Ghir_A01_1834692	Ghir_A01	1834692	T	TT	CC	TC	TC	0.5217	0.45	-0.0717
Ghir_A01_1837293	Ghir_A01	1837293	A	AA	CC	AC	AC	0.6071	0.44	-0.1671
Ghir_A01_1837627	Ghir_A01	1837627	C	CC	GG	CG	CG	0.5135	0.6	0.0865
Ghir_A01_1837633	Ghir_A01	1837633	A	CC	AA	AC	AC	0.4857	0.6111	0.1254
Ghir_A01_1837786	Ghir_A01	1837786	C	AA	CC	CA	CA	0.4615	0.5556	0.0941
Ghir_A01_1838302	Ghir_A01	1838302	T	TT	CC	TC	TC	0.4286	0.2581	-0.1705
Ghir_A01_1840093	Ghir_A01	1840093	A	AA	TT	AT	AT	0.52	0.4762	-0.0438
Ghir_A01_1841003	Ghir_A01	1841003	A	AA	GG	AG	AA	0.4444	0.1667	-0.2777
Ghir_A01_1841007	Ghir_A01	1841007	A	TT	AA	AT	TT	0.4211	0.1667	-0.2544
Ghir_A01_1842863	Ghir_A01	1842863	A	CC	AA	AA	AA	0.8235	0.85	0.0265
Ghir_A01_1843723	Ghir_A01	1843723	C	CC	TT	CC	CT	0.1212	0.4286	0.3074
Ghir_A01_1843740	Ghir_A01	1843740	A	TT	AA	TT	AT	0.1852	0.3462	0.161
Ghir_A01_1843827	Ghir_A01	1843827	A	AA	TT	AT	AT	0.3235	0.3243	0.0008
Ghir_A01_1843868	Ghir_A01	1843868	A	TT	AA	AT	AT	0.325	0.359	0.034
Ghir_A01_1844146	Ghir_A01	1844146	G	GG	TT	GG	GT	0.1395	0.3958	0.2563
Ghir_A01_1845524	Ghir_A01	1845524	C	CC	TT	CT	CT	0.2143	0.3654	0.1511
Ghir_A01_1847260	Ghir_A01	1847260	T	TT	CC	TC	TC	0.3864	0.4348	0.0484
Ghir_A01_1847831	Ghir_A01	1847831	A	AA	GG	AG	AG	0.3382	0.2619	-0.0763
Ghir_A01_1848581	Ghir_A01	1848581	C	CC	GG	CC	CG	0.1591	0.4348	0.2757
Ghir_A01_1849305	Ghir_A01	1849305	A	AA	GG	AG	AG	0.2826	0.5682	0.2856
Ghir_A01_1850141	Ghir_A01	1850141	A	AA	TT	AA	AT	0.1698	0.46	0.2902
Ghir_A01_1850279	Ghir_A01	1850279	G	GG	CC	GC	GC	0.2069	0.3556	0.1487
Ghir_A01_1850686	Ghir_A01	1850686	G	GG	AA	GA	GA	0.4571	0.4318	-0.0253
Ghir_A01_1851392	Ghir_A01	1851392	C	CC	TT	CT	CC	0.3333	0.1875	-0.1458
Ghir_A01_1851728	Ghir_A01	1851728	A	TT	AA	AT	AT	0.3846	0.2667	-0.1179
Ghir_A01_1851781	Ghir_A01	1851781	T	CC	TT	TC	TC	0.3182	0.4444	0.1262
Ghir_A01_1851816	Ghir_A01	1851816	C	TT	CC	CT	CT	0.2609	0.4615	0.2006
Ghir_A01_1851866	Ghir_A01	1851866	T	AA	TT	TA	TA	0.2308	0.3529	0.1221
Ghir_A01_1851874	Ghir_A01	1851874	G	GG	AA	GG	GA	0.1667	0.3529	0.1862
Ghir_A01_1853455	Ghir_A01	1853455	A	GG	AA	AG	AG	0.3571	0.4706	0.1135
Ghir_A01_1869647	Ghir_A01	1869647	C	CC	TT	CT	CT	0.25	0.5385	0.2885
Ghir_A01_1869765	Ghir_A01	1869765	G	TT	GG	TT	GT	0.1579	0.7143	0.5564
Ghir_A01_1873874	Ghir_A01	1873874	T	TT	AA	TA	TA	0.2222	0.4167	0.1945
Ghir_A01_1878169	Ghir_A01	1878169	C	CC	TT	CT	CT	0.3556	0.3793	0.0237
Ghir_A01_1880020	Ghir_A01	1880020	G	GG	AA	GA	GA	0.55	0.4762	-0.0738
Ghir_A01_1893895	Ghir_A01	1893895	C	CC	TT	CT	CT	0.2222	0.4118	0.1896
Ghir_A01_1901165	Ghir_A01	1901165	A	GG	AA	GG	AG	0.1923	0.5333	0.341
Ghir_A01_1901195	Ghir_A01	1901195	C	AA	CC	CA	CA	0.2903	0.4706	0.1803
Ghir_A01_1902534	Ghir_A01	1902534	C	CC	AA	CA	CA	0.1951	0.3684	0.1733
Ghir_A01_1903376	Ghir_A01	1903376	C	CC	TT	CT	CT	0.2558	0.4082	0.1524
Ghir_A01_1904296	Ghir_A01	1904296	T	TT	AA	TA	TA	0.3902	0.625	0.2348
Ghir_A01_1918213	Ghir_A01	1918213	C	CC	AA	CC	CA	0.186	0.3415	0.1555
Ghir_A01_1938666	Ghir_A01	1938666	A	TT	AA	TT	AT	0.087	0.4444	0.3574
Ghir_A01_1952199	Ghir_A01	1952199	G	TT	GG	GT	GT	0.2308	0.3846	0.1538
Ghir_A01_1952297	Ghir_A01	1952297	G	GG	AA	GA	GA	0.3333	0.25	-0.0833
Ghir_A01_1953328	Ghir_A01	1953328	G	GG	AA	GA	GA	0.2222	0.3889	0.1667
Ghir_A01_1953362	Ghir_A01	1953362	C	TT	CC	TT	CT	0.1628	0.4595	0.2967
Ghir_A01_1953510	Ghir_A01	1953510	C	CC	TT	CT	CT	0.3243	0.5385	0.2142
Ghir_A01_1968873	Ghir_A01	1968873	C	TT	CC	CT	CT	0.6111	0.381	-0.2301
Ghir_A01_1969037	Ghir_A01	1969037	C	CC	AA	CA	CA	0.3043	0.3571	0.0528
Ghir_A01_1969526	Ghir_A01	1969526	C	CC	AA	CC	CA	0.1429	0.4	0.2571
Ghir_A01_1969872	Ghir_A01	1969872	T	AA	TT	AA	TA	0.0	0.4375	0.4375
Ghir_A01_1969930	Ghir_A01	1969930	G	AA	GG	AA	GA	0.1333	0.5238	0.3905
Ghir_A01_1970043	Ghir_A01	1970043	C	CC	TT	CT	CT	0.3333	0.5769	0.2436
Ghir_A01_1973492	Ghir_A01	1973492	G	GG	AA	GG	GA	0.1633	0.4595	0.2962
Ghir_A01_1973513	Ghir_A01	1973513	A	GG	AA	GG	AG	0.1739	0.4571	0.2832
Ghir_A01_1977339	Ghir_A01	1977339	T	AA	TT	TA	TA	0.2593	0.35	0.0907
Ghir_A01_1977942	Ghir_A01	1977942	C	TT	CC	TT	CT	0.1579	0.4516	0.2937
Ghir_A01_1978151	Ghir_A01	1978151	G	GG	AA	GA	GA	0.2333	0.3478	0.1145
Ghir_A01_1978418	Ghir_A01	1978418	A	AA	GG	AA	AG	0.1304	0.5	0.3696
Ghir_A01_1978421	Ghir_A01	1978421	T	TT	CC	TT	TC	0.1304	0.5	0.3696
Ghir_A01_1979188	Ghir_A01	1979188	C	CC	TT	CT	CT	0.3077	0.4516	0.1439
Ghir_A01_2036408	Ghir_A01	2036408	G	GG	AA	GG	GA	0.1818	0.3871	0.2053
Ghir_A01_2056013	Ghir_A01	2056013	C	CC	TT	CT	CT	0.2903	0.4074	0.1171
Ghir_A01_2134729	Ghir_A01	2134729	A	AA	TT	AT	AT	0.4167	0.7692	0.3525
Ghir_A01_2137607	Ghir_A01	2137607	C	CC	TT	CT	CT	0.2424	0.6129	0.3705
Ghir_A01_2138129	Ghir_A01	2138129	C	TT	CC	CT	CT	0.4167	0.5	0.0833
Ghir_A01_2139749	Ghir_A01	2139749	G	GG	AA	GG	GA	0.0435	0.5	0.4565
Ghir_A01_2139784	Ghir_A01	2139784	T	TT	CC	TT	TC	0.1111	0.4615	0.3504
Ghir_A01_2140183	Ghir_A01	2140183	C	TT	CC	CT	CT	0.2759	0.3704	0.0945
Ghir_A01_2140196	Ghir_A01	2140196	G	AA	GG	GA	GA	0.2581	0.3333	0.0752
Ghir_A01_2140333	Ghir_A01	2140333	T	TT	CC	TT	TC	0.0435	0.3704	0.3269
Ghir_A01_2140843	Ghir_A01	2140843	C	TT	CC	CT	CT	0.3415	0.2667	-0.0748
Ghir_A01_2140899	Ghir_A01	2140899	G	AA	GG	GA	GA	0.2105	0.4348	0.2243
Ghir_A01_2141376	Ghir_A01	2141376	C	CC	TT	CT	CT	0.5	0.4688	-0.0312
Ghir_A01_2141520	Ghir_A01	2141520	G	AA	GG	GA	GA	0.2308	0.359	0.1282
Ghir_A01_2141880	Ghir_A01	2141880	C	CC	GG	CG	CG	0.3103	0.5	0.1897
Ghir_A01_2142387	Ghir_A01	2142387	C	CC	TT	CT	CT	0.25	0.4737	0.2237
Ghir_A01_2143208	Ghir_A01	2143208	G	GG	AA	GA	GA	0.2	0.6316	0.4316
Ghir_A01_2143299	Ghir_A01	2143299	A	AA	GG	AG	AG	0.2667	0.6154	0.3487
Ghir_A01_2144031	Ghir_A01	2144031	A	AA	GG	AG	AG	0.34	0.4043	0.0643
Ghir_A01_2145043	Ghir_A01	2145043	C	CC	TT	CT	CT	0.2167	0.3333	0.1166
Ghir_A01_2145871	Ghir_A01	2145871	A	AA	GG	AG	AG	0.25	0.4737	0.2237
Ghir_A01_2146998	Ghir_A01	2146998	C	CC	GG	CG	CG	0.2542	0.4222	0.168
Ghir_A01_2147431	Ghir_A01	2147431	A	AA	GG	AG	AG	0.3636	0.4894	0.1258
Ghir_A01_2147537	Ghir_A01	2147537	A	AA	GG	AG	AG	0.2432	0.5588	0.3156
Ghir_A01_2147926	Ghir_A01	2147926	C	CC	TT	CT	CT	0.2432	0.3684	0.1252
Ghir_A01_2148402	Ghir_A01	2148402	T	TT	AA	TA	TA	0.3333	0.4545	0.1212
Ghir_A01_2148441	Ghir_A01	2148441	A	AA	CC	AC	AC	0.2258	0.7778	0.552
Ghir_A01_2148817	Ghir_A01	2148817	G	GG	AA	GA	GA	0.3095	0.4872	0.1777
Ghir_A01_2148926	Ghir_A01	2148926	A	AA	GG	AG	AG	0.2927	0.4884	0.1957
Ghir_A01_2149149	Ghir_A01	2149149	T	TT	CC	TC	TC	0.2812	0.3871	0.1059
Ghir_A01_2149150	Ghir_A01	2149150	C	CC	TT	CT	CT	0.2812	0.4194	0.1382
Ghir_A01_2149240	Ghir_A01	2149240	C	CC	TT	CT	CT	0.3478	0.3333	-0.0145
Ghir_A01_2150296	Ghir_A01	2150296	A	AA	TT	AA	AT	0.0909	0.5938	0.5029
Ghir_A01_2150332	Ghir_A01	2150332	T	TT	CC	TT	TC	0.15	0.6486	0.4986
Ghir_A01_2156269	Ghir_A01	2156269	C	CC	AA	CA	CA	0.3143	0.381	0.0667
Ghir_A01_2160352	Ghir_A01	2160352	C	CC	TT	CC	CT	0.1791	0.5	0.3209
Ghir_A01_2194666	Ghir_A01	2194666	C	TT	CC	CT	CT	0.3158	0.4286	0.1128
Ghir_A01_2194672	Ghir_A01	2194672	T	CC	TT	TC	TC	0.3158	0.4286	0.1128
Ghir_A01_2195023	Ghir_A01	2195023	G	AA	GG	GA	GA	0.25	0.625	0.375
Ghir_A01_2195421	Ghir_A01	2195421	C	CC	GG	CG	CG	0.2571	0.5143	0.2572
Ghir_A01_2196659	Ghir_A01	2196659	T	TT	AA	TA	TA	0.3077	0.4194	0.1117
Ghir_A01_2197701	Ghir_A01	2197701	C	CC	TT	CT	CT	0.4545	0.2069	-0.2476
Ghir_A01_2198584	Ghir_A01	2198584	T	TT	CC	TC	TC	0.3214	0.4444	0.123
Ghir_A01_2199261	Ghir_A01	2199261	T	TT	AA	TT	TA	0.1282	0.75	0.6218
Ghir_A01_2199542	Ghir_A01	2199542	G	GG	AA	GA	GA	0.4762	0.625	0.1488
Ghir_A01_2199611	Ghir_A01	2199611	A	AA	GG	AG	AG	0.4688	0.5238	0.055
Ghir_A01_2200002	Ghir_A01	2200002	A	AA	GG	AG	AG	0.3077	0.3684	0.0607
Ghir_A01_2200190	Ghir_A01	2200190	C	CC	GG	CG	CG	0.2836	0.5	0.2164
Ghir_A01_2201600	Ghir_A01	2201600	A	AA	GG	AG	AG	0.2759	0.35	0.0741
Ghir_A01_2201957	Ghir_A01	2201957	A	AA	GG	AG	AA	0.3077	0.0909	-0.2168
Ghir_A01_2202966	Ghir_A01	2202966	T	TT	CC	TC	TC	0.2439	0.3333	0.0894
Ghir_A01_2203029	Ghir_A01	2203029	G	GG	CC	GC	GC	0.234	0.375	0.141
Ghir_A01_2203135	Ghir_A01	2203135	C	TT	CC	CT	CT	0.3077	0.3571	0.0494
Ghir_A01_2203225	Ghir_A01	2203225	C	CC	TT	CT	CT	0.4048	0.3556	-0.0492
Ghir_A01_2203284	Ghir_A01	2203284	A	AA	TT	AT	AT	0.3696	0.2826	-0.087
Ghir_A01_2203285	Ghir_A01	2203285	T	TT	CC	TC	TC	0.3556	0.2727	-0.0829
Ghir_A01_2205727	Ghir_A01	2205727	C	CC	TT	CT	CT	0.2188	0.4545	0.2357
Ghir_A01_2206131	Ghir_A01	2206131	C	CC	AA	CA	CA	0.2368	0.5714	0.3346
Ghir_A01_2207051	Ghir_A01	2207051	G	GG	AA	GA	GA	0.2364	0.4545	0.2181
Ghir_A01_2208492	Ghir_A01	2208492	C	GG	CC	CG	CC	0.5238	0.8235	0.2997
Ghir_A01_2208889	Ghir_A01	2208889	C	CC	TT	CT	CT	0.28	0.5	0.22
Ghir_A01_2209029	Ghir_A01	2209029	C	CC	TT	CC	CT	0.1786	0.3478	0.1692
Ghir_A01_2209685	Ghir_A01	2209685	A	AA	GG	AG	AG	0.2391	0.6792	0.4401
Ghir_A01_2209688	Ghir_A01	2209688	C	CC	TT	CT	CT	0.234	0.6538	0.4198
Ghir_A01_2209695	Ghir_A01	2209695	A	AA	GG	AG	AG	0.25	0.6364	0.3864
Ghir_A01_2209814	Ghir_A01	2209814	G	GG	AA	GA	GA	0.26	0.4259	0.1659
Ghir_A01_2210384	Ghir_A01	2210384	T	TT	CC	TC	TC	0.4	0.4194	0.0194
Ghir_A01_2210547	Ghir_A01	2210547	A	GG	AA	AG	AG	0.4091	0.5	0.0909
Ghir_A01_2210609	Ghir_A01	2210609	C	GG	CC	CG	CG	0.2308	0.5238	0.293
Ghir_A01_2210650	Ghir_A01	2210650	G	TT	GG	GT	GT	0.4	0.55	0.15
Ghir_A01_2210765	Ghir_A01	2210765	G	GG	AA	GA	GA	0.4	0.4211	0.0211
Ghir_A01_2210961	Ghir_A01	2210961	A	CC	AA	AC	AC	0.2308	0.3462	0.1154
Ghir_A01_2211037	Ghir_A01	2211037	T	GG	TT	TG	TG	0.3333	0.3571	0.0238
Ghir_A01_2214049	Ghir_A01	2214049	G	AA	GG	GA	GA	0.5667	0.4	-0.1667
Ghir_A01_2214738	Ghir_A01	2214738	T	TT	CC	TC	TC	0.2308	0.5278	0.297
Ghir_A01_2215096	Ghir_A01	2215096	T	TT	AA	TT	TA	0.1	0.3571	0.2571
Ghir_A01_2216907	Ghir_A01	2216907	A	AA	TT	AA	AT	0.1136	0.4103	0.2967
Ghir_A01_2219863	Ghir_A01	2219863	A	AA	GG	AG	AG	0.3125	0.5526	0.2401
Ghir_A01_2221179	Ghir_A01	2221179	A	AA	GG	AG	AG	0.3171	0.4898	0.1727
Ghir_A01_2223384	Ghir_A01	2223384	T	TT	CC	TC	TC	0.3913	0.4	0.0087
Ghir_A01_2224223	Ghir_A01	2224223	G	GG	AA	GA	GA	0.2333	0.3333	0.1
Ghir_A01_2224268	Ghir_A01	2224268	T	TT	CC	TC	TC	0.2308	0.4	0.1692
Ghir_A01_2224289	Ghir_A01	2224289	G	GG	AA	GA	GA	0.2778	0.4583	0.1805
Ghir_A01_2250148	Ghir_A01	2250148	G	AA	GG	GA	GA	0.2857	0.6316	0.3459
Ghir_A01_2266173	Ghir_A01	2266173	T	TT	AA	TT	TA	0.1875	0.3889	0.2014
Ghir_A01_2266240	Ghir_A01	2266240	G	GG	TT	GG	GT	0.1818	0.3333	0.1515
Ghir_A01_2266304	Ghir_A01	2266304	A	AA	TT	AA	AT	0.1667	0.4444	0.2777
Ghir_A01_2266357	Ghir_A01	2266357	C	CC	GG	CC	CG	0.1667	0.5172	0.3505
Ghir_A01_2266811	Ghir_A01	2266811	C	CC	TT	CT	CT	0.2391	0.3421	0.103
Ghir_A01_2266823	Ghir_A01	2266823	T	TT	AA	TA	TA	0.2051	0.3158	0.1107
Ghir_A01_2266874	Ghir_A01	2266874	A	AA	GG	AG	AG	0.2353	0.4167	0.1814
Ghir_A01_2266966	Ghir_A01	2266966	G	GG	AA	GA	GA	0.2885	0.46	0.1715
Ghir_A01_2266987	Ghir_A01	2266987	T	TT	CC	TC	TC	0.2979	0.5	0.2021
Ghir_A01_2267254	Ghir_A01	2267254	G	GG	CC	GC	GC	0.375	0.5882	0.2132
Ghir_A01_2267511	Ghir_A01	2267511	T	TT	CC	TC	TC	0.3	0.3333	0.0333
Ghir_A01_2268184	Ghir_A01	2268184	T	TT	GG	TG	TG	0.3889	0.5357	0.1468
Ghir_A01_2268314	Ghir_A01	2268314	G	GG	TT	GT	GT	0.381	0.5263	0.1453
Ghir_A01_2268447	Ghir_A01	2268447	G	GG	CC	GC	GC	0.3462	0.2778	-0.0684
Ghir_A01_2268551	Ghir_A01	2268551	C	CC	GG	CG	CG	0.2105	0.3429	0.1324
Ghir_A01_2269166	Ghir_A01	2269166	C	CC	TT	CT	CT	0.2407	0.434	0.1933
Ghir_A01_2270592	Ghir_A01	2270592	T	AA	TT	AA	TA	0.1429	0.4667	0.3238
Ghir_A01_2270751	Ghir_A01	2270751	A	AA	TT	AT	AT	0.2667	0.5185	0.2518
Ghir_A01_2270821	Ghir_A01	2270821	C	CC	TT	CT	CT	0.2143	0.4828	0.2685
Ghir_A01_2270922	Ghir_A01	2270922	T	TT	CC	TC	TC	0.2222	0.3846	0.1624
Ghir_A01_2270995	Ghir_A01	2270995	G	GG	AA	GA	GA	0.2222	0.3929	0.1707
Ghir_A01_2271606	Ghir_A01	2271606	C	CC	TT	CT	CT	0.4286	0.4242	-0.0044
Ghir_A01_2271877	Ghir_A01	2271877	T	TT	CC	TC	TC	0.3125	0.4054	0.0929
Ghir_A01_2272087	Ghir_A01	2272087	T	TT	GG	TT	TG	0.1481	0.4074	0.2593
Ghir_A01_2272151	Ghir_A01	2272151	A	GG	AA	GG	AG	0.125	0.5333	0.4083
Ghir_A01_2273889	Ghir_A01	2273889	A	AA	GG	AA	AG	0.1522	0.4386	0.2864
Ghir_A01_2274268	Ghir_A01	2274268	C	CC	TT	CT	CT	0.2	0.3871	0.1871
Ghir_A01_2275001	Ghir_A01	2275001	T	TT	CC	TC	TC	0.25	0.3415	0.0915
Ghir_A01_2275196	Ghir_A01	2275196	C	CC	TT	CT	CT	0.3684	0.5455	0.1771
Ghir_A01_2275906	Ghir_A01	2275906	C	CC	TT	CT	CT	0.3333	0.5357	0.2024
Ghir_A01_2276632	Ghir_A01	2276632	C	CC	TT	CT	CT	0.3	0.4516	0.1516
Ghir_A01_2276846	Ghir_A01	2276846	T	TT	AA	TA	TA	0.2979	0.5102	0.2123
Ghir_A01_2277021	Ghir_A01	2277021	A	GG	AA	AG	AG	0.3158	0.3571	0.0413
Ghir_A01_2277124	Ghir_A01	2277124	C	CC	TT	CC	CT	0.1667	0.4	0.2333
Ghir_A01_2277276	Ghir_A01	2277276	C	CC	GG	CC	CG	0.1692	0.4167	0.2475
Ghir_A01_2277621	Ghir_A01	2277621	T	TT	AA	TT	TA	0.1042	0.339	0.2348
Ghir_A01_2277672	Ghir_A01	2277672	A	AA	GG	AA	AG	0.1111	0.3043	0.1932
Ghir_A01_2277832	Ghir_A01	2277832	G	GG	AA	GA	GA	0.2903	0.4082	0.1179
Ghir_A01_2278147	Ghir_A01	2278147	C	CC	GG	CG	CG	0.2549	0.6909	0.436
Ghir_A01_2278189	Ghir_A01	2278189	A	GG	AA	AG	AG	0.4194	0.7015	0.2821
Ghir_A01_2278605	Ghir_A01	2278605	C	CC	TT	CT	CT	0.2308	0.431	0.2002
Ghir_A01_2278833	Ghir_A01	2278833	C	CC	AA	CA	CA	0.2333	0.459	0.2257
Ghir_A01_2278875	Ghir_A01	2278875	C	CC	TT	CT	CT	0.2545	0.45	0.1955
Ghir_A01_2279067	Ghir_A01	2279067	C	CC	TT	CT	CT	0.2429	0.3889	0.146
Ghir_A01_2286686	Ghir_A01	2286686	G	GG	AA	GA	GA	0.3514	0.5652	0.2138
Ghir_A01_2287122	Ghir_A01	2287122	G	GG	AA	GA	GA	0.2059	0.4444	0.2385
Ghir_A01_2287204	Ghir_A01	2287204	A	AA	GG	AG	AG	0.25	0.3721	0.1221
Ghir_A01_2287489	Ghir_A01	2287489	C	CC	TT	CT	CT	0.3333	0.5714	0.2381
Ghir_A01_2291145	Ghir_A01	2291145	A	AA	GG	AA	AG	0.1333	0.3548	0.2215
Ghir_A01_2291334	Ghir_A01	2291334	G	GG	AA	GA	GA	0.2881	0.3594	0.0713
Ghir_A01_2292527	Ghir_A01	2292527	G	GG	AA	GA	GA	0.3824	0.4444	0.062
Ghir_A01_2292733	Ghir_A01	2292733	A	AA	GG	AG	AG	0.3043	0.5312	0.2269
Ghir_A01_2293771	Ghir_A01	2293771	C	CC	TT	CT	CT	0.3191	0.5789	0.2598
Ghir_A01_2294794	Ghir_A01	2294794	A	AA	GG	AA	AG	0.125	0.7045	0.5795
Ghir_A01_2294796	Ghir_A01	2294796	T	TT	CC	TT	TC	0.125	0.6977	0.5727
Ghir_A01_2295201	Ghir_A01	2295201	G	GG	AA	GA	GA	0.2093	0.3409	0.1316
Ghir_A01_2296155	Ghir_A01	2296155	A	AA	CC	AC	AC	0.303	0.4815	0.1785
Ghir_A01_2296201	Ghir_A01	2296201	A	AA	GG	AG	AG	0.3846	0.6316	0.247
Ghir_A01_2296345	Ghir_A01	2296345	C	AA	CC	CA	CA	0.2222	0.4348	0.2126
Ghir_A01_2296815	Ghir_A01	2296815	T	CC	TT	TC	TC	0.4	0.5385	0.1385
Ghir_A01_2299425	Ghir_A01	2299425	A	AA	CC	AC	AC	0.2692	0.4375	0.1683
Ghir_A01_2304664	Ghir_A01	2304664	A	AA	GG	AG	AG	0.2857	0.4681	0.1824
Ghir_A01_2306202	Ghir_A01	2306202	G	AA	GG	GA	GA	0.3333	0.3889	0.0556
Ghir_A01_2307889	Ghir_A01	2307889	C	CC	GG	CC	CG	0.1458	0.3953	0.2495
Ghir_A01_2327500	Ghir_A01	2327500	T	TT	AA	TA	TA	0.4062	0.3	-0.1062
Ghir_A01_2327501	Ghir_A01	2327501	T	TT	AA	TA	TA	0.4062	0.2857	-0.1205
Ghir_A01_2327502	Ghir_A01	2327502	T	TT	AA	TA	TA	0.4062	0.2857	-0.1205
Ghir_A01_2327513	Ghir_A01	2327513	C	CC	TT	CT	CT	0.4333	0.5217	0.0884
Ghir_A01_2327615	Ghir_A01	2327615	A	AA	CC	AC	AC	0.2188	0.7143	0.4955
Ghir_A01_2328016	Ghir_A01	2328016	C	CC	AA	CA	CA	0.35	0.3611	0.0111
Ghir_A01_2328095	Ghir_A01	2328095	A	AA	CC	AC	AC	0.5294	0.2593	-0.2701
Ghir_A01_2328121	Ghir_A01	2328121	T	TT	CC	TC	TC	0.375	0.2963	-0.0787
Ghir_A01_2328143	Ghir_A01	2328143	C	CC	GG	CG	CG	0.3043	0.3704	0.0661
Ghir_A01_2328531	Ghir_A01	2328531	C	CC	TT	CC	CT	0.1765	0.4737	0.2972
Ghir_A01_2328885	Ghir_A01	2328885	A	AA	GG	AA	AG	0.1429	0.4286	0.2857
Ghir_A01_2329037	Ghir_A01	2329037	G	GG	AA	GA	GA	0.2857	0.52	0.2343
Ghir_A01_2329048	Ghir_A01	2329048	T	TT	CC	TC	TC	0.35	0.4828	0.1328
Ghir_A01_2330455	Ghir_A01	2330455	A	AA	GG	AG	AG	0.2941	0.4167	0.1226
Ghir_A01_2331529	Ghir_A01	2331529	T	TT	AA	TA	TA	0.3143	0.3214	0.0071
Ghir_A01_2333026	Ghir_A01	2333026	C	CC	TT	CT	CT	0.3333	0.7619	0.4286
Ghir_A01_2333425	Ghir_A01	2333425	T	TT	CC	TC	TC	0.25	0.5	0.25
Ghir_A01_2333706	Ghir_A01	2333706	A	GG	AA	AG	AG	0.4167	0.4651	0.0484
Ghir_A01_2334110	Ghir_A01	2334110	G	AA	GG	GA	GA	0.3333	0.4118	0.0785
Ghir_A01_2334828	Ghir_A01	2334828	T	TT	AA	TA	TT	0.3	0.1765	-0.1235
Ghir_A01_2335133	Ghir_A01	2335133	C	CC	AA	CA	CA	0.25	0.3462	0.0962
Ghir_A01_2336226	Ghir_A01	2336226	T	AA	TT	TA	TA	0.5333	0.4167	-0.1166
Ghir_A01_2336960	Ghir_A01	2336960	A	TT	AA	TT	AT	0.1429	0.6	0.4571
Ghir_A01_2337121	Ghir_A01	2337121	A	GG	AA	GG	AG	0.0	0.4375	0.4375
Ghir_A01_2337241	Ghir_A01	2337241	G	AA	GG	AA	GA	0.0	0.56	0.56
Ghir_A01_2337900	Ghir_A01	2337900	G	GG	TT	GT	GT	0.3684	0.5833	0.2149
Ghir_A01_2337904	Ghir_A01	2337904	C	TT	CC	CT	CT	0.3684	0.5714	0.203
Ghir_A01_2338000	Ghir_A01	2338000	G	AA	GG	GA	GA	0.3243	0.75	0.4257
Ghir_A01_2338035	Ghir_A01	2338035	G	AA	GG	GA	GA	0.3125	0.6667	0.3542
Ghir_A01_2338133	Ghir_A01	2338133	T	GG	TT	TG	TG	0.3571	0.625	0.2679
Ghir_A01_2338208	Ghir_A01	2338208	C	CC	TT	CT	CT	0.3529	0.4211	0.0682
Ghir_A01_2338335	Ghir_A01	2338335	G	GG	TT	GT	GT	0.2	0.4062	0.2062
Ghir_A01_2338449	Ghir_A01	2338449	G	TT	GG	GT	GT	0.2667	0.4651	0.1984
Ghir_A01_2338531	Ghir_A01	2338531	A	AA	CC	AA	AC	0.16	0.5366	0.3766
Ghir_A01_2338905	Ghir_A01	2338905	G	GG	TT	GT	GT	0.2083	0.3636	0.1553
Ghir_A01_2339400	Ghir_A01	2339400	G	GG	AA	GG	GA	0.1143	0.3704	0.2561
Ghir_A01_2340549	Ghir_A01	2340549	A	AA	CC	AC	AC	0.2955	0.3208	0.0253
Ghir_A01_2340879	Ghir_A01	2340879	T	TT	GG	TG	TG	0.1961	0.5333	0.3372
Ghir_A01_2341558	Ghir_A01	2341558	C	CC	TT	CT	CT	0.2368	0.4571	0.2203
Ghir_A01_2341716	Ghir_A01	2341716	A	AA	GG	AG	AG	0.2	0.5294	0.3294
Ghir_A01_2342202	Ghir_A01	2342202	G	GG	AA	GA	GA	0.3542	0.3696	0.0154
Ghir_A01_2342460	Ghir_A01	2342460	G	GG	AA	GA	GA	0.4857	0.3824	-0.1033
Ghir_A01_2348617	Ghir_A01	2348617	A	AA	CC	AC	AC	0.2	0.4222	0.2222
Ghir_A01_2348781	Ghir_A01	2348781	C	CC	TT	CT	CT	0.2778	0.5179	0.2401
Ghir_A01_2348896	Ghir_A01	2348896	G	GG	AA	GG	GA	0.1818	0.5778	0.396
Ghir_A01_2349181	Ghir_A01	2349181	C	CC	TT	CT	CT	0.2429	0.36	0.1171
Ghir_A01_2349650	Ghir_A01	2349650	A	AA	CC	AC	AC	0.3019	0.4359	0.134
Ghir_A01_2349790	Ghir_A01	2349790	A	AA	GG	AG	AG	0.2593	0.4483	0.189
Ghir_A01_2349796	Ghir_A01	2349796	G	GG	TT	GG	GT	0.1923	0.4667	0.2744
Ghir_A01_2349818	Ghir_A01	2349818	T	TT	CC	TC	TC	0.2	0.4815	0.2815
Ghir_A01_2350177	Ghir_A01	2350177	G	GG	CC	GG	GC	0.1053	0.5333	0.428
Ghir_A01_2350542	Ghir_A01	2350542	T	TT	CC	TC	TC	0.2444	0.3913	0.1469
Ghir_A01_2350629	Ghir_A01	2350629	A	AA	GG	AG	AG	0.2321	0.4314	0.1993
Ghir_A01_2351012	Ghir_A01	2351012	C	CC	TT	CT	CT	0.3387	0.4561	0.1174
Ghir_A01_2351054	Ghir_A01	2351054	A	AA	GG	AG	AG	0.3134	0.4262	0.1128
Ghir_A01_2351166	Ghir_A01	2351166	T	TT	AA	TA	TA	0.3016	0.3913	0.0897
Ghir_A01_2351606	Ghir_A01	2351606	G	GG	AA	GA	GA	0.2273	0.4773	0.25
Ghir_A01_2351922	Ghir_A01	2351922	T	TT	CC	TT	TC	0.0952	0.44	0.3448
Ghir_A01_2352274	Ghir_A01	2352274	T	TT	CC	TC	TC	0.24	0.5714	0.3314
Ghir_A01_2352351	Ghir_A01	2352351	T	TT	AA	TA	TA	0.2174	0.5	0.2826
Ghir_A01_2352906	Ghir_A01	2352906	G	GG	AA	GA	GA	0.3023	0.4375	0.1352
Ghir_A01_2353322	Ghir_A01	2353322	A	AA	GG	AA	AG	0.098	0.4219	0.3239
Ghir_A01_2353883	Ghir_A01	2353883	C	CC	TT	CC	CT	0.1667	0.4706	0.3039
Ghir_A01_2354494	Ghir_A01	2354494	C	CC	TT	CC	CT	0.1159	0.5306	0.4147
Ghir_A01_2355573	Ghir_A01	2355573	A	AA	GG	AG	AG	0.2143	0.4464	0.2321
Ghir_A01_2356221	Ghir_A01	2356221	G	GG	AA	GA	GA	0.2609	0.4474	0.1865
Ghir_A01_2356276	Ghir_A01	2356276	A	AA	GG	AG	AG	0.32	0.4194	0.0994
Ghir_A01_2356516	Ghir_A01	2356516	C	CC	GG	CG	CG	0.3556	0.4694	0.1138
Ghir_A01_2356608	Ghir_A01	2356608	C	CC	TT	CT	CT	0.2105	0.3966	0.1861
Ghir_A01_2356951	Ghir_A01	2356951	G	GG	AA	GA	GA	0.2791	0.3333	0.0542
Ghir_A01_2357147	Ghir_A01	2357147	C	CC	AA	CA	CA	0.2182	0.3871	0.1689
Ghir_A01_2357552	Ghir_A01	2357552	G	GG	CC	GG	GC	0.1667	0.3415	0.1748
Ghir_A01_2357597	Ghir_A01	2357597	A	AA	GG	AA	AG	0.1613	0.3571	0.1958
Ghir_A01_2357729	Ghir_A01	2357729	G	GG	AA	GG	GA	0.1714	0.475	0.3036
Ghir_A01_2358464	Ghir_A01	2358464	C	CC	GG	CG	CG	0.3125	0.5349	0.2224
Ghir_A01_2367999	Ghir_A01	2367999	A	AA	TT	AA	AT	0.15	0.4348	0.2848
Ghir_A01_2370388	Ghir_A01	2370388	C	CC	AA	CA	CA	0.2632	0.7692	0.506
Ghir_A01_2372704	Ghir_A01	2372704	T	CC	TT	TC	TC	0.2	0.3077	0.1077
Ghir_A01_2377295	Ghir_A01	2377295	C	CC	TT	CT	CT	0.2174	0.4762	0.2588
Ghir_A01_2377932	Ghir_A01	2377932	T	TT	AA	TT	TA	0.0606	0.3333	0.2727
Ghir_A01_2379375	Ghir_A01	2379375	T	TT	CC	TC	TC	0.3636	0.5278	0.1642
Ghir_A01_2380106	Ghir_A01	2380106	G	GG	AA	GA	GA	0.2857	0.5	0.2143
Ghir_A01_2380110	Ghir_A01	2380110	G	GG	AA	GA	GA	0.2692	0.4884	0.2192
Ghir_A01_2384808	Ghir_A01	2384808	G	CC	GG	CC	GC	0.1739	0.4545	0.2806
Ghir_A01_2386702	Ghir_A01	2386702	G	GG	AA	GA	GA	0.3214	0.2727	-0.0487
Ghir_A01_2387814	Ghir_A01	2387814	A	AA	GG	AG	AG	0.2581	0.6316	0.3735
Ghir_A01_2390937	Ghir_A01	2390937	A	AA	GG	AG	AG	0.375	0.32	-0.055
Ghir_A01_2391197	Ghir_A01	2391197	T	TT	GG	TG	TG	0.3462	0.4375	0.0913
Ghir_A01_2391360	Ghir_A01	2391360	A	GG	AA	GG	AG	0.1667	0.375	0.2083
Ghir_A01_2392423	Ghir_A01	2392423	C	CC	TT	CT	CT	0.2326	0.3947	0.1621
Ghir_A01_2392440	Ghir_A01	2392440	G	GG	AA	GA	GA	0.2	0.4054	0.2054
Ghir_A01_2392486	Ghir_A01	2392486	A	AA	TT	AA	AT	0.1471	0.4615	0.3144
Ghir_A01_2392562	Ghir_A01	2392562	G	GG	AA	GG	GA	0.0909	0.5833	0.4924
Ghir_A01_2392665	Ghir_A01	2392665	C	CC	TT	CC	CT	0.1875	0.5152	0.3277
Ghir_A01_2393711	Ghir_A01	2393711	A	AA	GG	AG	AG	0.2	0.5484	0.3484
Ghir_A01_2394349	Ghir_A01	2394349	T	TT	CC	TC	TC	0.3415	0.4565	0.115
Ghir_A01_2394660	Ghir_A01	2394660	G	GG	AA	GA	GA	0.2344	0.4407	0.2063
Ghir_A01_2394874	Ghir_A01	2394874	A	AA	GG	AG	AG	0.3269	0.4	0.0731
Ghir_A01_2395201	Ghir_A01	2395201	A	AA	GG	AA	AG	0.1905	0.4419	0.2514
Ghir_A01_2395422	Ghir_A01	2395422	A	AA	CC	AC	AC	0.3	0.55	0.25
Ghir_A01_2395431	Ghir_A01	2395431	T	TT	AA	TA	TA	0.2581	0.5	0.2419
Ghir_A01_2395432	Ghir_A01	2395432	A	AA	TT	AT	AT	0.2	0.5	0.3
Ghir_A01_2395433	Ghir_A01	2395433	T	TT	AA	TA	TA	0.2069	0.5	0.2931
Ghir_A01_2395516	Ghir_A01	2395516	G	GG	AA	GA	GA	0.28	0.4545	0.1745
Ghir_A01_2395597	Ghir_A01	2395597	T	TT	GG	TG	TG	0.2609	0.5833	0.3224
Ghir_A01_2395729	Ghir_A01	2395729	G	GG	AA	GA	GA	0.5	0.7143	0.2143
Ghir_A01_2395850	Ghir_A01	2395850	G	GG	AA	GA	GA	0.2647	0.7647	0.5
Ghir_A01_2396268	Ghir_A01	2396268	C	CC	TT	CT	CT	0.3721	0.3421	-0.03
Ghir_A01_2396341	Ghir_A01	2396341	C	CC	TT	CT	CT	0.4681	0.3158	-0.1523
Ghir_A01_2396450	Ghir_A01	2396450	A	AA	GG	AG	AG	0.3095	0.2308	-0.0787
Ghir_A01_2397398	Ghir_A01	2397398	T	TT	AA	TA	TA	0.2571	0.7222	0.4651
Ghir_A01_2397742	Ghir_A01	2397742	C	TT	CC	CT	CT	0.35	0.7826	0.4326
Ghir_A01_2398289	Ghir_A01	2398289	A	AA	GG	AG	AG	0.4667	0.7391	0.2724
Ghir_A01_2398615	Ghir_A01	2398615	C	TT	CC	TT	CC	0.1429	0.8182	0.6753
Ghir_A01_2399642	Ghir_A01	2399642	C	CC	TT	CC	CT	0.0769	0.3158	0.2389
Ghir_A01_2400007	Ghir_A01	2400007	C	CC	AA	CC	CA	0.1429	0.4516	0.3087
Ghir_A01_2400456	Ghir_A01	2400456	T	TT	CC	TC	TC	0.25	0.5278	0.2778
Ghir_A01_2400692	Ghir_A01	2400692	A	AA	GG	AG	AG	0.2353	0.3043	0.069
Ghir_A01_2401265	Ghir_A01	2401265	T	TT	CC	TT	TC	0.1	0.5714	0.4714
Ghir_A01_2401547	Ghir_A01	2401547	C	CC	TT	CT	CT	0.2069	0.5625	0.3556
Ghir_A01_2402793	Ghir_A01	2402793	G	AA	GG	GA	GG	0.7273	0.8333	0.106
Ghir_A01_2403809	Ghir_A01	2403809	G	GG	AA	GA	GA	0.3793	0.4783	0.099
Ghir_A01_2403976	Ghir_A01	2403976	T	TT	CC	TC	TC	0.5556	0.4	-0.1556
Ghir_A01_2404161	Ghir_A01	2404161	C	AA	CC	CA	CA	0.2759	0.5909	0.315
Ghir_A01_2404231	Ghir_A01	2404231	G	GG	AA	GA	GA	0.36	0.4762	0.1162
Ghir_A01_2404313	Ghir_A01	2404313	C	CC	TT	CT	CT	0.2759	0.48	0.2041
Ghir_A01_2404542	Ghir_A01	2404542	A	AA	GG	AA	AG	0.1429	0.6923	0.5494
Ghir_A01_2404828	Ghir_A01	2404828	C	CC	TT	CT	CT	0.2727	0.4706	0.1979
Ghir_A01_2405743	Ghir_A01	2405743	A	AA	GG	AG	AG	0.2812	0.3529	0.0717
Ghir_A01_2405841	Ghir_A01	2405841	T	TT	GG	TG	TG	0.3611	0.3488	-0.0123
Ghir_A01_2412870	Ghir_A01	2412870	T	TT	CC	TC	TC	0.3889	0.5333	0.1444
Ghir_A01_2449842	Ghir_A01	2449842	A	AA	GG	AG	AG	0.2464	0.3906	0.1442
Ghir_A01_2453873	Ghir_A01	2453873	C	CC	TT	CT	CT	0.34	0.4035	0.0635
Ghir_A01_2463777	Ghir_A01	2463777	G	GG	AA	GA	GA	0.4545	0.4848	0.0303
Ghir_A01_2493869	Ghir_A01	2493869	G	GG	AA	GA	GA	0.4706	0.625	0.1544
Ghir_A01_2626724	Ghir_A01	2626724	C	CC	TT	CT	CT	0.2069	0.5333	0.3264
Ghir_A01_2628566	Ghir_A01	2628566	T	TT	AA	TT	TA	0.1304	0.4359	0.3055
Ghir_A01_2629270	Ghir_A01	2629270	G	GG	TT	GT	GT	0.56	0.25	-0.31
Ghir_A01_2637838	Ghir_A01	2637838	C	CC	GG	CG	CG	0.3958	0.5319	0.1361
Ghir_A01_2638237	Ghir_A01	2638237	T	TT	GG	TG	TG	0.3529	0.5	0.1471
Ghir_A01_2638259	Ghir_A01	2638259	A	AA	TT	AT	AT	0.4	0.4211	0.0211
Ghir_A01_2638913	Ghir_A01	2638913	C	AA	CC	AA	CC	0.1429	1.0	0.8571
Ghir_A01_2640103	Ghir_A01	2640103	G	AA	GG	GA	GA	0.2857	0.5	0.2143
Ghir_A01_2641051	Ghir_A01	2641051	C	CC	TT	CC	CT	0.1463	0.3846	0.2383
Ghir_A01_2642692	Ghir_A01	2642692	G	GG	CC	GG	GC	0.1778	0.525	0.3472
Ghir_A01_2643437	Ghir_A01	2643437	G	GG	TT	GT	GT	0.3778	0.5577	0.1799
Ghir_A01_2644263	Ghir_A01	2644263	A	AA	GG	AG	AG	0.197	0.5	0.303
Ghir_A01_2644422	Ghir_A01	2644422	A	AA	CC	AA	AC	0.1556	0.4118	0.2562
Ghir_A01_2644596	Ghir_A01	2644596	A	AA	CC	AC	AC	0.4231	0.5128	0.0897
Ghir_A01_2644878	Ghir_A01	2644878	A	AA	CC	AC	AA	0.625	0.1176	-0.5074
Ghir_A01_2645860	Ghir_A01	2645860	A	GG	AA	GG	AG	0.1429	0.5714	0.4285
Ghir_A01_2645944	Ghir_A01	2645944	T	AA	TT	AA	TA	0.0667	0.4706	0.4039
Ghir_A01_2646195	Ghir_A01	2646195	C	TT	CC	CT	CT	0.3158	0.4583	0.1425
Ghir_A01_2646780	Ghir_A01	2646780	T	GG	TT	TG	TG	0.3462	0.625	0.2788
Ghir_A01_2647118	Ghir_A01	2647118	G	GG	TT	GT	GT	0.2353	0.6061	0.3708
Ghir_A01_2648074	Ghir_A01	2648074	A	AA	GG	AA	AG	0.1071	0.5882	0.4811
Ghir_A01_2652454	Ghir_A01	2652454	C	CC	TT	CT	CT	0.2571	0.3182	0.0611
Ghir_A01_2668471	Ghir_A01	2668471	C	CC	TT	CT	CT	0.2927	0.35	0.0573
Ghir_A01_2689222	Ghir_A01	2689222	A	GG	AA	AG	AG	0.2941	0.3571	0.063
Ghir_A01_2689276	Ghir_A01	2689276	A	GG	AA	AG	AG	0.4	0.2857	-0.1143
Ghir_A01_2689332	Ghir_A01	2689332	C	AA	CC	CA	CA	0.5882	0.2941	-0.2941
Ghir_A01_2689598	Ghir_A01	2689598	C	CC	TT	CT	CT	0.3333	0.4524	0.1191
Ghir_A01_2691907	Ghir_A01	2691907	A	AA	GG	AA	AG	0.1795	0.6087	0.4292
Ghir_A01_2692260	Ghir_A01	2692260	T	TT	AA	TA	TA	0.3	0.5714	0.2714
Ghir_A01_2692301	Ghir_A01	2692301	T	TT	AA	TT	TA	0.1875	0.5455	0.358
Ghir_A01_2692506	Ghir_A01	2692506	T	TT	AA	TT	TA	0.1765	0.3684	0.1919
Ghir_A01_2692599	Ghir_A01	2692599	T	AA	TT	TA	TA	0.3333	0.3529	0.0196
Ghir_A01_2692717	Ghir_A01	2692717	C	TT	CC	CT	CT	0.2	0.5926	0.3926
Ghir_A01_2692821	Ghir_A01	2692821	G	GG	AA	GA	GA	0.2353	0.5294	0.2941
Ghir_A01_2693020	Ghir_A01	2693020	C	CC	TT	CC	CT	0.1429	0.6818	0.5389
Ghir_A01_2706053	Ghir_A01	2706053	T	TT	AA	TA	TA	0.2069	0.6129	0.406
Ghir_A01_2706228	Ghir_A01	2706228	A	AA	GG	AG	AG	0.2	0.7714	0.5714
Ghir_A01_2713168	Ghir_A01	2713168	C	CC	TT	CT	CT	0.2	0.5532	0.3532
Ghir_A01_2713710	Ghir_A01	2713710	A	AA	GG	AG	AG	0.2449	0.4324	0.1875
Ghir_A01_2713744	Ghir_A01	2713744	C	CC	TT	CT	CT	0.283	0.439	0.156
Ghir_A01_2714004	Ghir_A01	2714004	C	CC	TT	CT	CT	0.2121	0.55	0.3379
Ghir_A01_2714132	Ghir_A01	2714132	C	CC	TT	CC	CT	0.16	0.5814	0.4214
Ghir_A01_2714665	Ghir_A01	2714665	T	TT	CC	TT	TC	0.0698	0.3953	0.3255
Ghir_A01_2714742	Ghir_A01	2714742	A	AA	TT	AA	AT	0.1562	0.4474	0.2912
Ghir_A01_2715376	Ghir_A01	2715376	T	CC	TT	TC	TC	0.25	0.4167	0.1667
Ghir_A01_2715387	Ghir_A01	2715387	G	GG	AA	GA	GA	0.2571	0.44	0.1829
Ghir_A01_2716893	Ghir_A01	2716893	T	TT	AA	TT	TA	0.1628	0.5	0.3372
Ghir_A01_2717048	Ghir_A01	2717048	A	AA	TT	AA	AT	0.1364	0.4762	0.3398
Ghir_A01_2717407	Ghir_A01	2717407	A	AA	GG	AG	AG	0.2308	0.4286	0.1978
Ghir_A01_2717540	Ghir_A01	2717540	T	TT	CC	TC	TC	0.2	0.5517	0.3517
Ghir_A01_2717605	Ghir_A01	2717605	G	GG	AA	GA	GA	0.25	0.5185	0.2685
Ghir_A01_2718449	Ghir_A01	2718449	A	AA	GG	AG	AG	0.2368	0.5333	0.2965
Ghir_A01_2721153	Ghir_A01	2721153	C	CC	TT	CT	CT	0.2105	0.625	0.4145
Ghir_A01_2721491	Ghir_A01	2721491	G	TT	GG	GT	GT	0.4615	0.3636	-0.0979
Ghir_A01_2721509	Ghir_A01	2721509	A	TT	AA	AT	AT	0.5	0.4286	-0.0714
Ghir_A01_2721518	Ghir_A01	2721518	T	AA	TT	TA	TA	0.5	0.5217	0.0217
Ghir_A01_2721852	Ghir_A01	2721852	T	TT	CC	TC	TC	0.3636	0.4706	0.107
Ghir_A01_2722278	Ghir_A01	2722278	T	TT	AA	TA	TA	0.25	0.4667	0.2167
Ghir_A01_2722336	Ghir_A01	2722336	A	CC	AA	AC	AC	0.3265	0.55	0.2235
Ghir_A01_2724567	Ghir_A01	2724567	T	TT	AA	TA	TA	0.2414	0.4286	0.1872
Ghir_A01_2724667	Ghir_A01	2724667	A	AA	TT	AT	AT	0.3333	0.4118	0.0785
Ghir_A01_2724798	Ghir_A01	2724798	C	CC	TT	CT	CT	0.3	0.4839	0.1839
Ghir_A01_2724967	Ghir_A01	2724967	G	GG	AA	GA	GA	0.22	0.5676	0.3476
Ghir_A01_2724969	Ghir_A01	2724969	G	TT	GG	GT	GT	0.2041	0.5833	0.3792
Ghir_A01_2725015	Ghir_A01	2725015	G	GG	AA	GG	GA	0.1136	0.5385	0.4249
Ghir_A01_2725345	Ghir_A01	2725345	T	GG	TT	TG	TG	0.2083	0.3438	0.1355
Ghir_A01_2725346	Ghir_A01	2725346	A	AA	CC	AC	AC	0.2083	0.3438	0.1355
Ghir_A01_2725366	Ghir_A01	2725366	A	AA	GG	AG	AG	0.2653	0.3333	0.068
Ghir_A01_2726364	Ghir_A01	2726364	T	TT	AA	TA	TA	0.2222	0.4667	0.2445
Ghir_A01_2726504	Ghir_A01	2726504	T	TT	CC	TC	TC	0.2667	0.5556	0.2889
Ghir_A01_2726523	Ghir_A01	2726523	A	CC	AA	AC	AC	0.2727	0.6364	0.3637
Ghir_A01_2727913	Ghir_A01	2727913	G	GG	AA	GA	GA	0.28	0.5217	0.2417
Ghir_A01_2731905	Ghir_A01	2731905	T	CC	TT	TC	TC	0.2667	0.7143	0.4476
Ghir_A01_2732215	Ghir_A01	2732215	T	TT	AA	TT	TA	0.0909	0.3793	0.2884
Ghir_A01_2732562	Ghir_A01	2732562	C	CC	GG	CG	CG	0.3611	0.5349	0.1738
Ghir_A01_2732599	Ghir_A01	2732599	G	GG	AA	GA	GA	0.2857	0.5814	0.2957
Ghir_A01_2733243	Ghir_A01	2733243	A	AA	GG	AG	AG	0.2963	0.5652	0.2689
Ghir_A01_2736421	Ghir_A01	2736421	A	AA	GG	AA	AG	0.1	0.7059	0.6059
Ghir_A01_2736640	Ghir_A01	2736640	C	TT	CC	TT	CT	0.08	0.625	0.545
Ghir_A01_2736891	Ghir_A01	2736891	C	GG	CC	CG	CG	0.2692	0.4783	0.2091
Ghir_A01_2739388	Ghir_A01	2739388	A	AA	CC	AC	AC	0.339	0.439	0.1
Ghir_A01_2740533	Ghir_A01	2740533	C	CC	TT	CT	CT	0.25	0.4	0.15
Ghir_A01_2740619	Ghir_A01	2740619	G	GG	TT	GG	GT	0.1628	0.3659	0.2031
Ghir_A01_2740726	Ghir_A01	2740726	T	TT	CC	TC	TC	0.2564	0.4318	0.1754
Ghir_A01_2740934	Ghir_A01	2740934	G	GG	AA	GA	GA	0.2308	0.5208	0.29
Ghir_A01_2741662	Ghir_A01	2741662	T	TT	CC	TC	TC	0.2143	0.4815	0.2672
Ghir_A01_2741712	Ghir_A01	2741712	T	AA	TT	TA	TA	0.2	0.4516	0.2516
Ghir_A01_2741766	Ghir_A01	2741766	A	GG	AA	AG	AG	0.24	0.4571	0.2171
Ghir_A01_2741919	Ghir_A01	2741919	G	GG	AA	GA	GA	0.2143	0.4848	0.2705
Ghir_A01_2741926	Ghir_A01	2741926	G	GG	AA	GG	GA	0.1613	0.5143	0.353
Ghir_A01_2742084	Ghir_A01	2742084	A	AA	TT	AA	AT	0.0556	0.4286	0.373
Ghir_A01_2742115	Ghir_A01	2742115	T	TT	CC	TT	TC	0.05	0.45	0.4
Ghir_A01_2742216	Ghir_A01	2742216	G	GG	AA	GG	GA	0.0714	0.3846	0.3132
Ghir_A01_2743304	Ghir_A01	2743304	T	AA	TT	TA	TA	0.4545	0.2222	-0.2323
Ghir_A01_2743420	Ghir_A01	2743420	C	CC	GG	CG	CG	0.3043	0.3684	0.0641
Ghir_A01_2743713	Ghir_A01	2743713	T	TT	CC	TC	TC	0.3125	0.4375	0.125
Ghir_A01_2743761	Ghir_A01	2743761	T	TT	GG	TG	TG	0.2439	0.55	0.3061
Ghir_A01_2743762	Ghir_A01	2743762	T	CC	TT	TC	TC	0.25	0.5263	0.2763
Ghir_A01_2743763	Ghir_A01	2743763	C	TT	CC	CT	CT	0.2564	0.5263	0.2699
Ghir_A01_2743923	Ghir_A01	2743923	C	CC	TT	CT	CT	0.2564	0.5	0.2436
Ghir_A01_2743932	Ghir_A01	2743932	T	TT	CC	TC	TC	0.25	0.4828	0.2328
Ghir_A01_2744010	Ghir_A01	2744010	G	GG	TT	GG	GT	0.16	0.4783	0.3183
Ghir_A01_2744215	Ghir_A01	2744215	C	CC	TT	CT	CT	0.2453	0.4524	0.2071
Ghir_A01_2744700	Ghir_A01	2744700	T	TT	GG	TG	TG	0.3889	0.5238	0.1349
Ghir_A01_2744802	Ghir_A01	2744802	C	CC	AA	CA	CA	0.3103	0.5294	0.2191
Ghir_A01_2744899	Ghir_A01	2744899	A	AA	GG	AG	AG	0.2857	0.5	0.2143
Ghir_A01_2746105	Ghir_A01	2746105	T	TT	CC	TC	TC	0.2812	0.3182	0.037
Ghir_A01_2746197	Ghir_A01	2746197	G	GG	AA	GA	GA	0.44	0.4545	0.0145
Ghir_A01_2746219	Ghir_A01	2746219	T	TT	CC	TC	TC	0.4286	0.4737	0.0451
Ghir_A01_2746573	Ghir_A01	2746573	G	GG	AA	GA	GA	0.32	0.6429	0.3229
Ghir_A01_2747053	Ghir_A01	2747053	C	CC	AA	CA	CA	0.375	0.3778	0.0028
Ghir_A01_2747323	Ghir_A01	2747323	C	CC	GG	CC	CG	0.125	0.4286	0.3036
Ghir_A01_2747530	Ghir_A01	2747530	C	CC	TT	CC	CT	0.1136	0.4792	0.3656
Ghir_A01_2747998	Ghir_A01	2747998	G	GG	TT	GT	GT	0.4048	0.5476	0.1428
Ghir_A01_2748181	Ghir_A01	2748181	A	AA	TT	AT	AT	0.2903	0.5517	0.2614
Ghir_A01_2748225	Ghir_A01	2748225	G	GG	AA	GA	GA	0.3056	0.4167	0.1111
Ghir_A01_2748351	Ghir_A01	2748351	T	AA	TT	AA	TA	0.1667	0.3793	0.2126
Ghir_A01_2766536	Ghir_A01	2766536	T	TT	CC	TC	TC	0.3	0.625	0.325
Ghir_A01_2766689	Ghir_A01	2766689	T	CC	TT	TC	TC	0.2333	0.4615	0.2282
Ghir_A01_2767305	Ghir_A01	2767305	C	CC	TT	CT	CT	0.3571	0.7	0.3429
Ghir_A01_2767341	Ghir_A01	2767341	C	CC	TT	CT	CT	0.4444	0.7	0.2556
Ghir_A01_2767343	Ghir_A01	2767343	A	GG	AA	AG	AG	0.4444	0.7	0.2556
Ghir_A01_2767386	Ghir_A01	2767386	C	TT	CC	CT	CT	0.3846	0.65	0.2654
Ghir_A01_2767515	Ghir_A01	2767515	C	TT	CC	CT	CT	0.4286	0.5714	0.1428
Ghir_A01_2768338	Ghir_A01	2768338	G	GG	CC	GC	GC	0.3393	0.5909	0.2516
Ghir_A01_2768850	Ghir_A01	2768850	A	AA	GG	AA	AG	0.1333	0.32	0.1867
Ghir_A01_2768874	Ghir_A01	2768874	A	AA	CC	AA	AC	0.0833	0.3704	0.2871
Ghir_A01_2769180	Ghir_A01	2769180	T	TT	GG	TT	TG	0.1333	0.55	0.4167
Ghir_A01_2769209	Ghir_A01	2769209	A	AA	CC	AC	AC	0.2143	0.5	0.2857
Ghir_A01_2769431	Ghir_A01	2769431	G	GG	AA	GA	GA	0.3182	0.36	0.0418
Ghir_A01_2769668	Ghir_A01	2769668	G	GG	AA	GG	GA	0.0909	0.3667	0.2758
Ghir_A01_2769868	Ghir_A01	2769868	A	CC	AA	CC	AC	0.087	0.6111	0.5241
Ghir_A01_2770217	Ghir_A01	2770217	A	AA	GG	AG	AG	0.4043	0.4706	0.0663
Ghir_A01_2770253	Ghir_A01	2770253	A	AA	TT	AT	AT	0.4419	0.4333	-0.0086
Ghir_A01_2770339	Ghir_A01	2770339	A	AA	CC	AC	AC	0.3611	0.4722	0.1111
Ghir_A01_2770383	Ghir_A01	2770383	G	GG	AA	GA	GA	0.2632	0.4516	0.1884
Ghir_A01_2771871	Ghir_A01	2771871	C	CC	AA	CC	CA	0.1111	0.4571	0.346
Ghir_A01_2772553	Ghir_A01	2772553	A	AA	GG	AG	AG	0.2121	0.3448	0.1327
Ghir_A01_2772793	Ghir_A01	2772793	A	AA	TT	AA	AT	0.1944	0.5625	0.3681
Ghir_A01_2772830	Ghir_A01	2772830	G	AA	GG	AA	GA	0.1795	0.375	0.1955
Ghir_A01_2773043	Ghir_A01	2773043	G	GG	AA	GA	GA	0.2381	0.3143	0.0762
Ghir_A01_2773464	Ghir_A01	2773464	G	GG	AA	GA	GA	0.2069	0.3939	0.187
Ghir_A01_2775083	Ghir_A01	2775083	A	AA	CC	AC	AC	0.3036	0.5532	0.2496
Ghir_A01_2775301	Ghir_A01	2775301	C	CC	TT	CT	CT	0.2041	0.3469	0.1428
Ghir_A01_2775550	Ghir_A01	2775550	T	TT	CC	TT	TC	0.1579	0.3103	0.1524
Ghir_A01_2776046	Ghir_A01	2776046	G	GG	AA	GA	GA	0.2791	0.3846	0.1055
Ghir_A01_2776138	Ghir_A01	2776138	C	CC	TT	CC	CT	0.1667	0.5484	0.3817
Ghir_A01_2776242	Ghir_A01	2776242	C	CC	TT	CT	CT	0.2121	0.5263	0.3142
Ghir_A01_2776928	Ghir_A01	2776928	T	TT	AA	TA	TA	0.2069	0.3077	0.1008
Ghir_A01_2778007	Ghir_A01	2778007	G	GG	AA	GA	GA	0.275	0.7381	0.4631
Ghir_A01_2778041	Ghir_A01	2778041	A	GG	AA	GG	AG	0.1667	0.7317	0.565
Ghir_A01_2778045	Ghir_A01	2778045	C	TT	CC	TT	CT	0.1667	0.7317	0.565
Ghir_A01_2778134	Ghir_A01	2778134	C	CC	GG	CG	CG	0.2	0.65	0.45
Ghir_A01_2778152	Ghir_A01	2778152	G	GG	AA	GA	GA	0.2368	0.6579	0.4211
Ghir_A01_2778248	Ghir_A01	2778248	T	CC	TT	TC	TC	0.3462	0.7692	0.423
Ghir_A01_2778303	Ghir_A01	2778303	G	AA	GG	GA	GA	0.4	0.7647	0.3647
Ghir_A01_2779212	Ghir_A01	2779212	G	GG	AA	GA	GA	0.3182	0.4444	0.1262
Ghir_A01_2779452	Ghir_A01	2779452	T	TT	CC	TC	TC	0.3478	0.5161	0.1683
Ghir_A01_2779498	Ghir_A01	2779498	G	GG	AA	GA	GA	0.35	0.5484	0.1984
Ghir_A01_2780955	Ghir_A01	2780955	C	CC	TT	CT	CT	0.2	0.4375	0.2375
Ghir_A01_2780958	Ghir_A01	2780958	A	AA	GG	AG	AG	0.2083	0.4375	0.2292
Ghir_A01_2781655	Ghir_A01	2781655	C	CC	TT	CC	CT	0.1818	0.65	0.4682
Ghir_A01_2781701	Ghir_A01	2781701	C	CC	GG	CG	CG	0.2105	0.4074	0.1969
Ghir_A01_2782280	Ghir_A01	2782280	A	AA	GG	AA	AG	0.0588	0.5769	0.5181
Ghir_A01_2782286	Ghir_A01	2782286	G	GG	CC	GG	GC	0.0909	0.5769	0.486
Ghir_A01_2782761	Ghir_A01	2782761	T	TT	CC	TC	TC	0.2	0.52	0.32
Ghir_A01_2783267	Ghir_A01	2783267	G	GG	AA	GA	GA	0.3158	0.3571	0.0413
Ghir_A01_2784370	Ghir_A01	2784370	T	TT	AA	TT	TA	0.0909	0.5	0.4091
Ghir_A01_2784981	Ghir_A01	2784981	A	GG	AA	AG	AG	0.2258	0.35	0.1242
Ghir_A01_2784983	Ghir_A01	2784983	A	AA	CC	AC	AC	0.2258	0.35	0.1242
Ghir_A01_2785691	Ghir_A01	2785691	G	GG	AA	GA	GA	0.2581	0.4615	0.2034
Ghir_A01_2785760	Ghir_A01	2785760	G	GG	AA	GA	GA	0.2903	0.5357	0.2454
Ghir_A01_2786172	Ghir_A01	2786172	A	AA	GG	AG	AG	0.2553	0.4848	0.2295
Ghir_A01_2786282	Ghir_A01	2786282	C	CC	AA	CA	CA	0.24	0.6875	0.4475
Ghir_A01_2786622	Ghir_A01	2786622	C	CC	TT	CT	CT	0.2	0.3519	0.1519
Ghir_A01_2786670	Ghir_A01	2786670	G	GG	AA	GG	GA	0.1458	0.4	0.2542
Ghir_A01_2786872	Ghir_A01	2786872	G	GG	AA	GA	GA	0.2951	0.5385	0.2434
Ghir_A01_2786991	Ghir_A01	2786991	C	CC	TT	CC	CT	0.1481	0.62	0.4719
Ghir_A01_2787024	Ghir_A01	2787024	A	AA	GG	AA	AG	0.1429	0.6739	0.531
Ghir_A01_2787038	Ghir_A01	2787038	C	CC	TT	CC	CT	0.1765	0.6667	0.4902
Ghir_A01_2787528	Ghir_A01	2787528	G	GG	AA	GG	GA	0.1739	0.6	0.4261
Ghir_A01_2787561	Ghir_A01	2787561	T	TT	CC	TC	TC	0.2	0.619	0.419
Ghir_A01_2788699	Ghir_A01	2788699	G	GG	TT	GG	GT	0.1	0.5294	0.4294
Ghir_A01_2806364	Ghir_A01	2806364	A	CC	AA	CC	AC	0.1111	0.3913	0.2802
Ghir_A01_2806493	Ghir_A01	2806493	A	GG	AA	AG	AG	0.3684	0.6154	0.247
Ghir_A01_2807182	Ghir_A01	2807182	T	AA	TT	TA	TA	0.3704	0.6	0.2296
Ghir_A01_2807350	Ghir_A01	2807350	A	AA	GG	AG	AG	0.2812	0.4516	0.1704
Ghir_A01_2808854	Ghir_A01	2808854	C	CC	TT	CT	CT	0.2	0.4074	0.2074
Ghir_A01_2808889	Ghir_A01	2808889	G	GG	AA	GG	GA	0.1875	0.4615	0.274
Ghir_A01_2809207	Ghir_A01	2809207	A	AA	GG	AG	AG	0.3333	0.3158	-0.0175
Ghir_A01_2826059	Ghir_A01	2826059	T	TT	CC	TT	TC	0.15	0.5143	0.3643
Ghir_A01_2826575	Ghir_A01	2826575	C	CC	TT	CT	CT	0.25	0.4737	0.2237
Ghir_A01_2826794	Ghir_A01	2826794	A	AA	TT	AT	AT	0.2	0.4286	0.2286
Ghir_A01_2826842	Ghir_A01	2826842	G	TT	GG	GT	GT	0.2857	0.4348	0.1491
Ghir_A01_2827398	Ghir_A01	2827398	G	TT	GG	TT	GT	0.1765	0.7143	0.5378
Ghir_A01_2827437	Ghir_A01	2827437	G	AA	GG	GA	GA	0.2308	0.625	0.3942
Ghir_A01_2828004	Ghir_A01	2828004	T	TT	CC	TC	TC	0.3636	0.6471	0.2835
Ghir_A01_2829131	Ghir_A01	2829131	C	CC	TT	CT	CT	0.2222	0.5238	0.3016
Ghir_A01_2835749	Ghir_A01	2835749	A	AA	GG	AG	AG	0.2564	0.3571	0.1007
Ghir_A01_2836007	Ghir_A01	2836007	G	GG	AA	GG	GA	0.1786	0.5909	0.4123
Ghir_A01_2836405	Ghir_A01	2836405	T	TT	AA	TA	TA	0.5	0.5238	0.0238
Ghir_A01_2836469	Ghir_A01	2836469	T	TT	AA	TA	TA	0.5714	0.6667	0.0953
Ghir_A01_2836670	Ghir_A01	2836670	T	TT	CC	TC	TC	0.2308	0.4815	0.2507
Ghir_A01_2836711	Ghir_A01	2836711	T	TT	CC	TC	TC	0.2143	0.5152	0.3009
Ghir_A01_2836836	Ghir_A01	2836836	G	GG	AA	GG	GA	0.1707	0.5278	0.3571
Ghir_A01_2836891	Ghir_A01	2836891	C	CC	TT	CT	CT	0.2439	0.5	0.2561
Ghir_A01_2847023	Ghir_A01	2847023	G	GG	AA	GG	GA	0.1304	0.6957	0.5653
Ghir_A01_2847106	Ghir_A01	2847106	G	GG	CC	GC	GC	0.2273	0.625	0.3977
Ghir_A01_3691411	Ghir_A01	3691411	G	GG	AA	GG	GA	0.186	0.6154	0.4294
Ghir_A01_4682222	Ghir_A01	4682222	G	AA	GG	GG	GA	0.9286	0.6333	-0.2953
Ghir_A01_5538677	Ghir_A01	5538677	T	CC	TT	TC	TC	0.6667	0.7297	0.063
Ghir_A01_5646015	Ghir_A01	5646015	A	AA	GG	AG	AG	0.3095	0.6735	0.364
Ghir_A01_6069018	Ghir_A01	6069018	A	AA	CC	AC	CC	0.5333	1.0	0.4667
Ghir_A01_6074310	Ghir_A01	6074310	A	AA	GG	AG	GG	0.4118	0.8276	0.4158
Ghir_A01_6177692	Ghir_A01	6177692	A	AA	TT	AT	AT	0.3125	0.6471	0.3346
Ghir_A01_6177693	Ghir_A01	6177693	T	TT	AA	TA	TA	0.3125	0.6471	0.3346
Ghir_A01_6183929	Ghir_A01	6183929	G	GG	AA	GA	GA	0.2917	0.6111	0.3194
Ghir_A01_6192077	Ghir_A01	6192077	A	AA	TT	AT	TT	0.35	0.8182	0.4682
Ghir_A01_6206739	Ghir_A01	6206739	A	AA	GG	AG	GG	0.3636	0.8333	0.4697
Ghir_A01_6206769	Ghir_A01	6206769	T	TT	CC	TC	CC	0.3333	0.8684	0.5351
Ghir_A01_6206915	Ghir_A01	6206915	A	AA	GG	AG	AG	0.3448	0.5714	0.2266
Ghir_A01_6207259	Ghir_A01	6207259	C	CC	TT	CT	CT	0.4857	0.6667	0.181
Ghir_A01_6207261	Ghir_A01	6207261	A	AA	GG	AG	AG	0.5714	0.75	0.1786
Ghir_A01_6226500	Ghir_A01	6226500	A	AA	GG	AG	AG	0.2759	0.7143	0.4384
Ghir_A01_6226810	Ghir_A01	6226810	T	TT	GG	TG	TG	0.3462	0.75	0.4038
Ghir_A01_6226813	Ghir_A01	6226813	G	GG	AA	GA	GA	0.3846	0.7241	0.3395
Ghir_A01_6226858	Ghir_A01	6226858	C	CC	AA	CA	CA	0.5	0.7857	0.2857
Ghir_A01_6247553	Ghir_A01	6247553	G	GG	AA	GG	GA	0.1481	0.5769	0.4288
Ghir_A01_6259157	Ghir_A01	6259157	T	TT	CC	TT	TC	0.1111	0.3846	0.2735
Ghir_A01_6262876	Ghir_A01	6262876	T	TT	CC	TC	TC	0.3036	0.625	0.3214
Ghir_A01_6266224	Ghir_A01	6266224	C	CC	TT	CT	CT	0.25	0.5	0.25
Ghir_A01_6278167	Ghir_A01	6278167	C	CC	GG	CG	CG	0.6486	0.7333	0.0847
Ghir_A01_6278329	Ghir_A01	6278329	T	TT	CC	TC	TC	0.4286	0.7234	0.2948
Ghir_A01_6278427	Ghir_A01	6278427	G	GG	AA	GA	AA	0.2368	0.8444	0.6076
Ghir_A01_6278480	Ghir_A01	6278480	T	TT	CC	TT	CC	0.1622	0.814	0.6518
Ghir_A01_6289914	Ghir_A01	6289914	G	GG	AA	GA	GA	0.4688	0.7692	0.3004
Ghir_A01_6290558	Ghir_A01	6290558	T	TT	GG	TG	TG	0.46	0.7179	0.2579
Ghir_A01_6291585	Ghir_A01	6291585	A	AA	CC	AC	CC	0.5283	0.9355	0.4072
Ghir_A01_6291824	Ghir_A01	6291824	A	AA	GG	AG	AG	0.5098	0.7955	0.2857
Ghir_A01_6292009	Ghir_A01	6292009	C	CC	TT	CT	TT	0.449	0.8611	0.4121
Ghir_A01_6292516	Ghir_A01	6292516	A	AA	GG	AG	AG	0.4286	0.7556	0.327
Ghir_A01_6299359	Ghir_A01	6299359	A	AA	GG	AG	AG	0.5152	0.7593	0.2441
Ghir_A01_6300245	Ghir_A01	6300245	G	GG	TT	GT	GT	0.3939	0.7714	0.3775
Ghir_A01_6304368	Ghir_A01	6304368	G	GG	AA	GA	GA	0.2632	0.6774	0.4142
Ghir_A01_6707380	Ghir_A01	6707380	G	GG	AA	GA	GA	0.5769	0.6875	0.1106
Ghir_A01_6711526	Ghir_A01	6711526	T	TT	CC	TC	TC	0.4412	0.7727	0.3315
Ghir_A01_6720276	Ghir_A01	6720276	G	GG	TT	GT	GT	0.3415	0.7941	0.4526
Ghir_A01_6721137	Ghir_A01	6721137	G	GG	AA	GA	AA	0.2653	0.8824	0.6171
Ghir_A01_6723939	Ghir_A01	6723939	T	TT	CC	TC	TC	0.2885	0.5897	0.3012
Ghir_A01_6726580	Ghir_A01	6726580	G	GG	TT	GT	GT	0.2895	0.6	0.3105
Ghir_A01_6729319	Ghir_A01	6729319	A	AA	CC	AC	CC	0.3929	0.8667	0.4738
Ghir_A01_6730420	Ghir_A01	6730420	G	GG	TT	GT	GT	0.4118	0.7647	0.3529
Ghir_A01_6730421	Ghir_A01	6730421	C	CC	TT	CT	CT	0.4118	0.7647	0.3529
Ghir_A01_6732390	Ghir_A01	6732390	T	TT	CC	TC	TC	0.5636	0.7826	0.219
Ghir_A01_6732398	Ghir_A01	6732398	C	CC	TT	CT	CT	0.5636	0.7292	0.1656
Ghir_A01_6766164	Ghir_A01	6766164	G	GG	AA	GA	GA	0.2759	0.6786	0.4027
Ghir_A01_6790938	Ghir_A01	6790938	T	TT	CC	TC	TC	0.4839	0.6364	0.1525
Ghir_A01_6791077	Ghir_A01	6791077	T	TT	CC	TC	TC	0.4595	0.7674	0.3079
Ghir_A01_6791197	Ghir_A01	6791197	G	GG	AA	GA	AA	0.4	0.8108	0.4108
Ghir_A01_6791523	Ghir_A01	6791523	C	CC	TT	CC	TT	0.1515	0.8182	0.6667
Ghir_A01_6791559	Ghir_A01	6791559	A	AA	TT	AA	TT	0.1379	0.8462	0.7083
Ghir_A01_6797186	Ghir_A01	6797186	T	TT	CC	TC	TC	0.28	0.7059	0.4259
Ghir_A01_6797255	Ghir_A01	6797255	T	TT	AA	TA	TA	0.2727	0.7778	0.5051
Ghir_A01_6798327	Ghir_A01	6798327	A	AA	TT	AT	AT	0.3	0.6098	0.3098
Ghir_A01_6817073	Ghir_A01	6817073	C	CC	AA	CA	CA	0.3158	0.7188	0.403
Ghir_A01_6817083	Ghir_A01	6817083	C	CC	TT	CT	CT	0.2927	0.6765	0.3838
Ghir_A01_6844731	Ghir_A01	6844731	C	CC	TT	CT	CT	0.4318	0.7105	0.2787
Ghir_A01_6845945	Ghir_A01	6845945	C	CC	TT	CT	CT	0.6316	0.6875	0.0559
Ghir_A01_6848343	Ghir_A01	6848343	T	TT	CC	TT	TC	0.1515	0.6364	0.4849
Ghir_A01_6848448	Ghir_A01	6848448	C	CC	TT	CC	CT	0.1667	0.6667	0.5
Ghir_A01_6866195	Ghir_A01	6866195	A	AA	GG	AG	AG	0.2105	0.4865	0.276
Ghir_A01_6874430	Ghir_A01	6874430	A	AA	CC	AC	AC	0.2903	0.7	0.4097
Ghir_A01_6903535	Ghir_A01	6903535	T	TT	CC	TC	TC	0.5714	0.5789	0.0075
Ghir_A01_6903626	Ghir_A01	6903626	A	AA	GG	AG	AG	0.4583	0.5	0.0417
Ghir_A01_6905759	Ghir_A01	6905759	C	CC	AA	CA	CA	0.3667	0.7	0.3333
Ghir_A01_6914660	Ghir_A01	6914660	G	GG	AA	GA	GA	0.3333	0.6786	0.3453
Ghir_A01_6918495	Ghir_A01	6918495	T	TT	CC	TC	CC	0.2	0.8333	0.6333
Ghir_A01_7191866	Ghir_A01	7191866	A	GG	AA	AA	AA	1.0	0.95	-0.05
Ghir_A01_7206053	Ghir_A01	7206053	C	TT	CC	CT	CC	0.7949	0.8636	0.0687
Ghir_A01_7296496	Ghir_A01	7296496	G	GG	AA	GA	GA	0.2821	0.7843	0.5022
Ghir_A01_7300133	Ghir_A01	7300133	A	AA	CC	AC	AC	0.3333	0.64	0.3067
Ghir_A01_7300143	Ghir_A01	7300143	A	AA	GG	AG	AG	0.3256	0.6275	0.3019
Ghir_A01_7316648	Ghir_A01	7316648	G	GG	AA	GA	GA	0.4222	0.6571	0.2349
Ghir_A01_7316674	Ghir_A01	7316674	G	GG	AA	GA	GA	0.3902	0.6061	0.2159
Ghir_A01_7317705	Ghir_A01	7317705	C	CC	TT	CT	CT	0.3148	0.75	0.4352
Ghir_A01_7319897	Ghir_A01	7319897	T	TT	GG	TG	TG	0.4138	0.64	0.2262
Ghir_A01_7329025	Ghir_A01	7329025	A	AA	GG	AG	AG	0.3878	0.6596	0.2718
Ghir_A01_7332392	Ghir_A01	7332392	T	TT	CC	TC	TC	0.3333	0.5769	0.2436
Ghir_A01_7333019	Ghir_A01	7333019	T	TT	AA	TA	TA	0.44	0.5476	0.1076
Ghir_A01_7640809	Ghir_A01	7640809	C	TT	CC	CT	CT	0.3409	0.4828	0.1419
Ghir_A01_7911934	Ghir_A01	7911934	C	CC	AA	CA	CA	0.3947	0.5	0.1053
Ghir_A01_7927682	Ghir_A01	7927682	C	CC	AA	CA	CA	0.3091	0.4186	0.1095
Ghir_A01_7932502	Ghir_A01	7932502	C	CC	TT	CT	CT	0.24	0.4762	0.2362
Ghir_A01_7932545	Ghir_A01	7932545	A	AA	GG	AG	AG	0.303	0.48	0.177
Ghir_A01_7935172	Ghir_A01	7935172	A	AA	GG	AG	AG	0.6061	0.5417	-0.0644
Ghir_A01_7935438	Ghir_A01	7935438	T	TT	GG	TG	TG	0.3	0.4878	0.1878
Ghir_A01_7941705	Ghir_A01	7941705	G	GG	TT	GT	GT	0.3542	0.4474	0.0932
Ghir_A01_7944607	Ghir_A01	7944607	C	CC	TT	CT	CT	0.2941	0.4545	0.1604
Ghir_A01_7945431	Ghir_A01	7945431	G	GG	TT	GT	GT	0.3824	0.2895	-0.0929
Ghir_A01_7959626	Ghir_A01	7959626	G	GG	AA	GG	GA	0.1034	0.3214	0.218
Ghir_A01_7986598	Ghir_A01	7986598	T	TT	CC	TC	TC	0.4872	0.325	-0.1622
Ghir_A01_7986622	Ghir_A01	7986622	C	CC	AA	CA	CA	0.4286	0.3095	-0.1191
Ghir_A01_7986743	Ghir_A01	7986743	G	GG	AA	GA	GA	0.3902	0.4889	0.0987
Ghir_A01_7989815	Ghir_A01	7989815	G	GG	AA	GG	GA	0.0968	0.375	0.2782
Ghir_A01_8011468	Ghir_A01	8011468	C	CC	TT	CT	CT	0.4	0.4783	0.0783
Ghir_A01_8011505	Ghir_A01	8011505	T	TT	CC	TC	TC	0.2857	0.5385	0.2528
Ghir_A01_8015061	Ghir_A01	8015061	C	CC	TT	CT	CT	0.2963	0.5208	0.2245
Ghir_A01_8020128	Ghir_A01	8020128	A	AA	GG	AG	AG	0.2381	0.6818	0.4437
Ghir_A01_8020262	Ghir_A01	8020262	T	TT	GG	TG	TG	0.3	0.5714	0.2714
Ghir_A01_8066278	Ghir_A01	8066278	T	TT	AA	TA	TA	0.3846	0.4444	0.0598
Ghir_A01_8066338	Ghir_A01	8066338	G	GG	AA	GA	GA	0.2759	0.5	0.2241
Ghir_A01_8409507	Ghir_A01	8409507	C	CC	GG	CG	CG	0.5217	0.5	-0.0217
Ghir_A01_8409543	Ghir_A01	8409543	G	GG	TT	GT	GT	0.6667	0.4348	-0.2319
Ghir_A01_8425530	Ghir_A01	8425530	T	TT	CC	TC	TC	0.2857	0.4706	0.1849
Ghir_A01_8625330	Ghir_A01	8625330	G	GG	TT	GT	GT	0.4483	0.5484	0.1001
Ghir_A01_9060751	Ghir_A01	9060751	C	CC	TT	CT	CT	0.1951	0.3871	0.192
Ghir_A01_10546622	Ghir_A01	10546622	C	CC	TT	CT	CT	0.2963	0.3571	0.0608
Ghir_A01_10546703	Ghir_A01	10546703	C	CC	GG	CG	CG	0.3696	0.28	-0.0896
Ghir_A01_10546708	Ghir_A01	10546708	T	TT	AA	TA	TA	0.375	0.28	-0.095
Ghir_A01_10546772	Ghir_A01	10546772	C	TT	CC	CT	CT	0.3846	0.4167	0.0321
Ghir_A01_10747184	Ghir_A01	10747184	G	GG	AA	GA	GA	0.3333	0.5	0.1667
Ghir_A01_10938363	Ghir_A01	10938363	C	GG	CC	CG	CG	0.5238	0.2727	-0.2511
Ghir_A01_11548191	Ghir_A01	11548191	T	TT	CC	TC	TC	0.5325	0.5556	0.0231
Ghir_A01_11549573	Ghir_A01	11549573	G	CC	GG	GC	GC	0.3333	0.7895	0.4562
Ghir_A01_11550133	Ghir_A01	11550133	T	TT	GG	TG	TG	0.5	0.6087	0.1087
Ghir_A01_11550236	Ghir_A01	11550236	A	AA	GG	AG	AG	0.4815	0.6364	0.1549
Ghir_A01_11552659	Ghir_A01	11552659	T	TT	CC	TC	TC	0.383	0.5469	0.1639
Ghir_A01_11553248	Ghir_A01	11553248	T	TT	AA	TA	TA	0.4194	0.3077	-0.1117
Ghir_A01_11555300	Ghir_A01	11555300	A	AA	GG	AG	AG	0.5	0.5	0.0
Ghir_A01_11555333	Ghir_A01	11555333	G	GG	AA	GA	GA	0.5172	0.5152	-0.002
Ghir_A01_11555351	Ghir_A01	11555351	A	AA	GG	AG	AG	0.3929	0.4324	0.0395
Ghir_A01_11558347	Ghir_A01	11558347	T	TT	AA	TA	TA	0.6842	0.6875	0.0033
Ghir_A01_11564428	Ghir_A01	11564428	T	TT	CC	TC	TC	0.5	0.5106	0.0106
Ghir_A01_11564461	Ghir_A01	11564461	C	CC	TT	CT	CT	0.4828	0.4906	0.0078
Ghir_A01_11568061	Ghir_A01	11568061	G	GG	AA	GA	GA	0.6981	0.566	-0.1321
Ghir_A01_11584416	Ghir_A01	11584416	T	TT	AA	TA	TA	0.5417	0.6154	0.0737
Ghir_A01_11584424	Ghir_A01	11584424	G	GG	TT	GT	GT	0.5417	0.6098	0.0681
Ghir_A01_11584541	Ghir_A01	11584541	C	CC	AA	CA	CA	0.619	0.5758	-0.0432
Ghir_A01_11584559	Ghir_A01	11584559	T	TT	AA	TA	TA	0.55	0.6552	0.1052
Ghir_A01_11584573	Ghir_A01	11584573	A	AA	CC	AC	AC	0.56	0.6667	0.1067
Ghir_A01_11626022	Ghir_A01	11626022	C	AA	CC	AA	CA	0.1429	0.5714	0.4285
Ghir_A01_11630866	Ghir_A01	11630866	G	GG	TT	GT	GT	0.5128	0.5263	0.0135
Ghir_A01_11647622	Ghir_A01	11647622	A	AA	GG	AG	AG	0.4857	0.4412	-0.0445
Ghir_A01_11665624	Ghir_A01	11665624	C	CC	TT	CT	CT	0.3939	0.4333	0.0394
Ghir_A01_11673117	Ghir_A01	11673117	C	TT	CC	CT	CT	0.4872	0.5714	0.0842
Ghir_A01_11675780	Ghir_A01	11675780	A	AA	TT	AT	AT	0.6122	0.3871	-0.2251
Ghir_A01_11680612	Ghir_A01	11680612	C	CC	AA	CA	CA	0.4737	0.5	0.0263
Ghir_A01_11680689	Ghir_A01	11680689	C	CC	TT	CT	CT	0.4545	0.5556	0.1011
Ghir_A01_11914997	Ghir_A01	11914997	G	TT	GG	TT	GT	0.1111	0.375	0.2639
Ghir_A01_11918388	Ghir_A01	11918388	A	AA	GG	AG	AG	0.5366	0.381	-0.1556
Ghir_A01_11920699	Ghir_A01	11920699	T	TT	GG	TG	TG	0.4524	0.25	-0.2024
Ghir_A01_11921372	Ghir_A01	11921372	G	GG	AA	GA	GA	0.3889	0.5	0.1111
Ghir_A01_11921396	Ghir_A01	11921396	G	GG	AA	GA	GA	0.3939	0.5	0.1061
Ghir_A01_11923397	Ghir_A01	11923397	C	CC	TT	CT	CT	0.2941	0.3333	0.0392
Ghir_A01_11923909	Ghir_A01	11923909	C	CC	TT	CT	CT	0.4062	0.25	-0.1562
Ghir_A01_11924692	Ghir_A01	11924692	C	CC	GG	CG	CG	0.5192	0.5	-0.0192
Ghir_A01_11924741	Ghir_A01	11924741	G	GG	CC	GC	GC	0.5	0.4468	-0.0532
Ghir_A01_11924767	Ghir_A01	11924767	C	CC	AA	CA	CA	0.5116	0.4091	-0.1025
Ghir_A01_11924875	Ghir_A01	11924875	T	TT	CC	TC	TC	0.4615	0.3529	-0.1086
Ghir_A01_11924915	Ghir_A01	11924915	T	TT	AA	TA	TA	0.3929	0.3966	0.0037
Ghir_A01_11925471	Ghir_A01	11925471	A	AA	GG	AG	AG	0.4615	0.5	0.0385
Ghir_A01_11926220	Ghir_A01	11926220	G	GG	CC	GC	GC	0.2439	0.4531	0.2092
Ghir_A01_11926835	Ghir_A01	11926835	G	GG	TT	GT	GT	0.3721	0.6562	0.2841
Ghir_A01_11926863	Ghir_A01	11926863	C	CC	AA	CA	CA	0.4318	0.6	0.1682
Ghir_A01_11926892	Ghir_A01	11926892	C	CC	AA	CA	CA	0.4634	0.5806	0.1172
Ghir_A01_11927232	Ghir_A01	11927232	T	TT	CC	TC	TC	0.3488	0.4167	0.0679
Ghir_A01_11927453	Ghir_A01	11927453	G	GG	AA	GA	GA	0.2667	0.6429	0.3762
Ghir_A01_11927470	Ghir_A01	11927470	A	AA	CC	AC	AC	0.2619	0.6452	0.3833
Ghir_A01_11927499	Ghir_A01	11927499	A	AA	GG	AG	AG	0.3265	0.6486	0.3221
Ghir_A01_11927596	Ghir_A01	11927596	T	TT	CC	TC	TC	0.3111	0.6216	0.3105
Ghir_A01_11928171	Ghir_A01	11928171	G	GG	AA	GA	GA	0.3774	0.381	0.0036
Ghir_A01_11928695	Ghir_A01	11928695	T	TT	CC	TC	TC	0.3548	0.359	0.0042
Ghir_A01_11928849	Ghir_A01	11928849	T	TT	AA	TA	TA	0.3404	0.5714	0.231
Ghir_A01_11928882	Ghir_A01	11928882	T	TT	CC	TC	TC	0.38	0.52	0.14
Ghir_A01_11928982	Ghir_A01	11928982	T	TT	CC	TC	TC	0.5345	0.4062	-0.1283
Ghir_A01_11929091	Ghir_A01	11929091	G	GG	AA	GA	GA	0.3333	0.4722	0.1389
Ghir_A01_11929233	Ghir_A01	11929233	T	TT	AA	TA	TA	0.2917	0.5185	0.2268
Ghir_A01_11929292	Ghir_A01	11929292	G	GG	AA	GG	GA	0.1905	0.5652	0.3747
Ghir_A01_11929653	Ghir_A01	11929653	C	TT	CC	CT	CT	0.5714	0.3529	-0.2185
Ghir_A01_11930414	Ghir_A01	11930414	A	TT	AA	AT	AT	0.4615	0.5833	0.1218
Ghir_A01_11930496	Ghir_A01	11930496	C	TT	CC	CT	CT	0.6154	0.3571	-0.2583
Ghir_A01_11930654	Ghir_A01	11930654	G	GG	AA	GA	GA	0.5833	0.4783	-0.105
Ghir_A01_11930695	Ghir_A01	11930695	C	AA	CC	CA	CA	0.5	0.5	0.0
Ghir_A01_11930851	Ghir_A01	11930851	T	TT	CC	TC	TC	0.5714	0.5161	-0.0553
Ghir_A01_11931877	Ghir_A01	11931877	G	GG	AA	GA	GA	0.5333	0.5484	0.0151
Ghir_A01_11932497	Ghir_A01	11932497	A	AA	TT	AT	AT	0.5833	0.625	0.0417
Ghir_A01_11932519	Ghir_A01	11932519	C	CC	TT	CT	CT	0.5135	0.6111	0.0976
Ghir_A01_11932721	Ghir_A01	11932721	C	CC	TT	CT	CT	0.3684	0.3	-0.0684
Ghir_A01_11932870	Ghir_A01	11932870	C	CC	TT	CT	CT	0.3095	0.375	0.0655
Ghir_A01_12189127	Ghir_A01	12189127	T	TT	CC	TC	TC	0.2593	0.5714	0.3121
Ghir_A01_12202437	Ghir_A01	12202437	T	TT	AA	TA	TA	0.3902	0.5	0.1098
Ghir_A01_12212630	Ghir_A01	12212630	T	TT	CC	TC	TC	0.6	0.4773	-0.1227
Ghir_A01_12224043	Ghir_A01	12224043	C	CC	AA	CA	CA	0.2653	0.3696	0.1043
Ghir_A01_12224408	Ghir_A01	12224408	T	TT	CC	TC	TC	0.4615	0.4194	-0.0421
Ghir_A01_12224872	Ghir_A01	12224872	G	GG	CC	GC	GG	0.5192	0.1875	-0.3317
Ghir_A01_12249005	Ghir_A01	12249005	G	GG	AA	GA	GA	0.2727	0.3182	0.0455
Ghir_A01_12249441	Ghir_A01	12249441	C	CC	AA	CA	CA	0.5	0.3103	-0.1897
Ghir_A01_12263753	Ghir_A01	12263753	A	AA	GG	AG	AG	0.2727	0.3846	0.1119
Ghir_A01_12263782	Ghir_A01	12263782	G	GG	CC	GC	GC	0.2692	0.3824	0.1132
Ghir_A01_12264047	Ghir_A01	12264047	C	CC	TT	CT	CT	0.2424	0.3158	0.0734
Ghir_A01_12266069	Ghir_A01	12266069	T	TT	GG	TG	TG	0.2121	0.3182	0.1061
Ghir_A01_12273497	Ghir_A01	12273497	T	TT	CC	TC	TC	0.2245	0.4634	0.2389
Ghir_A01_12289340	Ghir_A01	12289340	T	TT	CC	TC	TC	0.4062	0.4583	0.0521
Ghir_A01_12322747	Ghir_A01	12322747	A	AA	GG	AG	AA	0.3333	0.1351	-0.1982
Ghir_A01_12339084	Ghir_A01	12339084	G	GG	AA	GA	GA	0.2794	0.4091	0.1297
Ghir_A01_12344286	Ghir_A01	12344286	A	GG	AA	AG	AG	0.4118	0.4688	0.057
Ghir_A01_12359893	Ghir_A01	12359893	T	TT	CC	TC	TC	0.4444	0.4902	0.0458
Ghir_A01_12366512	Ghir_A01	12366512	G	GG	AA	GA	GA	0.3095	0.4167	0.1072
Ghir_A01_12371704	Ghir_A01	12371704	T	AA	TT	TA	TA	0.4286	0.2222	-0.2064
Ghir_A01_12372687	Ghir_A01	12372687	C	CC	GG	CG	CG	0.2609	0.625	0.3641
Ghir_A01_12378051	Ghir_A01	12378051	A	AA	TT	AT	AT	0.4545	0.3636	-0.0909
Ghir_A01_12378210	Ghir_A01	12378210	G	GG	AA	GA	GA	0.5833	0.2857	-0.2976
Ghir_A01_12378759	Ghir_A01	12378759	G	GG	AA	GA	GA	0.4167	0.75	0.3333
Ghir_A01_12379307	Ghir_A01	12379307	G	GG	AA	GG	GA	0.1707	0.5135	0.3428
Ghir_A01_12381489	Ghir_A01	12381489	A	AA	GG	AG	AG	0.4348	0.5517	0.1169
Ghir_A01_12381751	Ghir_A01	12381751	A	AA	GG	AG	AG	0.4186	0.5349	0.1163
Ghir_A01_12381788	Ghir_A01	12381788	G	GG	TT	GT	GT	0.4118	0.5	0.0882
Ghir_A01_12382006	Ghir_A01	12382006	T	TT	CC	TC	TC	0.3958	0.4259	0.0301
Ghir_A01_12382384	Ghir_A01	12382384	T	TT	GG	TG	TG	0.3696	0.4186	0.049
Ghir_A01_12383231	Ghir_A01	12383231	A	AA	TT	AT	AT	0.381	0.4118	0.0308
Ghir_A01_12383850	Ghir_A01	12383850	A	AA	TT	AT	AT	0.5676	0.5909	0.0233
Ghir_A01_12383975	Ghir_A01	12383975	G	GG	CC	GC	GC	0.4375	0.5	0.0625
Ghir_A01_12384259	Ghir_A01	12384259	G	GG	CC	GC	GC	0.3182	0.45	0.1318
Ghir_A01_12384444	Ghir_A01	12384444	T	TT	GG	TG	TG	0.36	0.3333	-0.0267
Ghir_A01_12385644	Ghir_A01	12385644	A	AA	TT	AT	AT	0.8	0.2273	-0.5727
Ghir_A01_12386208	Ghir_A01	12386208	C	CC	TT	CT	CT	0.6111	0.4118	-0.1993
Ghir_A01_12386220	Ghir_A01	12386220	G	GG	AA	GA	GA	0.641	0.4194	-0.2216
Ghir_A01_12386368	Ghir_A01	12386368	G	GG	AA	GA	GA	0.4091	0.6	0.1909
Ghir_A01_12386390	Ghir_A01	12386390	T	TT	CC	TC	TC	0.3478	0.5484	0.2006
Ghir_A01_12386403	Ghir_A01	12386403	T	TT	AA	TA	TA	0.28	0.5152	0.2352
Ghir_A01_12386404	Ghir_A01	12386404	G	GG	TT	GT	GT	0.28	0.5	0.22
Ghir_A01_12386564	Ghir_A01	12386564	G	GG	AA	GA	GA	0.4138	0.375	-0.0388
Ghir_A01_12387096	Ghir_A01	12387096	T	TT	GG	TG	TG	0.3333	0.6	0.2667
Ghir_A01_12387120	Ghir_A01	12387120	C	CC	TT	CT	CT	0.45	0.5	0.05
Ghir_A01_12387274	Ghir_A01	12387274	C	CC	TT	CT	CT	0.4074	0.6667	0.2593
Ghir_A01_12387509	Ghir_A01	12387509	C	CC	TT	CT	CT	0.5	0.5714	0.0714
Ghir_A01_12387593	Ghir_A01	12387593	G	GG	AA	GA	GA	0.6923	0.7	0.0077
Ghir_A01_12388036	Ghir_A01	12388036	T	TT	CC	TC	TT	0.4483	0.1905	-0.2578
Ghir_A01_12388231	Ghir_A01	12388231	A	AA	GG	AG	AG	0.4884	0.5	0.0116
Ghir_A01_12388271	Ghir_A01	12388271	C	CC	TT	CT	CT	0.4615	0.5405	0.079
Ghir_A01_12388494	Ghir_A01	12388494	G	GG	AA	GA	GA	0.2381	0.3721	0.134
Ghir_A01_12388539	Ghir_A01	12388539	T	TT	CC	TT	TC	0.1429	0.4103	0.2674
Ghir_A01_12388604	Ghir_A01	12388604	G	GG	AA	GA	GA	0.2041	0.3415	0.1374
Ghir_A01_12388629	Ghir_A01	12388629	A	AA	GG	AG	AG	0.2391	0.3846	0.1455
Ghir_A01_12388794	Ghir_A01	12388794	G	GG	TT	GT	GT	0.2571	0.4444	0.1873
Ghir_A01_12393170	Ghir_A01	12393170	T	TT	CC	TC	TC	0.2857	0.36	0.0743
Ghir_A01_12393848	Ghir_A01	12393848	T	TT	AA	TA	TA	0.2308	0.3333	0.1025
Ghir_A01_12394163	Ghir_A01	12394163	C	CC	TT	CT	CT	0.25	0.4	0.15
Ghir_A01_12394187	Ghir_A01	12394187	C	CC	AA	CA	CA	0.2857	0.3333	0.0476
Ghir_A01_12394585	Ghir_A01	12394585	C	CC	TT	CT	CT	0.5238	0.4	-0.1238
Ghir_A01_12395576	Ghir_A01	12395576	T	TT	CC	TC	TC	0.3462	0.4375	0.0913
Ghir_A01_12395624	Ghir_A01	12395624	G	GG	TT	GT	GT	0.3143	0.4167	0.1024
Ghir_A01_12395948	Ghir_A01	12395948	T	TT	CC	TC	TC	0.5385	0.2812	-0.2573
Ghir_A01_12396240	Ghir_A01	12396240	C	CC	TT	CT	CT	0.2812	0.5	0.2188
Ghir_A01_12398209	Ghir_A01	12398209	A	AA	CC	AC	AC	0.5556	0.5625	0.0069
Ghir_A01_12398246	Ghir_A01	12398246	G	GG	AA	GA	GA	0.5	0.6087	0.1087
Ghir_A01_12398391	Ghir_A01	12398391	T	TT	CC	TC	TC	0.4375	0.449	0.0115
Ghir_A01_12398422	Ghir_A01	12398422	G	GG	AA	GA	GA	0.4902	0.5417	0.0515
Ghir_A01_12398470	Ghir_A01	12398470	G	GG	AA	GA	GA	0.3778	0.5614	0.1836
Ghir_A01_12398594	Ghir_A01	12398594	G	GG	TT	GT	GT	0.3696	0.451	0.0814
Ghir_A01_12398610	Ghir_A01	12398610	T	TT	CC	TC	TC	0.4314	0.4318	0.0004
Ghir_A01_12398715	Ghir_A01	12398715	A	AA	GG	AG	AG	0.4151	0.2973	-0.1178
Ghir_A01_12398926	Ghir_A01	12398926	G	GG	AA	GA	GA	0.2917	0.4921	0.2004
Ghir_A01_12398943	Ghir_A01	12398943	T	TT	AA	TA	TA	0.2857	0.5	0.2143
Ghir_A01_12399099	Ghir_A01	12399099	C	CC	AA	CA	CA	0.4615	0.4773	0.0158
Ghir_A01_12399366	Ghir_A01	12399366	C	CC	TT	CT	CT	0.4242	0.3125	-0.1117
Ghir_A01_12399440	Ghir_A01	12399440	A	AA	CC	AC	AC	0.4839	0.25	-0.2339
Ghir_A01_12399476	Ghir_A01	12399476	A	AA	GG	AG	AG	0.4643	0.2381	-0.2262
Ghir_A01_12399634	Ghir_A01	12399634	G	GG	AA	GA	GA	0.3043	0.4412	0.1369
Ghir_A01_12400039	Ghir_A01	12400039	G	GG	AA	GA	GA	0.3784	0.4848	0.1064
Ghir_A01_12400385	Ghir_A01	12400385	G	GG	AA	GA	GA	0.5769	0.4667	-0.1102
Ghir_A01_12401426	Ghir_A01	12401426	C	CC	GG	CG	CG	0.3137	0.5135	0.1998
Ghir_A01_12401625	Ghir_A01	12401625	A	AA	GG	AG	AG	0.4118	0.3778	-0.034
Ghir_A01_12401740	Ghir_A01	12401740	A	AA	TT	AT	AT	0.2167	0.5882	0.3715
Ghir_A01_12402612	Ghir_A01	12402612	A	AA	GG	AG	AG	0.38	0.5588	0.1788
Ghir_A01_12403260	Ghir_A01	12403260	A	AA	GG	AG	AG	0.3333	0.4211	0.0878
Ghir_A01_12403288	Ghir_A01	12403288	T	TT	CC	TC	TC	0.3478	0.4783	0.1305
Ghir_A01_12403402	Ghir_A01	12403402	A	AA	GG	AG	AG	0.4	0.5	0.1
Ghir_A01_12403775	Ghir_A01	12403775	A	AA	GG	AG	AG	0.4545	0.3571	-0.0974
Ghir_A01_12404622	Ghir_A01	12404622	A	AA	TT	AT	AT	0.3725	0.3333	-0.0392
Ghir_A01_12405039	Ghir_A01	12405039	G	GG	AA	GA	GA	0.3684	0.3617	-0.0067
Ghir_A01_12405377	Ghir_A01	12405377	T	TT	CC	TC	TC	0.4524	0.2917	-0.1607
Ghir_A01_12405506	Ghir_A01	12405506	G	GG	TT	GT	GT	0.6038	0.3878	-0.216
Ghir_A01_12405655	Ghir_A01	12405655	A	AA	GG	AG	AG	0.38	0.4839	0.1039
Ghir_A01_12405738	Ghir_A01	12405738	C	CC	TT	CT	CT	0.3095	0.4762	0.1667
Ghir_A01_12406125	Ghir_A01	12406125	A	AA	TT	AT	AT	0.3556	0.4878	0.1322
Ghir_A01_12406260	Ghir_A01	12406260	T	TT	CC	TC	TC	0.5862	0.3902	-0.196
Ghir_A01_12406371	Ghir_A01	12406371	T	TT	CC	TC	TC	0.5517	0.4318	-0.1199
Ghir_A01_12406509	Ghir_A01	12406509	T	TT	CC	TC	TC	0.375	0.5667	0.1917
Ghir_A01_12406526	Ghir_A01	12406526	C	CC	TT	CT	CT	0.3889	0.5	0.1111
Ghir_A01_12406889	Ghir_A01	12406889	G	GG	AA	GA	GA	0.4595	0.5263	0.0668
Ghir_A01_12407137	Ghir_A01	12407137	C	CC	AA	CA	CA	0.4643	0.3077	-0.1566
Ghir_A01_12407210	Ghir_A01	12407210	A	AA	GG	AG	AG	0.3548	0.4815	0.1267
Ghir_A01_12407228	Ghir_A01	12407228	C	CC	TT	CT	CT	0.3103	0.5625	0.2522
Ghir_A01_12407260	Ghir_A01	12407260	G	GG	AA	GA	GA	0.325	0.5	0.175
Ghir_A01_12407281	Ghir_A01	12407281	C	CC	TT	CT	CT	0.3611	0.5	0.1389
Ghir_A01_12407435	Ghir_A01	12407435	A	AA	GG	AG	AG	0.475	0.3871	-0.0879
Ghir_A01_12407487	Ghir_A01	12407487	A	AA	GG	AG	AG	0.3878	0.2727	-0.1151
Ghir_A01_12407500	Ghir_A01	12407500	C	CC	AA	CA	CA	0.3478	0.2619	-0.0859
Ghir_A01_12407521	Ghir_A01	12407521	A	AA	CC	AC	AC	0.4146	0.275	-0.1396
Ghir_A01_12407630	Ghir_A01	12407630	C	CC	TT	CT	CT	0.3636	0.4286	0.065
Ghir_A01_12407656	Ghir_A01	12407656	A	AA	GG	AG	AG	0.3922	0.3953	0.0031
Ghir_A01_12407693	Ghir_A01	12407693	A	AA	GG	AG	AG	0.3529	0.45	0.0971
Ghir_A01_12407768	Ghir_A01	12407768	A	AA	GG	AG	AG	0.3462	0.439	0.0928
Ghir_A01_12408074	Ghir_A01	12408074	T	TT	GG	TG	TG	0.2609	0.5091	0.2482
Ghir_A01_12408292	Ghir_A01	12408292	T	TT	CC	TT	TC	0.0435	0.4211	0.3776
Ghir_A01_12408396	Ghir_A01	12408396	T	TT	CC	TT	TC	0.0455	0.5333	0.4878
Ghir_A01_12408411	Ghir_A01	12408411	T	TT	CC	TT	TC	0.1154	0.5556	0.4402
Ghir_A01_12408693	Ghir_A01	12408693	A	AA	CC	AC	AC	0.2857	0.375	0.0893
Ghir_A01_12408751	Ghir_A01	12408751	C	CC	AA	CA	CA	0.3529	0.381	0.0281
Ghir_A01_12408786	Ghir_A01	12408786	T	TT	CC	TC	TC	0.3488	0.4043	0.0555
Ghir_A01_12409147	Ghir_A01	12409147	T	TT	CC	TC	TC	0.3191	0.5085	0.1894
Ghir_A01_12409148	Ghir_A01	12409148	T	TT	GG	TG	TG	0.3191	0.5085	0.1894
Ghir_A01_12409191	Ghir_A01	12409191	C	CC	TT	CT	CT	0.3636	0.5082	0.1446
Ghir_A01_12409370	Ghir_A01	12409370	G	GG	AA	GA	GA	0.3226	0.4906	0.168
Ghir_A01_12409516	Ghir_A01	12409516	G	GG	AA	GA	GA	0.3878	0.5366	0.1488
Ghir_A01_12409543	Ghir_A01	12409543	G	GG	AA	GA	GA	0.3696	0.525	0.1554
Ghir_A01_12409576	Ghir_A01	12409576	A	AA	GG	AG	AG	0.3636	0.4792	0.1156
Ghir_A01_12409683	Ghir_A01	12409683	C	CC	TT	CT	CT	0.2609	0.34	0.0791
Ghir_A01_12409744	Ghir_A01	12409744	A	AA	GG	AG	AG	0.3714	0.3333	-0.0381
Ghir_A01_12409783	Ghir_A01	12409783	C	CC	TT	CT	CT	0.4048	0.4	-0.0048
Ghir_A01_12409880	Ghir_A01	12409880	C	CC	TT	CT	CT	0.375	0.4865	0.1115
Ghir_A01_12409907	Ghir_A01	12409907	C	CC	AA	CA	CA	0.4074	0.4324	0.025
Ghir_A01_12409917	Ghir_A01	12409917	G	GG	AA	GA	GA	0.386	0.4167	0.0307
Ghir_A01_12409957	Ghir_A01	12409957	T	TT	GG	TG	TG	0.4167	0.4062	-0.0105
Ghir_A01_12410157	Ghir_A01	12410157	A	AA	GG	AG	AG	0.3231	0.4884	0.1653
Ghir_A01_12410219	Ghir_A01	12410219	A	AA	GG	AG	AG	0.3729	0.52	0.1471
Ghir_A01_12410292	Ghir_A01	12410292	A	AA	GG	AG	AG	0.3651	0.5319	0.1668
Ghir_A01_12410301	Ghir_A01	12410301	C	CC	TT	CT	CT	0.371	0.5217	0.1507
Ghir_A01_12410616	Ghir_A01	12410616	T	TT	CC	TC	TC	0.5349	0.5778	0.0429
Ghir_A01_12410744	Ghir_A01	12410744	G	GG	AA	GA	GA	0.3409	0.5405	0.1996
Ghir_A01_12410749	Ghir_A01	12410749	G	GG	TT	GT	GT	0.3409	0.5143	0.1734
Ghir_A01_12410753	Ghir_A01	12410753	G	GG	AA	GA	GA	0.3636	0.5429	0.1793
Ghir_A01_12411113	Ghir_A01	12411113	C	CC	TT	CT	CT	0.413	0.35	-0.063
Ghir_A01_12411192	Ghir_A01	12411192	G	GG	CC	GC	GC	0.3462	0.3571	0.0109
Ghir_A01_12411229	Ghir_A01	12411229	A	AA	GG	AG	AG	0.4259	0.4386	0.0127
Ghir_A01_12411833	Ghir_A01	12411833	T	TT	CC	TC	TC	0.4203	0.537	0.1167
Ghir_A01_12412115	Ghir_A01	12412115	T	TT	CC	TC	TC	0.3281	0.5532	0.2251
Ghir_A01_12412216	Ghir_A01	12412216	A	AA	GG	AG	AG	0.3235	0.4286	0.1051
Ghir_A01_12412234	Ghir_A01	12412234	G	GG	AA	GA	GA	0.3284	0.4103	0.0819
Ghir_A01_12412242	Ghir_A01	12412242	C	CC	TT	CT	CT	0.3382	0.4	0.0618
Ghir_A01_12412246	Ghir_A01	12412246	A	AA	GG	AG	AG	0.3125	0.4	0.0875
Ghir_A01_12412255	Ghir_A01	12412255	A	AA	CC	AC	AC	0.3125	0.3947	0.0822
Ghir_A01_12412675	Ghir_A01	12412675	A	AA	GG	AG	AG	0.3214	0.3421	0.0207
Ghir_A01_12412719	Ghir_A01	12412719	A	AA	TT	AT	AT	0.3	0.375	0.075
Ghir_A01_12412837	Ghir_A01	12412837	A	AA	GG	AG	AG	0.4412	0.4815	0.0403
Ghir_A01_12412940	Ghir_A01	12412940	T	TT	CC	TC	TC	0.4	0.5676	0.1676
Ghir_A01_12412956	Ghir_A01	12412956	A	AA	GG	AG	AG	0.3846	0.5946	0.21
Ghir_A01_12413152	Ghir_A01	12413152	G	GG	TT	GT	GT	0.5	0.2692	-0.2308
Ghir_A01_12413173	Ghir_A01	12413173	G	GG	AA	GA	GA	0.4828	0.2903	-0.1925
Ghir_A01_12413358	Ghir_A01	12413358	T	TT	GG	TG	TG	0.3462	0.5238	0.1776
Ghir_A01_12413482	Ghir_A01	12413482	G	GG	AA	GA	GA	0.2667	0.3333	0.0666
Ghir_A01_12413946	Ghir_A01	12413946	A	AA	CC	AA	AC	0.0714	0.32	0.2486
Ghir_A01_12413947	Ghir_A01	12413947	G	GG	TT	GG	GT	0.0769	0.3333	0.2564
Ghir_A01_12413976	Ghir_A01	12413976	G	GG	AA	GG	GA	0.1053	0.375	0.2697
Ghir_A01_12414285	Ghir_A01	12414285	A	AA	GG	AG	AG	0.5	0.3793	-0.1207
Ghir_A01_12414425	Ghir_A01	12414425	T	TT	CC	TC	TC	0.4727	0.6585	0.1858
Ghir_A01_12414707	Ghir_A01	12414707	A	AA	CC	AC	AC	0.5	0.4865	-0.0135
Ghir_A01_12414753	Ghir_A01	12414753	A	AA	GG	AG	AG	0.5833	0.4706	-0.1127
Ghir_A01_12415364	Ghir_A01	12415364	C	CC	TT	CT	CT	0.4286	0.55	0.1214
Ghir_A01_12415479	Ghir_A01	12415479	A	AA	GG	AG	AG	0.4906	0.6	0.1094
Ghir_A01_12415539	Ghir_A01	12415539	C	CC	TT	CT	CT	0.44	0.5526	0.1126
Ghir_A01_12415656	Ghir_A01	12415656	T	TT	CC	TC	TC	0.463	0.6522	0.1892
Ghir_A01_12415925	Ghir_A01	12415925	T	TT	CC	TC	TC	0.4333	0.54	0.1067
Ghir_A01_12416136	Ghir_A01	12416136	C	CC	TT	CT	CT	0.38	0.6389	0.2589
Ghir_A01_12416448	Ghir_A01	12416448	C	CC	AA	CA	CA	0.4375	0.3235	-0.114
Ghir_A01_12416678	Ghir_A01	12416678	C	CC	TT	CC	CT	0.1471	0.3902	0.2431
Ghir_A01_12416681	Ghir_A01	12416681	T	TT	CC	TT	TC	0.1562	0.3659	0.2097
Ghir_A01_12416793	Ghir_A01	12416793	G	GG	AA	GA	GA	0.2364	0.3714	0.135
Ghir_A01_12416883	Ghir_A01	12416883	T	TT	CC	TC	TC	0.3519	0.4167	0.0648
Ghir_A01_12416936	Ghir_A01	12416936	T	TT	CC	TC	TC	0.4651	0.5122	0.0471
Ghir_A01_12417983	Ghir_A01	12417983	A	AA	GG	AG	AG	0.3898	0.3137	-0.0761
Ghir_A01_12418337	Ghir_A01	12418337	A	AA	GG	AG	AG	0.4194	0.3778	-0.0416
Ghir_A01_12418652	Ghir_A01	12418652	A	AA	GG	AG	AG	0.4524	0.4222	-0.0302
Ghir_A01_12418718	Ghir_A01	12418718	A	AA	GG	AG	AG	0.5385	0.5263	-0.0122
Ghir_A01_12418767	Ghir_A01	12418767	G	GG	AA	GA	GA	0.5476	0.6512	0.1036
Ghir_A01_12418921	Ghir_A01	12418921	G	GG	AA	GA	GA	0.4286	0.5122	0.0836
Ghir_A01_12419184	Ghir_A01	12419184	G	GG	AA	GA	GA	0.5098	0.4043	-0.1055
Ghir_A01_12419207	Ghir_A01	12419207	A	AA	GG	AG	AG	0.48	0.5	0.02
Ghir_A01_12419218	Ghir_A01	12419218	G	GG	AA	GA	GA	0.4545	0.5098	0.0553
Ghir_A01_12419230	Ghir_A01	12419230	G	GG	TT	GT	GT	0.4259	0.5106	0.0847
Ghir_A01_12419263	Ghir_A01	12419263	A	AA	TT	AT	AT	0.4167	0.5526	0.1359
Ghir_A01_12419264	Ghir_A01	12419264	T	TT	GG	TG	TG	0.42	0.5526	0.1326
Ghir_A01_12419307	Ghir_A01	12419307	G	GG	AA	GA	GA	0.3966	0.5789	0.1823
Ghir_A01_12419329	Ghir_A01	12419329	T	TT	CC	TC	TC	0.3636	0.5789	0.2153
Ghir_A01_12419627	Ghir_A01	12419627	G	GG	AA	GA	GA	0.4561	0.4444	-0.0117
Ghir_A01_12419757	Ghir_A01	12419757	C	CC	TT	CT	CT	0.2973	0.4146	0.1173
Ghir_A01_12419896	Ghir_A01	12419896	A	AA	GG	AG	AG	0.6429	0.3947	-0.2482
Ghir_A01_12419985	Ghir_A01	12419985	A	AA	CC	AC	AC	0.619	0.3958	-0.2232
Ghir_A01_12420124	Ghir_A01	12420124	T	TT	CC	TC	TC	0.4444	0.5208	0.0764
Ghir_A01_12420294	Ghir_A01	12420294	A	AA	GG	AG	AG	0.3333	0.4	0.0667
Ghir_A01_12420301	Ghir_A01	12420301	T	TT	GG	TG	TG	0.3333	0.3846	0.0513
Ghir_A01_12420437	Ghir_A01	12420437	T	TT	CC	TC	TC	0.4821	0.5102	0.0281
Ghir_A01_12420461	Ghir_A01	12420461	G	GG	AA	GA	GA	0.4576	0.56	0.1024
Ghir_A01_12420509	Ghir_A01	12420509	A	AA	GG	AG	AG	0.4348	0.5652	0.1304
Ghir_A01_12420513	Ghir_A01	12420513	G	GG	AA	GA	GA	0.4255	0.5333	0.1078
Ghir_A01_12420613	Ghir_A01	12420613	G	GG	AA	GA	GA	0.3636	0.5278	0.1642
Ghir_A01_12420964	Ghir_A01	12420964	T	TT	AA	TA	TA	0.2241	0.375	0.1509
Ghir_A01_12421010	Ghir_A01	12421010	A	AA	GG	AG	AG	0.283	0.45	0.167
Ghir_A01_12421048	Ghir_A01	12421048	T	TT	GG	TG	TG	0.2826	0.4545	0.1719
Ghir_A01_12421353	Ghir_A01	12421353	G	GG	AA	GA	GA	0.2778	0.5652	0.2874
Ghir_A01_12421436	Ghir_A01	12421436	A	AA	CC	AC	AC	0.4348	0.5306	0.0958
Ghir_A01_12421489	Ghir_A01	12421489	G	GG	AA	GA	GA	0.4286	0.4889	0.0603
Ghir_A01_12421765	Ghir_A01	12421765	T	TT	CC	TC	TC	0.3	0.4889	0.1889
Ghir_A01_12422035	Ghir_A01	12422035	G	GG	CC	GC	GC	0.5	0.25	-0.25
Ghir_A01_12422055	Ghir_A01	12422055	G	GG	AA	GA	GA	0.4667	0.3214	-0.1453
Ghir_A01_12422062	Ghir_A01	12422062	T	TT	CC	TC	TC	0.4545	0.3793	-0.0752
Ghir_A01_12422215	Ghir_A01	12422215	T	TT	CC	TC	TC	0.3191	0.5161	0.197
Ghir_A01_12422268	Ghir_A01	12422268	C	CC	TT	CT	CT	0.26	0.5172	0.2572
Ghir_A01_12422881	Ghir_A01	12422881	T	TT	CC	TC	TC	0.2917	0.463	0.1713
Ghir_A01_12422987	Ghir_A01	12422987	A	AA	CC	AC	AC	0.45	0.3469	-0.1031
Ghir_A01_12423064	Ghir_A01	12423064	T	TT	CC	TC	TC	0.4324	0.3333	-0.0991
Ghir_A01_12423130	Ghir_A01	12423130	G	GG	AA	GA	GA	0.4103	0.3784	-0.0319
Ghir_A01_12423287	Ghir_A01	12423287	C	CC	TT	CT	CT	0.3962	0.4681	0.0719
Ghir_A01_12423293	Ghir_A01	12423293	A	AA	GG	AG	AG	0.4259	0.4667	0.0408
Ghir_A01_12423302	Ghir_A01	12423302	A	AA	GG	AG	AG	0.3846	0.5116	0.127
Ghir_A01_12423591	Ghir_A01	12423591	T	TT	GG	TT	TG	0.1935	0.4	0.2065
Ghir_A01_12423998	Ghir_A01	12423998	T	TT	CC	TC	TC	0.2692	0.3077	0.0385
Ghir_A01_12424027	Ghir_A01	12424027	G	GG	AA	GA	GA	0.2609	0.4167	0.1558
Ghir_A01_12424727	Ghir_A01	12424727	A	AA	TT	AT	AT	0.5641	0.5	-0.0641
Ghir_A01_12424833	Ghir_A01	12424833	C	CC	TT	CT	CT	0.3448	0.52	0.1752
Ghir_A01_12427391	Ghir_A01	12427391	C	CC	TT	CT	CT	0.5294	0.4375	-0.0919
Ghir_A01_12427603	Ghir_A01	12427603	G	GG	TT	GT	GT	0.4167	0.4062	-0.0105
Ghir_A01_12427872	Ghir_A01	12427872	T	TT	CC	TC	TC	0.4054	0.413	0.0076
Ghir_A01_12428698	Ghir_A01	12428698	G	GG	TT	GT	GT	0.3333	0.4	0.0667
Ghir_A01_12428768	Ghir_A01	12428768	C	CC	GG	CG	CG	0.3824	0.3784	-0.004
Ghir_A01_12428906	Ghir_A01	12428906	T	TT	CC	TT	TC	0.1852	0.3182	0.133
Ghir_A01_12428976	Ghir_A01	12428976	T	TT	CC	TC	TC	0.2	0.3958	0.1958
Ghir_A01_12447552	Ghir_A01	12447552	G	GG	AA	GA	GA	0.5758	0.5263	-0.0495
Ghir_A01_12447879	Ghir_A01	12447879	G	GG	AA	GA	GA	0.3878	0.4091	0.0213
Ghir_A01_12448020	Ghir_A01	12448020	T	TT	GG	TG	TG	0.3947	0.4324	0.0377
Ghir_A01_12448084	Ghir_A01	12448084	C	CC	AA	CA	CA	0.2581	0.5161	0.258
Ghir_A01_12448156	Ghir_A01	12448156	G	GG	AA	GA	GA	0.3529	0.5135	0.1606
Ghir_A01_12449050	Ghir_A01	12449050	G	GG	AA	GA	GA	0.3019	0.375	0.0731
Ghir_A01_12449076	Ghir_A01	12449076	G	GG	CC	GC	GC	0.3774	0.3478	-0.0296
Ghir_A01_12449293	Ghir_A01	12449293	T	TT	GG	TG	TG	0.4426	0.4	-0.0426
Ghir_A01_12449448	Ghir_A01	12449448	A	AA	CC	AC	AC	0.5	0.4792	-0.0208
Ghir_A01_12449586	Ghir_A01	12449586	T	TT	CC	TC	TC	0.3529	0.4717	0.1188
Ghir_A01_12449938	Ghir_A01	12449938	G	GG	AA	GA	GA	0.2667	0.3385	0.0718
Ghir_A01_12450025	Ghir_A01	12450025	A	AA	GG	AA	AG	0.1778	0.3667	0.1889
Ghir_A01_12451252	Ghir_A01	12451252	T	TT	AA	TA	TA	0.3415	0.4	0.0585
Ghir_A01_12451310	Ghir_A01	12451310	C	CC	TT	CT	CT	0.3171	0.4545	0.1374
Ghir_A01_12451750	Ghir_A01	12451750	G	GG	TT	GT	GT	0.5	0.375	-0.125
Ghir_A01_12452003	Ghir_A01	12452003	T	TT	CC	TC	TC	0.5135	0.5312	0.0177
Ghir_A01_12452151	Ghir_A01	12452151	C	CC	TT	CT	CT	0.3833	0.6415	0.2582
Ghir_A01_12452204	Ghir_A01	12452204	A	AA	GG	AG	AG	0.2093	0.4857	0.2764
Ghir_A01_12452255	Ghir_A01	12452255	A	AA	CC	AC	AC	0.2292	0.4359	0.2067
Ghir_A01_12452256	Ghir_A01	12452256	A	AA	GG	AG	AG	0.2391	0.4359	0.1968
Ghir_A01_12452386	Ghir_A01	12452386	G	GG	AA	GA	GA	0.3056	0.439	0.1334
Ghir_A01_12453312	Ghir_A01	12453312	G	GG	AA	GA	GA	0.5676	0.6176	0.05
Ghir_A01_12453594	Ghir_A01	12453594	T	TT	AA	TA	TA	0.3333	0.475	0.1417
Ghir_A01_12453918	Ghir_A01	12453918	C	CC	TT	CT	CT	0.375	0.4706	0.0956
Ghir_A01_12453949	Ghir_A01	12453949	G	GG	TT	GT	GT	0.3611	0.5263	0.1652
Ghir_A01_12454277	Ghir_A01	12454277	A	AA	GG	AG	AG	0.4138	0.5952	0.1814
Ghir_A01_12454298	Ghir_A01	12454298	G	GG	AA	GA	GA	0.4545	0.619	0.1645
Ghir_A01_12454332	Ghir_A01	12454332	G	GG	TT	GT	GT	0.5	0.5405	0.0405
Ghir_A01_12454818	Ghir_A01	12454818	A	AA	GG	AG	AG	0.4118	0.4878	0.076
Ghir_A01_12454857	Ghir_A01	12454857	T	TT	AA	TA	TA	0.3125	0.5	0.1875
Ghir_A01_12455530	Ghir_A01	12455530	T	TT	CC	TC	TC	0.4314	0.359	-0.0724
Ghir_A01_12455597	Ghir_A01	12455597	A	AA	GG	AG	AG	0.4681	0.3714	-0.0967
Ghir_A01_12456192	Ghir_A01	12456192	T	TT	CC	TC	TC	0.3784	0.4048	0.0264
Ghir_A01_12456313	Ghir_A01	12456313	A	AA	CC	AC	AC	0.3571	0.2571	-0.1
Ghir_A01_12457037	Ghir_A01	12457037	A	AA	TT	AT	AT	0.4	0.4667	0.0667
Ghir_A01_12457358	Ghir_A01	12457358	T	TT	CC	TC	TC	0.4737	0.5625	0.0888
Ghir_A01_12457482	Ghir_A01	12457482	A	AA	TT	AT	AT	0.48	0.5417	0.0617
[truncated: 335,651+ more rows]
