# Supplementary material for: QTL mapping and BSA-seq map a major QTL for the node of the first fruiting branch in cotton
Source: Front Plant Sci. 2023 Jan 25;14:1113059. doi: 10.3389/fpls.2023.1113059 (PMC9905821; doi:10.3389/fpls.2023.1113059)
Supplement: Supplementary file 5 [file Table_5.xlsx]

## Sheet: SNP index candidate region
Chrom	Start	End	Length(bp)
Ghir_A01	6127313	6261909	134597
Ghir_A01	6762626	6951782	189157
Ghir_A01	116566265	117064387	498123
Ghir_A01	117433328	117639033	205706
Ghir_D01	63078750	63196398	117649
Ghir_D02	2776609	2796242	19634
Ghir_D02	2860866	2914186	53321
Ghir_D02	2972285	3025224	52940
Ghir_D02	3569213	4112892	543680
Ghir_D02	4226690	4666282	439593
Ghir_D02	67010923	67113484	102562
Ghir_D02	67345538	67671727	326190
Ghir_A03	1296877	1996224	699348
Ghir_A03	2045807	2068821	23015
Ghir_A03	2133875	2290821	156947
Ghir_A03	37460817	37645245	184429
Ghir_D03	2670996	2727870	56875
Ghir_D03	3533438	3591655	58218
Ghir_D03	3699498	4046880	347383
Ghir_D03	6592303	6772233	179931
Ghir_D03	29434537	29456181	21645
Ghir_D03	29464440	29478905	14466
Ghir_D03	29484880	29486791	1912
Ghir_D03	41779196	41836120	56925
Ghir_D03	41836769	41872287	35519
Ghir_D03	43515923	43710153	194231
Ghir_D03	44213277	44947156	733880
Ghir_D03	45138161	45401175	263015
Ghir_D03	46985689	47283687	297999
Ghir_D03	52308726	52316397	7672
Ghir_A04	74922105	75677180	755076
Ghir_A04	81214525	81267258	52734
Ghir_A05	706093	748235	42143
Ghir_A05	12558206	12578786	20581
Ghir_A05	14084975	14114000	29026
Ghir_A05	21245001	21335104	90104
Ghir_A05	21393292	21552407	159116
Ghir_A05	21566908	21601008	34101
Ghir_A05	64241859	64518134	276276
Ghir_D05	10701088	10790829	89742
Ghir_D05	11269829	11276012	6184
Ghir_D05	24669335	25207230	537896
Ghir_D05	56314374	56333992	19619
Ghir_D05	56645318	56673457	28140
Ghir_D05	57165862	57237870	72009
Ghir_D05	57290839	57321475	30637
Ghir_D05	57366131	57381694	15564
Ghir_D05	60821605	60891838	70234
Ghir_A06	4726256	4863229	136974
Ghir_A06	122304437	122592156	287720
Ghir_D06	25072974	25976115	903142
Ghir_D06	56761761	57193538	431778
Ghir_D06	57952754	57962233	9480
Ghir_D06	58286179	58321267	35089
Ghir_A07	96334580	96580919	246340
Ghir_D07	8723360	9081826	358467
Ghir_D07	13823348	14394145	570798
Ghir_D07	14911258	15510479	599222
Ghir_D07	31487396	31603073	115678
Ghir_A08	115655026	117159534	1504509
Ghir_D08	4697125	4825284	128160
Ghir_D08	5041231	5177886	136656
Ghir_D08	5249131	5314441	65311
Ghir_D08	5363273	5365828	2556
Ghir_D08	5399995	5563201	163207
Ghir_D08	7902192	8667466	765275
Ghir_D08	40418938	40441606	22669
Ghir_D08	42039727	42393824	354098
Ghir_D08	48760713	48762905	2193
Ghir_D08	62282977	62354735	71759
Ghir_A09	63963999	64076342	112344
Ghir_D10	3760183	3836777	76595
Ghir_D10	61341673	61582545	240873
Ghir_D10	63739163	64089186	350024
Ghir_D10	64122677	64321276	198600
Ghir_D10	65452928	65850622	397695
Ghir_D10	65906411	66158855	252445
Ghir_D10	66538281	67077487	539207
Ghir_D10	67469824	67544109	74286
Ghir_D10	67775742	67844737	68996
Ghir_A11	14740305	15159761	419457
Ghir_A11	61317362	61725941	408580
Ghir_D11	17618661	17800995	182335
Ghir_A12	83016832	83499577	482746
Ghir_A12	103126522	103130206	3685
Ghir_D12	286675	559216	272542
Ghir_D12	978441	1355892	377452
Ghir_D12	54994299	55610809	616511
Ghir_D12	56322141	57916650	1594510
Ghir_D12	59967343	60322671	355329
Ghir_D13	1690921	1862188	171268
Ghir_D13	4731753	4758607	26855
Ghir_D13	48476396	48631186	154791
Ghir_D13	48866120	49001505	135386
Ghir_D13	52257871	52422177	164307
Ghir_D13	52467972	52683133	215162
Ghir_D13	55890094	56154042	263949
Ghir_D13	57655721	57937937	282217
Ghir_D13	59472820	59503053	30234

## Sheet: ED candidate region
Chrom	Start	End	Length(bp)
Ghir_A01	6127313	6261909	134597
Ghir_A01	6762626	6951782	189157
Ghir_A01	116566265	117064387	498123
Ghir_A01	117433328	117639033	205706
Ghir_D01	63078750	63196398	117649
Ghir_D02	2776609	2796242	19634
Ghir_D02	2860866	2914186	53321
Ghir_D02	2972285	3025224	52940
Ghir_D02	3569213	4112892	543680
Ghir_D02	4226690	4666282	439593
Ghir_D02	67010923	67113484	102562
Ghir_D02	67345538	67671727	326190
Ghir_A03	1296877	1996224	699348
Ghir_A03	2045807	2068821	23015
Ghir_A03	2133875	2290821	156947
Ghir_A03	37460817	37645245	184429
Ghir_D03	2670996	2727870	56875
Ghir_D03	3533438	3591655	58218
Ghir_D03	3699498	4046880	347383
Ghir_D03	6592303	6772233	179931
Ghir_D03	29434537	29456181	21645
Ghir_D03	29464440	29478905	14466
Ghir_D03	29484880	29486791	1912
Ghir_D03	41779196	41836120	56925
Ghir_D03	41836769	41872287	35519
Ghir_D03	43515923	43710153	194231
Ghir_D03	44213277	44947156	733880
Ghir_D03	45138161	45401175	263015
Ghir_D03	46985689	47283687	297999
Ghir_D03	52308726	52316397	7672
Ghir_A04	74922105	75677180	755076
Ghir_A04	81214525	81267258	52734
Ghir_A05	706093	748235	42143
Ghir_A05	12558206	12578786	20581
Ghir_A05	14084975	14114000	29026
Ghir_A05	21245001	21335104	90104
Ghir_A05	21393292	21552407	159116
Ghir_A05	21566908	21601008	34101
Ghir_A05	64241859	64518134	276276
Ghir_D05	10701088	10790829	89742
Ghir_D05	11269829	11276012	6184
Ghir_D05	24669335	25207230	537896
Ghir_D05	56314374	56333992	19619
Ghir_D05	56645318	56673457	28140
Ghir_D05	57165862	57237870	72009
Ghir_D05	57290839	57321475	30637
Ghir_D05	57366131	57381694	15564
Ghir_D05	60821605	60891838	70234
Ghir_A06	4726256	4863229	136974
Ghir_A06	122304437	122592156	287720
Ghir_D06	25072974	25976115	903142
Ghir_D06	56761761	57193538	431778
Ghir_D06	57952754	57962233	9480
Ghir_D06	58286179	58321267	35089
Ghir_A07	96334580	96580919	246340
Ghir_D07	8723360	9081826	358467
Ghir_D07	13823348	14394145	570798
Ghir_D07	14911258	15510479	599222
Ghir_D07	31487396	31603073	115678
Ghir_A08	115655026	117159534	1504509
Ghir_D08	4697125	4825284	128160
Ghir_D08	5041231	5177886	136656
Ghir_D08	5249131	5314441	65311
Ghir_D08	5363273	5365828	2556
Ghir_D08	5399995	5563201	163207
Ghir_D08	7902192	8667466	765275
Ghir_D08	40418938	40441606	22669
Ghir_D08	42039727	42393824	354098
Ghir_D08	48760713	48762905	2193
Ghir_D08	62282977	62354735	71759
Ghir_A09	63963999	64076342	112344
Ghir_D10	3760183	3836777	76595
Ghir_D10	61341673	61582545	240873
Ghir_D10	63739163	64089186	350024
Ghir_D10	64122677	64321276	198600
Ghir_D10	65452928	65850622	397695
Ghir_D10	65906411	66158855	252445
Ghir_D10	66538281	67077487	539207
Ghir_D10	67469824	67544109	74286
Ghir_D10	67775742	67844737	68996
Ghir_A11	14740305	15159761	419457
Ghir_A11	61317362	61725941	408580
Ghir_D11	17618661	17800995	182335
Ghir_A12	83016832	83499577	482746
Ghir_A12	103126522	103130206	3685
Ghir_D12	286675	559216	272542
Ghir_D12	978441	1355892	377452
Ghir_D12	54994299	55610809	616511
Ghir_D12	56322141	57916650	1594510
Ghir_D12	59967343	60322671	355329
Ghir_D13	1690921	1862188	171268
Ghir_D13	4731753	4758607	26855
Ghir_D13	48476396	48631186	154791
Ghir_D13	48866120	49001505	135386
Ghir_D13	52257871	52422177	164307
Ghir_D13	52467972	52683133	215162
Ghir_D13	55890094	56154042	263949
Ghir_D13	57655721	57937937	282217
Ghir_D13	59472820	59503053	30234
