# Supplementary material for: QTL mapping and BSA-seq map a major QTL for the node of the first fruiting branch in cotton
Source: Front Plant Sci. 2023 Jan 25;14:1113059. doi: 10.3389/fpls.2023.1113059 (PMC9905821; doi:10.3389/fpls.2023.1113059)
Supplement: Supplementary file 6 [file Table_6.xls]

## Sheet: bsa.bed
Chrom	Start	End	Length(bp)
Ghir_A01	6127312	6261909	134598
Ghir_A01	6762625	6951782	189158
Ghir_A01	117500001	117639033	139033
Ghir_A03	1500001	1996224	496224
Ghir_A03	37500001	37645245	145245
Ghir_A08	115655025	117000001	1344977
Ghir_A11	14740304	15000001	259698
Ghir_A11	61317361	61725941	408581
Ghir_D02	3000001	3025224	25224
Ghir_D02	3569212	4112892	543681
Ghir_D02	4226689	4500001	273313
Ghir_D03	3533437	3591655	58219
Ghir_D03	3699497	4046880	347384
Ghir_D03	6592302	6772233	179932
Ghir_D03	41779195	41836120	56926
Ghir_D03	41836768	41872287	35520
Ghir_D03	43515922	43710153	194232
Ghir_D03	43901593	43901593	1
Ghir_D03	44213276	44947156	733881
Ghir_D03	45138160	45401175	263016
Ghir_D05	25000001	25207230	207230
Ghir_D05	56314373	56333992	19620
Ghir_D05	56645317	56673457	28141
Ghir_D07	8723359	9000001	276643
Ghir_D08	7902191	8500001	597811
Ghir_D08	40418937	40441606	22670
Ghir_D08	42039726	42393824	354099
Ghir_D10	61341672	61582545	240874
Ghir_D10	65452927	65850622	397696
Ghir_D10	65906410	66158855	252446
Ghir_D10	66538280	67077487	539208
Ghir_D10	67469823	67500001	30179
Ghir_D12	55500001	55610809	110809
Ghir_D12	56500001	57916650	1416650
Ghir_D13	48476395	48631186	154792
Ghir_D13	48866119	49000001	133883
Ghir_D13	52257870	52422177	164308
Ghir_D13	52467971	52683133	215163
Ghir_D13	55890093	56154042	263950
